# Supplementary material for: Activity-based protein profiling guided identification of urine proteinase 3 activity in subclinical rejection after renal transplantation
Source: Clin Proteomics. 2020 Jun 16;17:23. doi: 10.1186/s12014-020-09284-9 (PMC7296916; doi:10.1186/s12014-020-09284-9)
Supplement: Supplementary file 2 — Additional file 2. List of all proteins identified by mass spectromety in the urine samples from patients undergoing clinical rejection. [file 12014_2020_9284_MOESM2_ESM.xlsx]

## Sheet: Clinical all
log(e)	log(Intensity)	% (coverage)	% (corrected based on obs. Seq. reported)	total no. unique peptide obs.	total no.peptides obs peptides obs	MW kDa	Identifier	Description
-86.8	4.91	18	40	7	17	54.2	P04217	A1BG
-86.4	4.95	2.9	5	1	3	33.4	ENSP00000470909	A1BG
-55.5	4.43	20	36	5	9	33.4	ENSP00000470909	A1BG
-38.8	4.4	9.5	21	4	4	54.2	P04217	A1BG
-23.6	4.02	8.9	20	3	4	54.2	P04217	A1BG
-1.2	4.42	1.4	3	1	1	54.2	P04217	A1BG
-97.1	5.44	22	49	8	18	54.2	P04217	A1BG
-85.9	5.52	2.9	5	1	2	33.4	ENSP00000470909	A1BG
-754.8	6.2	44	64	56	205	163.2	P01023	A2M
-652.1	5.93	41	58	48	113	163.2	P01023	A2M
-563.4	6.41	37	53	42	88	163.2	P01023	A2M
-490.5	5.93	30	43	40	100	163.2	P01023	A2M
-458.4	5.69	29	42	39	76	163.2	P01023	A2M
-253.4	5.77	20	29	22	107	163.2	P01023	A2M
-178	5.16	13	19	16	21	163.2	P01023	A2M
-121.8	4.71	11	16	13	14	163.2	P01023	A2M
-81.9	4.91	6.7	10	8	25	163.2	P01023	A2M
-70.7	4.67	5.7	8	8	13	163.2	P01023	A2M
-979.9	7	59	84	70	290	163.2	P01023	A2MIg
-1.4	3.94	1.8	3	1	1	161	A8K2U0	A2ML1
-1	3.37	8.3	14	1	1	46.7	Q13685	AAMP
-2.1	3.4	1.4	2	1	1	111.3	Q4L235	AASDH
-1.2	3.82	95	95	1	1	2.3	ENSP00000394180	AASS
-1.2	3.46	0.7	1	1	1	293	Q86UK0	ABCA12
-1.2	3.68	0.7	1	1	1	293	Q86UK0	ABCA12
-1.1	3.39	0.8	2	1	1	293	Q86UK0	ABCA12
-1.7	4.28	0.3	1	1	1	293	Q86UK0	ABCA12
-1.4	3.63	0.2	0	1	1	575.8	Q86UQ4	ABCA13
-1.2	3.81	1.1	2	1	1	186.4	Q8WWZ7	ABCA5
-1	4.57	1	2	1	1	184.2	Q8IUA7	ABCA9
-1.2	3.38	2.1	4	1	1	150	Q96J66	ABCC11
-22	5.52	2.1	4	2	4	174.1	Q92887	ABCC2
-1.1	3.62	1.7	4	1	1	174.1	Q92887	ABCC2
-15.5	4.64	2.8	4	3	22	95.9	Q8NE71	ABCF1
-10.5	5.45	3.1	4	2	8	95.9	Q8NE71	ABCF1
-9.7	5.19	5.9	8	2	11	95.9	Q8NE71	ABCF1
-8.5	4.87	5.9	8	2	5	95.9	Q8NE71	ABCF1
-8.3	5.02	2.2	3	2	8	95.9	Q8NE71	ABCF1
-3.7	5.03	1.2	2	1	5	95.9	Q8NE71	ABCF1
-1.9	3.9	1.2	2	1	2	95.9	Q8NE71	ABCF1
-1.8	4.45	1.2	2	1	14	95.9	Q8NE71	ABCF1
-1.4	4.22	1.2	2	1	2	95.9	Q8NE71	ABCF1
-15.5	5.71	7.2	9	3	9	91.6	Q8NE71	ABCF1
-1.4	3.38	0.9	2	1	1	75.3	P45844	ABCG1
-1.2	4.34	1.8	2	1	1	31.8	Q7Z5M8	ABHD12B
-1.2	4.12	6	7	1	1	31.8	Q7Z5M8	ABHD12B
-1.1	3.51	4.9	6	1	1	31.8	Q7Z5M8	ABHD12B
-1.2	3.16	5.3	7	1	1	38.5	Q7L211	ABHD13
-1.1	4.02	68	74	1	1	3.9	ENSP00000463996	ABHD3Ig
-1.7	4.43	1.2	2	1	1	67	O94929	ABLIM3
-1.4	3.62	2	3	1	1	97.5	Q12979	ABR
-2	3.85	2.8	4	1	1	47.5	P45954	ACADSB
-1.2	4.81	3.5	4	1	1	72.9	ENSP00000438689	ACADVL
-1	4.21	0.8	2	1	1	79.6	ENSP00000453003	ACAN
-1.1	3.43	3.1	4	1	1	81.5	Q15027	ACAP1
-1.3	4.25	3.3	4	1	1	41.3	Q9BWD1	ACAT2
-1.8	3.5	3.6	6	1	1	58.9	Q5T8D3	ACBD5
-15.4	4.22	6.4	15	3	4	48.3	P11117	ACP2
-8.1	3.96	3.3	8	2	2	48.3	P11117	ACP2
-2.6	3.69	2.4	5	1	1	48.3	P11117	ACP2
-2	3.4	2.4	5	1	1	48.3	P11117	ACP2
-1.2	3.43	4.5	10	1	1	48.3	P11117	ACP2
-10.3	4.6	4	9	2	3	48.3	P11117	ACP2Ig
-17.6	4.28	7	14	3	4	44.5	P15309	ACPP
-16.4	3.85	7.5	15	2	2	44.5	P15309	ACPP
-9.1	3.89	4.1	8	2	2	44.5	P15309	ACPP
-3.8	4.09	1.8	4	1	1	44.5	P15309	ACPP
-90.6	5.34	23	46	9	12	44.5	P15309	ACPP
-1.9	3.56	2.7	3	1	1	42	P68133	ACTA1
-38.5	5.34	4.8	5	1	3	42	P62736	ACTA2
-24.6	4.65	4.8	5	1	1	42	P62736	ACTA2Ig
-69.5	5.24	20	23	7	8	41.7	P60709	ACTB
-28.3	4.21	16	18	4	4	41.7	P60709	ACTB
-44.1	4.79	18	20	5	5	41.7	P60709	ACTBIg
-1.5	4.03	5.3	6	1	1	42	Q562R1	ACTBL2
-1.1	3.86	3.2	4	1	1	104.8	O43707	ACTN4
-1	4.34	2.2	3	1	1	70.4	Q9H981	ACTR8
-6.9	4.34	3.6	6	1	1	56.8	P36896	ACVR1B
-5.8	4.19	3.6	6	1	2	56.8	P36896	ACVR1B
-5.4	3.75	3.6	6	1	1	56.8	P36896	ACVR1B
-1.4	5.02	1.5	2	1	1	84.1	O14672	ADAM10
-1.1	4.31	7.1	12	1	1	24.4	ENSP00000393073	ADAM7Ig
-2	3.62	1.6	2	1	1	90.5	Q13443	ADAM9
-1.3	3.37	2.1	3	1	1	134.1	Q8WXS8	ADAMTS14Ig
-1.3	4.22	2.1	3	1	1	125.2	Q9UKP5	ADAMTS6
-1.2	3.96	0.9	1	1	1	193.3	Q8N6G6	ADAMTSL1
-8.4	4.27	4	6	2	2	95.1	Q6UY14	ADAMTSL4
-2.2	5.2	3.6	7	1	12	80	ENSP00000374511	ADARB1
-1.1	3.55	3.5	4	1	1	39.8	Q96EY9	ADAT3
-1.2	3.8	1.9	2	1	1	65.8	Q3MIX3	ADCK5
-1.2	3.62	0.6	1	1	1	169.6	ENSP00000441992	ADCY10
-1.2	3.91	1.3	3	1	1	124.8	O43306	ADCY6Ig
-7.6	4.29	2.1	3	2	2	140	P40145	ADCY8
-1.2	4.57	2.1	3	1	1	150.6	O60503	ADCY9
-1.4	4.03	1.2	2	1	1	75.6	Q9UEY8	ADD3Ig
-1.4	4.13	2.1	3	1	1	39.8	P07327	ADH1AIg
-1.5	4.44	4.7	7	1	3	19.6	ENSP00000398770	ADORA3
-1.4	4.53	4.7	7	1	1	19.6	Q5QNY8	ADORA3
-2	3.56	5.8	9	1	1	38.9	Q9NX46	ADPRHL2
-1.8	3.99	4.8	10	1	1	52.2	P35348	ADRA1A
-2	4.33	5.4	16	1	2	60.4	P25100	ADRA1D
-1.1	3.91	5.4	16	1	1	60.4	P25100	ADRA1D
-16.8	5.88	0.7	1	1	1	127.4	Q9UHB7	AFF4
-2.1	3.83	1.5	2	1	1	127.4	Q9UHB7	AFF4
-155	5.32	28	41	16	28	69	P43652	AFM
-66.6	4.86	15	22	7	12	69	P43652	AFM
-44.6	4.13	8.2	12	5	5	69	P43652	AFM
-13.3	4.27	2.8	4	2	2	69	P43652	AFM
-12.1	3.98	3.5	5	2	2	69	P43652	AFM
-7.1	4.03	1.7	2	1	2	69	P43652	AFM
-6.9	3.95	2.7	4	1	2	69	P43652	AFM
-2.3	6.22	3	4	1	18	69	P43652	AFM
-143.9	5.49	29	42	14	18	69	P43652	AFMIg
-7.3	3.86	1.8	3	2	2	116.5	ENSP00000386897	AGAP1
-9.8	4.24	3	4	2	2	90.5	Q99490	AGAP2
-1.1	4.25	4.8	12	1	1	42.5	ENSP00000418921	AGAP3
-1.7	2.79	1.7	2	1	1	120.2	Q96MI9	AGBL1
-2.2	4.17	2.2	4	1	1	80.9	Q8N302	AGGF1Ig
-1.1	3.13	1	1	1	1	174.7	P35573	AGL
-1.6	3.42	31	45	1	1	7.3	ENSP00000428152	AGPAT5
-53	4.66	2.8	5	5	6	214.7	O00468	AGRN
-37.3	4.97	2.8	5	5	5	214.7	O00468	AGRN
-30.8	4.38	1.2	2	2	2	214.7	O00468	AGRN
-20.6	3.95	1.2	2	1	1	214.7	O00468	AGRN
-18.2	4.2	1.2	2	2	2	214.7	O00468	AGRN
-2.2	3.67	0.4	1	1	1	214.7	O00468	AGRN
-105.5	5.69	6.4	11	8	14	214.7	O00468	AGRNIg
-29.5	4.19	8.7	19	4	5	53.1	P01019	AGT
-23.4	3.96	8.5	18	3	3	53.1	P01019	AGT
-6.1	3.94	3.3	7	1	1	53.1	P01019	AGT
-2.7	3.64	1.6	4	1	1	53.1	P01019	AGT
-2.6	3.36	2.5	5	1	1	53.1	P01019	AGT
-1.9	3.64	2.3	5	1	1	53.1	P01019	AGT
-117.9	5.5	26	56	10	25	53.1	P01019	AGTIg
-1.6	4.03	1.1	2	1	1	138.4	Q9UPW5	AGTPBP1Ig
-1	3.32	0.9	1	1	1	255.8	Q8WYP5	AHCTF1
-1.6	4.01	1.9	3	1	2	76.3	ENSP00000356773	AHI1
-1.4	2.95	0.7	1	1	1	137	Q8N157	AHI1
-1.1	3.78	1.1	2	1	1	137	Q8N157	AHI1
-1.1	3.54	0.6	1	1	1	628.7	Q09666	AHNAK
-35.6	5.2	2	3	5	5	616.2	Q8IVF2	AHNAK2
-1.3	3.4	0.4	1	1	1	616.2	Q8IVF2	AHNAK2
-8.5	5.89	0.9	1	2	2	628.7	Q09666	AHNAKIg
-1.1	4.09	10	12	1	1	15.7	Q719I0	AHSA2
-124.4	5.39	32	56	10	37	39.3	P02765	AHSG
-120.4	5.65	37	65	8	19	39.3	P02765	AHSG
-105	5.04	26	47	9	17	39.3	P02765	AHSG
-42.4	4.93	9.3	16	4	8	39.3	P02765	AHSG
-34.7	4.69	7.6	14	3	7	39.3	P02765	AHSG
-34.3	4.73	12	21	3	7	39.3	P02765	AHSG
-20.1	4.42	7.9	14	2	8	39.3	P02765	AHSG
-17.1	3.79	7.9	14	2	2	39.3	P02765	AHSG
-93.7	5.47	37	65	8	20	39.3	P02765	AHSGIg
-1.2	3.2	11	22	1	1	11.8	Q9NZD4	AHSP
-1.2	4.18	3	4	1	1	66.7	Q96NN9	AIFM3
-1	3.84	11	14	1	1	37.8	ENSP00000363323	AIM1L
-1.1	3.42	1.8	3	1	1	210.4	Q9UKA4	AKAP11
-1.1	3.66	4.3	6	1	1	51.5	Q02040	AKAP17A
-8.2	4.15	1.1	2	2	3	256.6	Q13023	AKAP6
-1	3.97	0.7	1	1	1	256.6	Q13023	AKAP6Ig
-1	4	0.3	0	1	1	452.7	Q99996	AKAP9
-1.6	3.09	5	7	1	1	25.3	ENSP00000418670	AKD1
-1.4	3.32	1.8	3	1	1	221.3	Q5TCS8	AKD1
-1.4	3.39	4.5	7	1	1	92.8	Q5T1N1	AKNAD1
-1.8	3.73	6	11	1	1	22.8	ENSP00000435436	AKR1E2Ig
-1.4	3.8	2.6	3	1	1	64.6	P22557	ALAS2
-3262.9	8.38	88	100+	233	3862	69.3	P02768	ALB
-2545.3	8.06	86	100+	178	2737	69.3	P02768	ALB
-2486.6	8.52	7	9	2	2	52	ENSP00000421027	ALB
-2453.5	8.26	3.6	5	1	1	56.2	ENSP00000384695	ALB
-2439.5	8.26	3.7	5	3	16	52	ENSP00000421027	ALB
-2427	8.27	1.8	2	1	1	51.5	ENSP00000426179	ALB
-2292.9	8.19	80	100+	168	2819	69.3	P02768	ALB
-2096.2	7.88	76	97	161	3562	69.3	P02768	ALB
-1894.4	7.93	3.5	4	3	5	52	ENSP00000421027	ALB
-1795.4	8.24	77	98	121	1230	69.3	P02768	ALB
-1455.5	8.36	75	96	100	5753	69.3	P02768	ALB
-1234.3	8.08	3.7	5	2	2	52	ENSP00000421027	ALB
-1100.6	7.37	70	90	71	449	69.3	P02768	ALB
-1058.3	7.29	73	93	75	616	69.3	P02768	ALB
-1041.1	7.37	2.2	3	1	1	69.2	P02768	ALB
-1024	7.95	74	94	71	4648	69.3	P02768	ALB
-776.7	7.17	6.8	9	2	3	52	ENSP00000421027	ALB
-776	7.15	1.8	2	1	1	51.5	ENSP00000426179	ALB
-766.2	7.14	2.8	4	1	4	52	ENSP00000421027	ALB
-751	7.19	58	75	59	475	69.3	P02768	ALB
-539.8	7.06	3.7	5	1	1	52	ENSP00000421027	ALB
-108.3	5.35	15	20	11	15	69.3	P02768	ALB
-3307.8	8.65	82	100+	231	3346	69.3	P02768	ALBI
-1	4.05	4.1	8	1	1	65.1	Q13740	ALCAM
-1.2	4.48	3.3	5	1	1	58.5	P49419	ALDH7A1
-1.6	4.98	3.6	4	1	2	39.4	P04075	ALDOA
-7.7	3.55	3.3	5	1	1	39.4	P05062	ALDOB
-1.2	3.58	3.9	4	1	1	36.3	ENSP00000378729	ALDOC
-1.3	3.78	5.1	6	1	1	43.8	Q13686	ALKBH1
-7.7	3.88	7.8	10	2	2	75.6	P18054	ALOX12
-2.2	3.63	0.9	1	1	1	80.3	O75342	ALOX12B
-1	3.46	2	3	1	1	97.7	ENSP00000369494	ALOXE3
-1.1	3.3	0.3	1	1	1	236.9	Q86TB3	ALPK2
-15	3.97	2.8	4	3	3	201.1	Q96L96	ALPK3
-1.1	3.73	4	6	1	1	57.3	P05186	ALPL
-1.2	4.37	9.9	17	1	1	36.9	O95076	ALX3
-1223.9	7.86	74	100+	93	1981	39	P02760	AMBP
-1078.8	7.57	66	100+	82	1316	39	P02760	AMBP
-677.7	7.34	56	93	49	773	39	P02760	AMBP
-671.8	7.07	56	94	51	685	39	P02760	AMBP
-549.2	8.07	46	76	39	2710	39	P02760	AMBP
-524.1	7.55	51	84	39	355	39	P02760	AMBP
-515.6	6.8	55	92	37	275	39	P02760	AMBP
-419.4	7.37	46	76	33	1962	39	P02760	AMBP
-381	6.8	47	78	27	149	39	P02760	AMBP
-161.8	6.66	28	46	14	93	39	P02760	AMBP
-91.3	5.42	11	18	9	16	39	P02760	AMBP
-781.8	7.82	62	100+	60	1181	39	P02760	AMBPIg
-1.2	5.22	3.1	5	1	1	62.7	Q16671	AMHR2
-1.2	3.24	1.9	3	1	1	89.7	Q01432	AMPD3
-154	5.47	2	2	1	1	57.7	P04745	AMY1AIg
-67.4	4.6	24	30	8	9	57.7	P04746	AMY2A
-180.6	5.51	41	51	14	23	57.7	P04746	AMY2AIg
-46.2	4.24	15	18	5	5	57.7	P19961	AMY2B
-20.8	3.83	5.3	7	3	3	57.7	P19961	AMY2B
-17.2	4.2	6.5	8	2	2	42	ENSP00000433347	AMY2B
-10.3	3.71	6.2	7	2	2	42	ENSP00000433347	AMY2B
-5.6	3.53	4.1	5	1	1	42	ENSP00000433347	AMY2B
-176.5	5.49	6.8	8	2	2	57.7	P19961	AMY2BIg
-1.4	4.07	3.1	4	1	1	83.6	ENSP00000439875	ANAPC5
-1.3	3.23	2.8	5	1	1	56.8	Q9Y264	ANGPT4
-9.4	4.77	6.9	9	2	2	57.1	Q9UKU9	ANGPTL2Ig
-1	3.9	3.9	6	1	1	45.2	Q9BY76	ANGPTL4Ig
-1.4	3.8	6.8	9	1	1	19.9	ENSP00000428315	ANK1
-1.1	3.54	0.6	1	1	1	206.1	P16157	ANK1
-1.1	3.93	6.8	9	1	1	19.9	ENSP00000428315	ANK1
-1.1	5.06	0.3	0	1	3	433.4	Q01484	ANK2
-1.2	3.78	0.3	0	1	1	480.1	Q12955	ANK3
-1	3.06	0.4	1	1	1	480.1	Q12955	ANK3
-1.1	3.88	0.7	1	1	1	91.3	Q7Z5J8	ANKARIg
-1.4	4.09	0.9	1	1	1	105.4	Q9P2S6	ANKMY1
-1.2	3.56	3.7	6	1	1	58.4	Q6ZTN6	ANKRD13D
-1.1	3.57	5.3	6	1	1	39.3	Q6P6B7	ANKRD16
-1.6	4.09	3.6	5	1	1	25.2	ENSP00000455279	ANKRD18A
-1.1	3.91	1.3	2	1	1	115.5	Q8IVF6	ANKRD18A
-4.3	4.25	1.9	3	1	1	94	Q5SQ80	ANKRD20A2Ig
-1.3	4.24	3.6	5	1	1	34.3	Q86SG2	ANKRD23
-1.4	4.12	0.8	1	1	1	196.3	Q9UPS8	ANKRD26
-1.6	5.27	5	7	1	11	32.4	ENSP00000468354	ANKRD29
-1.6	4.46	5	7	1	9	32.4	ENSP00000468354	ANKRD29
-1.5	4.23	5	7	1	3	32.4	ENSP00000468354	ANKRD29
-1.5	3.33	5	7	1	1	32.4	ENSP00000468354	ANKRD29
-1.1	3.95	5	7	1	1	32.4	ENSP00000468354	ANKRD29Ig
-1	3.98	1.2	2	1	1	165.8	ENSP00000363792	ANKRD30AIg
-1.7	3.3	0.5	1	1	1	217.4	ENSP00000427262	ANKRD31
-1.4	3.62	4.8	10	1	1	29	Q7Z3H0	ANKRD33
-1.2	3.54	0.8	1	1	1	115	Q8NB46	ANKRD52
-3.2	4.32	12	13	1	3	20.1	ENSP00000384392	ANKRD54
-1.4	4.34	1.1	2	1	1	106.4	ENSP00000467740	ANKRD62
-1.1	3.71	7.9	11	1	1	29	Q92527	ANKRD7
-1	3.78	1.7	3	1	1	123	Q92625	ANKS1A
-1	3.83	1.5	3	1	1	138	Q7Z6G8	ANKS1B
-1.1	3.28	1.4	2	1	1	80.9	Q9H8Y5	ANKZF1
-2.1	3.71	2	3	1	1	124.1	Q9NQW6	ANLN
-1.1	3.31	1.2	2	1	1	113.5	Q9NQ90	ANO2
-2.3	4.22	1.7	3	1	1	107.5	Q32M45	ANO4
-1.3	2.89	3.9	7	1	1	107.5	Q32M45	ANO4
-1.2	3.65	2.1	4	1	1	107.5	Q32M45	ANO4
-1.3	4.86	0.9	1	1	1	135.9	Q9HCE9	ANO8Ig
-87.6	5.09	7.4	13	7	9	109.5	P15144	ANPEP
-35.8	4.4	3.9	7	5	9	109.5	P15144	ANPEP
-28.9	4.47	5.2	9	4	5	109.5	P15144	ANPEP
-22.8	4.08	2.6	5	3	3	109.5	P15144	ANPEP
-14.2	3.63	2	3	2	2	109.5	P15144	ANPEP
-7.7	5.5	2.2	4	2	3	109.5	P15144	ANPEP
-7	3.99	1.3	2	1	1	109.5	P15144	ANPEP
-207.9	5.67	25	44	18	31	109.5	P15144	ANPEPIg
-2.1	3.92	2.5	4	1	1	62.7	Q9H6X2	ANTXR1Ig
-13.7	4.21	7.4	9	2	2	38.6	P07355	ANXA2Ig
-1.3	3.22	1	1	1	1	75.8	P08133	ANXA6
-1.4	4.06	1.7	2	1	1	48.6	Q9BXS5	AP1M1
-1.1	3.42	1.9	3	1	1	93.9	Q2VPB7	AP5B1
-1	3.73	4.1	9	1	1	73.1	Q7Z5R6	APBB1IP
-1.2	3.2	0.9	1	1	1	243.8	O95996	APC2
-1.2	3.06	0.9	1	1	1	243.8	O95996	APC2
-20.8	4.43	11	26	2	3	25.4	P02743	APCS
-3.9	3.85	4	10	1	1	25.4	P02743	APCSIg
-73.9	4.93	9.7	15	8	14	81.2	P13798	APEH
-36.3	4.23	8.3	13	5	5	81.2	P13798	APEH
-21.1	4.39	5.9	9	3	4	81.2	P13798	APEH
-11.1	4.1	4.6	7	2	2	81.2	P13798	APEH
-5.7	3.67	1.6	2	1	1	81.2	P13798	APEH
-4.2	3.38	1.6	2	1	1	81.2	P13798	APEH
-1.3	3.99	1.1	2	1	1	81.2	P13798	APEH
-1.5	3.47	1.2	2	1	1	45.4	ENSP00000395874	APMAP
-34.9	5.36	15	19	4	6	30.8	P02647	APOA1
-17.3	4.06	8.2	10	2	2	30.8	P02647	APOA1
-13.1	3.75	6.7	8	2	2	30.8	P02647	APOA1
-9.2	3.9	6.7	8	2	2	30.8	P02647	APOA1
-1.5	3.24	3	4	1	1	30.8	P02647	APOA1
-4.4	4.1	3.7	5	1	1	30.8	P02647	APOA1Ig
-30.1	4.99	62	78	4	5	11.2	P02652	APOA2
-15	4.33	19	24	2	3	11.2	P02652	APOA2
-2.8	3.36	2.8	3	1	1	45.3	P06727	APOA4
-1.9	3.64	0.2	0	1	1	515.2	P04114	APOB
-1.1	3.25	0.4	0	1	1	515.2	P04114	APOB
-1	3.97	8.4	14	1	1	24.1	ENSP00000388017	APOBEC3D
-91	5	2.8	4	11	12	515.2	P04114	APOBIg
-2.4	3.52	12	17	1	1	9.3	ENSP00000465356	APOC1
-1.2	4.26	9.6	14	1	1	9.3	ENSP00000465356	APOC1
-1.5	3.25	65	100+	1	1	5.9	ENSP00000410614	APOC3
-141	6.39	40	100+	12	108	21.3	P05090	APOD
-139.6	6.07	40	100+	11	65	21.3	P05090	APOD
-118.1	6.58	37	97	10	60	21.3	P05090	APOD
-95.5	5.74	37	96	8	48	21.3	P05090	APOD
-92.7	5.88	29	76	7	39	21.3	P05090	APOD
-91.6	5.96	37	96	9	53	21.3	P05090	APOD
-91.5	5.43	37	96	8	30	21.3	P05090	APOD
-79.5	6.24	34	90	7	194	21.3	P05090	APOD
-52.5	5.77	26	68	5	110	21.3	P05090	APOD
-39.9	5.15	18	47	4	15	21.3	P05090	APOD
-183.4	7.09	40	100+	16	127	21.3	P05090	APODIg
-1.8	3.29	6	8	1	1	36.1	P02649	APOE
-238.2	6.07	53	73	17	91	38.3	P02749	APOH
-214.6	5.7	50	68	15	50	38.3	P02749	APOH
-112.7	5.58	38	52	8	41	38.3	P02749	APOH
-79.9	4.84	22	30	7	11	38.3	P02749	APOH
-79.1	4.93	25	34	6	9	38.3	P02749	APOH
-48.6	4.65	17	24	4	7	38.3	P02749	APOH
-40.9	5.22	19	26	4	6	38.3	P02749	APOH
-28.1	4.8	9.6	13	2	4	38.3	P02749	APOH
-13.4	4.41	4.6	6	2	4	38.3	P02749	APOH
-6.8	3.94	5.5	8	1	1	38.3	P02749	APOH
-103.2	5.59	45	61	10	21	38.3	P02749	APOHIg
-1.5	3.21	4.5	7	1	1	44.3	O95236	APOL3
-2.6	3.71	6.2	9	1	1	14.2	ENSP00000365083	APOM
-1.2	4.23	12	18	1	4	14.2	ENSP00000365083	APOM
-2.2	4.13	4.7	7	1	1	14.2	ENSP00000365083	APOMIg
-5.5	3.78	1.6	2	1	1	86.9	P05067	APP
-4.8	3.77	1.6	2	1	1	86.9	P05067	APP
-1.2	3.49	1.9	3	1	1	86.9	P05067	APP
-1.4	3.68	26	32	1	1	4.6	ENSP00000448569	APPL2
-1.7	3.67	1.2	2	1	1	217.3	Q5T5U3	ARHGAP21Ig
-1.4	3.27	2	3	1	1	76.7	Q7Z5H3	ARHGAP22
-1.7	3.49	1.2	2	1	1	82	Q9P2N2	ARHGAP28
-1.6	3.91	1.5	2	1	1	94.4	ENSP00000431776	ARHGAP42
-1.3	4.03	1.8	3	1	1	85.3	ENSP00000377322	ARHGAP4Ig
-1.1	3.04	0.9	1	1	1	172.2	Q13017	ARHGAP5
-2	3.76	3.5	6	1	1	84.8	O43182	ARHGAP6
-7.8	5.18	2.7	4	2	7	105.9	O43182	ARHGAP6
-1.2	4.4	14	17	1	1	17.9	ENSP00000445263	ARHGDIB
-1.1	4.2	0.3	0	1	1	221.5	Q96PE2	ARHGEF17
-2.9	3.9	5.4	6	1	1	21.1	ENSP00000417087	ARHGEF3
-1.2	3.76	5.4	6	1	1	21.1	ENSP00000417087	ARHGEF3
-1.1	4.31	1.5	2	1	1	59.7	Q9NR81	ARHGEF3
-1.1	3.92	5.4	6	1	1	21.1	ENSP00000417087	ARHGEF3
-1.4	4.59	4.3	5	1	2	21.3	ENSP00000436519	ARHGEF39Ig
-2.7	3.27	1.1	1	1	1	108.1	ENSP00000386794	ARHGEF4
-1.2	3.04	1.1	1	1	1	108.1	ENSP00000386794	ARHGEF4
-1.1	3.3	1.1	1	1	1	108.1	ENSP00000386794	ARHGEF4
-1.2	4.44	0.3	1	1	1	241.9	O14497	ARID1A
-1.3	3.91	1.6	3	1	1	236	Q8NFD5	ARID1BIg
-2.8	4.16	3.2	6	1	1	62.9	Q99856	ARID3A
-1.2	4.38	5.9	10	1	1	30.4	Q8N7S6	ARIH2OSIg
-1.7	4.46	3.1	5	1	1	36.8	Q3SXY8	ARL13B
-1.4	4.01	5.8	11	1	1	29.3	Q8N8R7	ARL14EP
-1.2	3.77	9	11	1	1	22.1	P49703	ARL4DIg
-1.1	3.89	7.4	11	1	1	31.3	Q9NVT9	ARMC1
-1.2	3.49	1.4	2	1	1	81.3	ENSP00000443995	ARMC5
-1.1	3.81	6.5	16	1	1	65.6	Q7L311	ARMCX2
-1.1	4.15	33	44	1	1	5.5	ENSP00000434263	ARNTLIg
-1.1	3.37	17	29	1	1	8.1	ENSP00000457123	ARPP19
-1	3.81	17	29	1	1	8.1	ENSP00000457123	ARPP19
-1.6	3.09	2.9	6	1	1	53.8	ENSP00000348406	ARSA
-1.2	3.25	3.1	7	1	1	53.8	ENSP00000348406	ARSA
-26.8	4.48	8.1	17	3	4	53.8	ENSP00000348406	ARSAIg
-2.2	3.91	41	100+	1	1	4.8	ENSP00000422126	ARSK
-1.7	4.45	2.6	4	1	1	43.9	Q13508	ART3
-1.4	3.48	6.9	9	1	1	43.9	Q13508	ART3
-2.6	4.06	2.5	3	1	1	41.5	Q13508	ART3Ig
-12.7	4.57	4.3	7	2	3	44.6	Q13510	ASAH1
-3.8	3.55	2.5	4	1	1	44.6	Q13510	ASAH1
-1.9	3.79	1.8	3	1	1	44.6	Q13510	ASAH1
-1.4	4.02	2.4	4	1	1	46.5	Q13510	ASAH1
-1.3	4.33	2.4	4	1	1	46.5	Q13510	ASAH1
-34.2	5.64	20	34	5	12	44.6	Q13510	ASAH1Ig
-1.4	4.46	6.2	9	1	1	30.1	ENSP00000422877	ASB5
-1.3	4.37	8.3	10	1	1	20.2	Q99929	ASCL2
-1.4	3.82	15	28	1	1	20.9	Q9NQ33	ASCL3
-1.1	3.92	2.6	4	1	1	35.1	P07307	ASGR2
-1.1	3.49	3.7	6	1	1	62.8	ENSP00000225823	ASIC2
-1	3.71	3.7	6	1	1	62.8	ENSP00000225823	ASIC2
-1.6	3.67	1.2	2	1	2	72	Q9NWL6	ASNSD1
-1.3	4.33	0.3	1	1	1	409.5	Q8IZT6	ASPM
-1.1	3.33	0.2	0	1	1	409.5	Q8IZT6	ASPM
-1.2	3.5	3.6	4	1	1	32.7	ENSP00000463316	ASPSCR1
-1.6	3.34	1.2	2	1	1	45.9	Q6HA08	ASTLIg
-1.1	2.99	1.5	2	1	1	136.4	ENSP00000356629	ASTN1
-1.4	3.76	1.1	2	1	1	164.8	Q9ULI0	ATAD2B
-1.9	3.93	2	3	1	1	137.9	ENSP00000463102	ATAD5Ig
-1.1	4.25	2.6	4	1	1	69	Q8NAA4	ATG16L2
-1.3	3.98	3.2	4	1	1	68.6	ENSP00000412580	ATG7
-1.7	3.99	1.4	2	1	2	156.8	ENSP00000435747	ATM
-1.3	4.81	0.7	1	1	3	156.8	ENSP00000435747	ATM
-1	3.79	0.7	1	1	1	156.8	ENSP00000435747	ATM
-1.5	3.3	1.1	2	1	1	167.6	O60312	ATP10A
-1.4	3.9	2.2	4	1	1	127.6	Q8NB49	ATP11CIg
-1.1	3.41	0.8	1	1	1	121	Q9HD20	ATP13A1
-1.2	3.39	1.1	2	1	1	133.2	A0A0A0MT26	ATP1A3
-8.2	3.94	1.5	3	1	1	136.8	Q01814	ATP2B2
-1.1	3.18	1.1	2	1	1	134.1	Q16720	ATP2B3
-1	4.08	8.1	11	1	1	20.5	Q06055	ATP5G2
-1.2	3.39	14	18	1	1	18.5	O75947	ATP5H
-1.2	3.66	24	30	1	1	6.3	ENSP00000352890	ATP5J2
-1.2	3.9	1.1	2	1	1	84.1	ENSP00000400168	ATP5J2-PTCD1Ig
-1.1	3.91	3.7	6	1	1	40.4	Q8N8Y2	ATP6V0D2
-1	3.58	5.4	8	1	1	20.2	ENSP00000417545	ATP6V1A
-1.2	3.37	11	16	1	1	8.2	ENSP00000451031	ATP6V1D
-1.2	5.08	11	16	1	1	28.2	Q9Y5K8	ATP6V1DIg
-1.1	3.63	7.7	10	1	1	22.7	ENSP00000382694	ATP6V1E1
-9.8	4.93	4.2	8	2	4	135.8	Q8TF62	ATP8B4
-10.9	4.6	4.2	8	2	2	135.8	Q8TF62	ATP8B4Ig
-1.1	3.35	0.8	1	1	1	103.3	O75110	ATP9A
-1.3	4.67	1	1	1	1	129.2	O43861	ATP9B
-1.2	4.78	0.6	1	1	2	301.2	Q13535	ATR
-159.6	5.19	11	22	15	23	158.4	O75882	ATRN
-71.8	4.55	5.5	12	8	9	158.4	O75882	ATRN
-36.2	4.55	3.6	7	5	5	158.4	O75882	ATRN
-6.7	3.33	1	2	1	1	158.4	O75882	ATRN
-10.8	4.18	2	4	2	2	158.4	O75882	ATRNIg
-2	4.56	0.9	2	1	1	95.4	O15265	ATXN7
-1.2	3.58	2.8	5	1	2	95.4	O15265	ATXN7
-1.8	3.56	9.8	14	1	1	35.3	ENSP00000469983	AURKCIg
-1.1	4.11	1.2	2	1	1	138.9	Q8WXX7	AUTS2
-3.3	3.61	1.2	3	1	1	98.3	P30530	AXL
-1.3	3.7	1.2	3	1	1	98.3	P30530	AXL
-220.7	6.45	55	82	17	55	34.2	P25311	AZGP1
-195.2	6.02	52	77	15	41	34.2	P25311	AZGP1
-134.6	5.3	38	56	14	24	34.2	P25311	AZGP1
-124	5.39	39	57	12	24	34.2	P25311	AZGP1
-92	5.21	33	49	8	17	34.2	P25311	AZGP1
-78.4	4.91	33	48	8	13	34.2	P25311	AZGP1
-59.4	5.17	22	33	6	22	34.2	P25311	AZGP1
-25.6	4.1	15	22	4	7	34.2	P25311	AZGP1
-12.7	4.16	6.7	10	2	5	34.2	P25311	AZGP1
-4.5	4.16	3	4	1	6	34.2	P25311	AZGP1
-102.2	5.61	34	50	9	22	34.2	P25311	AZGP1Ig
-17.5	4.57	27	34	1	1	9.7	ENSP00000389942	AZGP1Ig
-1.8	3.67	1.4	2	1	1	117.3	Q9UPN4	AZI1
-89.7	5.44	53	81	8	10	13.7	P61769	B2M
-35.2	5.04	18	28	4	5	13.7	P61769	B2M
-26.4	4.39	29	45	3	3	13.7	P61769	B2M
-21.5	4.85	19	29	3	6	13.7	P61769	B2M
-12.5	4.06	15	23	2	2	13.7	P61769	B2M
-4.8	3.66	7.6	12	1	1	13.7	P61769	B2M
-1.5	3.85	4.2	6	1	1	13.7	P61769	B2M
-35.8	5.91	33	50	3	13	13.7	P61769	B2MIg
-1.3	4.2	39	65	1	1	6.1	ENSP00000340858	B2MIg
-1	4.13	3	5	1	1	39.5	O75752	B3GALNT1Ig
-1.7	4.1	4.8	8	1	1	47.1	O43505	B3GNT1
-1.2	3.17	4	5	1	1	42.3	Q9C0J1	B3GNT4
-1.1	4.14	4.6	8	1	1	35.4	ENSP00000450303	B4GALNT1
-1	3.73	9.5	17	1	1	35.4	ENSP00000450303	B4GALNT1
-1.1	3.32	5.2	7	1	1	61.6	O95817	BAG3
-1.9	3.65	1.1	2	1	1	279.8	ENSP00000462154	BAHCC1
-1.7	3.24	0.4	1	1	1	163.7	ENSP00000381564	BAI2
-1.4	5.24	1.9	2	1	1	57.3	Q9UQB8	BAIAP2
-1.6	4.06	2.6	3	1	1	58.9	Q6UXY1	BAIAP2L2
-1	3.57	0.6	1	1	1	88.1	Q8NDB2	BANK1
-1.1	3.05	7.6	23	1	1	26.4	Q8N9N5	BANP
-1.7	3.68	2.7	4	1	1	86.6	Q99728	BARD1Ig
-6.7	3.95	5.7	7	1	1	22.7	P80723	BASP1
-1.2	3.78	9.3	12	1	1	15.9	Q07812	BAXIg
-1.1	4.32	16	32	1	1	15.8	Q07812	BAXIg
-1.2	3.11	0.8	2	1	1	207.9	ENSP00000368754	BAZ2A
-1	3.04	5.7	6	1	1	26.5	Q96PG8	BBC3
-2.7	4.7	1	2	1	6	79	Q6ZW61	BBS12
-1.4	4.36	1.4	2	1	1	99.1	Q96GW7	BCAN
-38.7	4.78	9.3	16	5	12	68.4	P06276	BCHE
-10.9	3.73	3.2	6	2	2	68.4	P06276	BCHE
-8.3	4.07	3.2	6	2	2	68.4	P06276	BCHE
-1.4	2.93	1.9	3	1	1	46.3	O14874	BCKDK
-1.2	4.02	1.9	3	1	1	46.3	O14874	BCKDK
-1.1	3.23	4.1	5	1	1	46.3	O14874	BCKDK
-1.4	4.56	10	11	1	4	22.6	Q9BXK5	BCL2L13
-1.1	3.55	10	11	1	1	22.6	Q9BXK5	BCL2L13
-11.7	6.02	11	12	2	34	22.6	Q9BXK5	BCL2L13
-1	3.93	12	20	1	1	32.8	ENSP00000459007	BCL7C
-1.4	5.12	13	17	1	1	14.6	ENSP00000408016	BDH1
-1.4	3.68	0.4	1	1	1	293.7	A6H8Y1	BDP1
-1.1	3.15	1.4	2	1	1	293.7	A6H8Y1	BDP1
-1	3.78	0.5	1	1	1	293.7	A6H8Y1	BDP1
-1.7	4.14	1	1	1	2	94.4	Q5T5X7	BEND3
-1.1	3.81	3.9	5	1	1	94.4	Q5T5X7	BEND3
-1.7	3.88	4.6	9	1	1	50.5	Q9C0J9	BHLHE41Ig
-4.4	3.22	3.7	5	1	1	45	Q93088	BHMT
-1.4	2.81	9.4	13	1	1	45	Q93088	BHMT
-6.2	3.8	2.5	3	1	1	40.3	Q9H2M3	BHMT2Ig
-9.4	4.28	1.2	2	1	1	104.8	Q9H694	BICC1
-1.1	4.07	0.6	1	1	1	96.7	Q8TD16	BICD2
-1.3	4.25	2.2	3	1	1	59.9	O00499	BIN1Ig
-1.2	3.56	3.7	5	1	1	64.1	ENSP00000431723	BIRC2
-1.6	4.18	1.3	2	1	1	68.3	Q13489	BIRC3
-1	3.75	2	3	1	1	33.4	P53004	BLVRA
-1.1	4.27	4	8	1	1	44.7	P12643	BMP2
-1.5	3.93	0.5	1	1	1	330.3	Q8NFC6	BOD1L1
-9	4.44	16	52	2	2	9.5	ENSP00000416911	BOLLIg
-1.1	3.88	5	9	1	1	30	P07738	BPGM
-1.8	3.96	1.3	2	1	1	84.4	P15056	BRAFIg
-1.5	3.75	0.6	1	1	1	384	P51587	BRCA2
-1.3	3.46	1	2	1	1	119.4	O95696	BRD1
-1.5	5.37	3	5	1	3	135.3	Q9H0E9	BRD8
-1.1	3.19	1.2	2	1	1	107.9	Q58F21	BRDT
-1.2	3.38	1.9	3	1	1	127.3	P55201	BRPF1
-1.1	4.18	0.4	1	1	1	262.8	Q9NSI6	BRWD1Ig
-1.1	4.24	0.7	1	1	1	416.2	Q9UPA5	BSN
-1.4	3.67	5.6	11	1	1	19.8	Q10589	BST2
-1.8	5.05	4.6	6	1	7	69.1	Q96Q07	BTBD9
-1.7	3.32	1.7	4	1	1	61.3	ENSP00000388212	BTD
-14.5	4.6	5.1	11	2	4	61.3	ENSP00000388212	BTDIg
-1.2	3.73	5.1	8	1	1	58.9	Q13410	BTN1A1
-1.8	3.88	24	53	1	1	17	ENSP00000366825	BTN2A1Ig
-1.2	3.77	0.8	1	1	1	193.4	O95153	BZRAP1
-1.2	3.49	0.9	1	1	1	193.4	O95153	BZRAP1
-8.2	4.75	0.8	2	2	2	240.9	Q5VYJ5	C10orf112
-1.1	3.79	0.7	1	1	1	165.3	Q5VYJ5	C10orf112
-1.3	3.55	5	8	1	1	15.8	ENSP00000328491	C10orf129
-1.2	3.69	1.8	3	1	1	137.1	Q8N655	C10orf12Ig
-1.1	3.56	1.3	2	1	1	130.6	ENSP00000431166	C11orf30
-3.2	3.25	9	13	1	1	13.4	Q8IZQ5	C11orf31
-2.7	5.41	9	13	1	11	13.4	Q8IZQ5	C11orf31
-1.7	3.36	4.6	5	1	1	24.6	Q8WZ69	C11orf40
-1.1	4.04	9.7	11	1	1	24.6	Q8WZ69	C11orf40
-1.7	3.85	7.7	10	1	1	38.1	Q9H6J7	C11orf49
-1.6	3.48	12	14	1	1	13.4	ENSP00000434054	C11orf57
-1.7	3.96	3.3	5	1	1	34.8	Q6NUN7	C11orf63
-1.1	3.91	3.3	5	1	1	34.8	Q6NUN7	C11orf63
-1.5	3.57	5.1	7	1	1	24.8	Q3KP22	C11orf85
-1.2	3.92	0.8	2	1	1	124.3	Q9Y2G1	C11orf9
-1.5	4.78	8.5	11	1	2	14.4	ENSP00000455319	C12orf10
-1.7	3.43	1.4	3	1	1	101.6	ENSP00000448753	C12orf28
-1.2	3.92	7.4	10	1	1	37.5	Q8N999	C12orf29
-1.3	3.78	2.1	4	1	1	54.9	Q86WS4	C12orf40
-1.8	4.16	0.2	0	1	1	351.7	ENSP00000431759	C12orf55
-3.5	3.69	7.4	8	1	1	13.4	Q6ZP68	C13orf35
-1.2	4.56	4.2	5	1	1	54.2	Q86SX3	C14orf80Ig
-1.3	3.5	3.4	5	1	1	22.8	ENSP00000453544	C15orf57
-1.2	3.93	11	15	1	1	22.1	ENSP00000440765	C16orf13
-1.1	3.76	11	15	1	1	22.1	ENSP00000440765	C16orf13
-1.3	3.9	13	16	1	1	21.6	Q96MC5	C16orf45Ig
-1.7	3.6	4.2	6	1	1	55.6	Q8IYS4	C16orf71
-1.3	3.27	3.1	5	1	1	55.6	Q8IYS4	C16orf71
-13.2	3.97	5.1	7	2	2	48.8	ENSP00000417158	C16orf89Ig
-1.5	3.85	0.9	2	1	1	125	A6NNT2	C16orf96Ig
-1.1	3.9	11	12	1	1	7.8	ENSP00000404941	C17orf104
-1.1	3.78	2.4	4	1	1	107.5	A2RUB1	C17orf104
-1.7	3.6	4.4	4	1	2	12.7	F2Z3M2	C17orf112
-1.3	3.96	2.8	4	1	1	69.7	Q8N3J3	C17orf53Ig
-2.2	4.89	17	35	1	5	11.4	ENSP00000464425	C17orf79
-1.9	4.35	17	35	1	1	11.4	ENSP00000464425	C17orf79
-1.4	4.17	8.1	22	1	1	18.9	ENSP00000367901	C17orf79
-1.4	4.23	17	35	1	1	11.4	ENSP00000464425	C17orf79
-1.3	3.99	9.2	23	1	1	20.1	Q9NQ92	C17orf79Ig
-1.4	3.32	9.9	16	1	1	17.1	ENSP00000462317	C18orf54
-2.7	3.68	17	19	1	1	9.7	ENSP00000469136	C19orf10Ig
-1.1	3.54	1.3	2	1	1	75.3	Q8IVT2	C19orf21
-2.1	4.07	1.4	2	1	2	70	Q86XI8	C19orf68
-7.8	4.51	5.6	8	2	2	70	Q86XI8	C19orf68Ig
-2.5	3.56	1.4	2	1	1	72.9	Q3KP66	C1orf106
-1.5	3.86	6.8	10	1	1	23.7	ENSP00000356888	C1orf110Ig
-1.4	4.66	6.3	7	1	1	63.9	Q9BW04	C1orf116Ig
-1.2	3.81	1	1	1	1	82	Q5VWT5	C1orf168
-1.1	3.37	2.5	3	1	1	82	Q5VWT5	C1orf168
-1.1	4.2	2.9	3	1	1	47.6	Q3ZCV2	C1orf177
-1.2	3.4	1.4	2	1	1	178.5	ENSP00000417061	C1orf222
-1.2	3.7	3.4	6	1	1	72.3	Q8N715	C1orf65
-1.2	4.13	5	7	1	1	36.3	ENSP00000389432	C1orf87
-1.7	5.25	4.1	5	1	5	25.8	P02747	C1QC
-1.2	3.89	4.1	5	1	1	25.8	P02747	C1QC
-2.9	3.69	9.4	14	1	1	30.8	Q9BXI9	C1QTNF6Ig
-13.6	4.86	2.7	6	1	2	53.5	Q9NZP8	C1RL
-10.1	4.09	4.1	13	1	1	33.7	ENSP00000441885	C1RL
-5.6	3.81	12	15	1	1	11.7	ENSP00000438286	C1RL
-2.5	3.67	1.4	3	1	1	53.5	Q9NZP8	C1RL
-36	4.93	11	23	5	5	53.5	Q9NZP8	C1RLIg
-1.5	3.93	1.2	2	1	1	121.2	ENSP00000339971	C20orf132
-7.9	4.31	3	5	1	1	53.5	Q8NHU2	C20orf26Ig
-1.3	3.66	12	16	1	1	17.2	Q9BR46	C20orf78
-1.1	3.79	5.5	9	1	1	38.7	ENSP00000371806	C20orf96
-1.2	3.09	6.7	8	1	1	40.4	ENSP00000381047	C21orf2
-1.2	4.11	14	28	1	1	7.2	ENSP00000394865	C22orf34
-1.5	3.88	1.3	2	1	1	76.1	O14523	C2CD2L
-7.6	4.31	23	28	2	2	13.7	Q8WU43	C2orf15
-1.3	3.6	4.4	8	1	1	44.7	Q53SZ7	C2orf53
-342	5.94	19	22	29	41	187	P01024	C3
-76.4	4.72	5.7	7	8	8	187	P01024	C3
-70	4.74	4.3	5	7	9	187	P01024	C3
-64.9	4.57	4.5	5	8	8	187	P01024	C3
-50.8	4.2	4.3	5	7	7	187	P01024	C3
-21.1	4.39	1.1	1	2	2	187	P01024	C3
-8.9	4.27	4.1	5	2	2	187	P01024	C3
-6.7	3.44	0.7	1	1	1	187	P01024	C3
-580.5	6.23	31	37	48	88	187	P01024	C3Ig
-1.9	3.98	7.4	12	1	1	24.3	Q5BVD1	C3orf52
-1.9	4.94	7.4	12	1	5	24.3	Q5BVD1	C3orf52
-1.5	3.68	7.4	12	1	1	24.3	Q5BVD1	C3orf52
-1.2	3.96	7.4	12	1	1	24.3	Q5BVD1	C3orf52
-35.9	4.22	2.6	4	4	4	192.7	P0C0L4	C4A
-28.6	4.49	2	3	3	3	192.7	P0C0L4	C4A
-7.8	3.54	0.8	1	1	1	192.7	P0C0L4	C4A
-92.1	5.03	7.3	11	9	11	192.7	P0C0L4	C4AIg
-109.7	4.88	19	26	12	17	67	P04003	C4BPA
-93.7	5.02	15	20	9	19	67	P04003	C4BPA
-57.1	4.34	13	17	6	7	67	P04003	C4BPA
-47.9	4.57	8.2	11	5	9	67	P04003	C4BPA
-11.1	3.44	4.7	6	2	2	67	P04003	C4BPA
-4.2	3.04	1.8	2	1	2	67	P04003	C4BPA
-2	3.27	1.8	2	1	1	67	P04003	C4BPA
-2.1	3.94	2.2	3	1	1	67	P04003	C4BPAIg
-2.1	3.61	0.3	0	1	1	236.5	Q6ZU11	C4orf21
-1.9	4.4	0.3	0	1	4	236.5	Q6ZU11	C4orf21
-1.2	3.88	1.6	2	1	1	34.4	A7E2U8	C4orf47Ig
-1.3	4.13	20	30	1	3	18.2	ENSP00000425306	C4orf51
-6.4	3.86	0.7	1	1	1	188.2	P01031	C5
-1.6	4.12	1.4	2	1	1	188.2	P01031	C5
-15.4	4.23	1.3	2	2	2	188.2	P01031	C5Ig
-1.3	3.54	11	15	1	1	19.2	Q569G3	C5orf47
-1.2	3.58	4.9	6	1	1	68.3	Q8IZ13	C5orf54
-1	3.57	17	93	1	1	9.2	ENSP00000421635	C5orf60
-10.7	3.84	3	4	2	2	104.7	P13671	C6
-3.9	3.74	0.9	1	1	1	104.7	P13671	C6
-1.3	3.59	1.1	1	1	1	104.7	P13671	C6
-2.9	4.13	1.1	1	1	1	104.7	P13671	C6Ig
-1.3	4.07	1.9	3	1	1	71.1	Q8IYR0	C6orf165
-1.1	3.86	6.3	9	1	1	51.1	Q9H993	C6orf211
-1.2	3.76	2.6	4	1	1	27.1	Q9GZU0	C6orf62Ig
-1.1	3.9	42	47	1	1	2.1	ENSP00000468722	C6orf70
-86.7	5.04	11	15	8	15	93.5	P10643	C7
-34.8	4.4	5.3	7	4	6	93.5	P10643	C7
-19.6	3.96	3.6	5	3	3	93.5	P10643	C7
-10	3.66	2.4	3	2	2	93.5	P10643	C7
-9.8	3.66	2.5	3	2	3	93.5	P10643	C7
-3.8	3.37	1.4	2	1	1	93.5	P10643	C7
-20.9	4.32	3.4	5	3	3	93.5	P10643	C7Ig
-2.2	3.55	7.8	9	1	1	13.5	ENSP00000391212	C7orf31
-12.3	3.43	2.7	4	1	1	65.1	P07357	C8A
-5	3.23	2.7	4	1	1	65.1	P07357	C8A
-16.7	4.15	4.3	6	2	2	65.1	P07357	C8AIg
-2.3	3.41	6.9	7	1	1	22.3	P07360	C8G
-40	5.22	29	30	4	5	22.3	P07360	C8GIg
-8	4.05	6.5	9	2	2	59.4	ENSP00000427820	C8orf34
-1.5	3.41	3.2	4	1	1	59.4	ENSP00000427820	C8orf34
-3.2	3.61	2	3	1	1	63.1	P02748	C9
-2.6	3.94	1.6	2	1	1	63.1	P02748	C9
-25.9	4.42	5.9	8	3	3	63.1	P02748	C9Ig
-1.3	3.31	1.6	2	1	1	106.6	C9J069	C9orf172
-1.9	3.36	3	4	1	1	63.3	Q8N6M6	C9orf3
-1.6	4.07	2.9	4	1	2	82.1	Q8N6M6	C9orf3
-1.1	4.42	2.1	3	1	1	39	Q5T6V5	C9orf64
-1.3	5.42	3.5	5	1	1	33.7	Q9NZ63	C9orf78
-23.8	4.96	12	18	3	5	28.9	P00915	CA1Ig
-1.2	3.49	58	100+	1	1	2.2	ENSP00000429760	CA3
-1.2	3.16	3.6	8	1	1	34.7	P35218	CA5A
-1.1	4.36	6.1	12	1	1	38.3	Q9H8G2	CAAP1Ig
-2.2	3.43	3.3	4	1	1	43	Q96KC9	CABS1
-1.3	3.61	5.3	8	1	1	41.1	O75952	CABYR
-1.1	4.14	3.2	5	1	1	41.1	O75952	CABYRIg
-1.6	3.71	0.7	1	1	1	136.6	Q5VU97	CACHD1
-1.3	3.06	1.1	2	1	1	136.6	Q5VU97	CACHD1
-1.1	3.93	0.4	1	1	1	250.1	O43497	CACNA1G
-1.7	3.05	6.5	9	1	1	57.8	Q02641	CACNB1
-1.2	4.13	5.4	9	1	1	35.5	O60359	CACNG3
-1.1	3.38	1.2	2	1	1	242.8	P27708	CADIg
-1.2	3.87	1.7	3	1	1	152.7	Q9ULU8	CADPS
-1.8	3.5	1	1	1	1	77.2	Q9P1Z2	CALCOCO1
-1.4	4.09	1	1	1	1	77.2	Q9P1Z2	CALCOCO1
-1.2	4.34	10	12	1	1	15.1	ENSP00000385587	CAMKMT
-1	3.34	1.3	2	1	1	177.9	Q5T5Y3	CAMSAP1
-1.1	3.69	2.3	4	1	1	134.7	ENSP00000412886	CAMTA2
-2	3.94	1.2	2	1	1	136.3	Q86VP6	CAND1
-1	4.35	1.4	2	1	1	81.8	P07384	CAPN1
-1.8	3.81	2.3	3	1	1	48.9	ENSP00000401665	CAPN8Ig
-2.6	4.48	0.6	1	1	1	115.9	Q9BWT7	CARD10
-1.2	4.12	1.1	1	1	1	115.9	Q9BWT7	CARD10
-1.3	3.64	1.7	2	1	1	133.2	Q9BXL7	CARD11
-1	4.57	3.3	4	1	1	116.4	Q9BX69	CARD6Ig
-1.1	4.23	2.4	3	1	1	56.6	Q9H257	CARD9
-1	3.52	3.9	8	1	1	79.3	Q6TDU7	CASC1
-1.6	3.83	0.8	1	1	1	102	O14936	CASK
-1.2	3.73	1.5	3	1	1	126.7	Q8WXE0	CASKIN2
-1.1	3.24	2.4	3	1	1	75.3	P20810	CAST
-4.2	3.56	2.3	3	1	1	59.7	P04040	CAT
-16.5	4.09	4.4	7	2	2	59.7	P04040	CATIg
-1.5	3.73	1.5	3	1	2	90	Q8NEC5	CATSPER1
-1.2	4.02	7.8	9	1	1	21.1	P23435	CBLN1Ig
-8	4.43	37	42	2	2	16.8	ENSP00000450935	CBLN3
-1.5	4.09	18	36	1	3	21.5	Q6UW01	CBLN3
-1	3.89	18	36	1	1	21.5	Q6UW01	CBLN3
-1.2	3.3	12	15	1	1	30.8	O75828	CBR3
-1.2	3.44	3.6	6	1	1	60.5	P35520	CBS
-1	3.92	4.4	5	1	1	17	ENSP00000408014	CBS
-1.5	3.43	4	5	1	1	27.5	ENSP00000366666	CBWD1
-1.2	3.87	4.1	6	1	1	56	Q14781	CBX2Ig
-1.1	4.94	3.2	5	1	1	56.9	Q8IYK2	CCDC105Ig
-1	4.01	2	3	1	1	80.8	Q8IYE1	CCDC13
-1.2	3.51	13	15	1	1	18.6	ENSP00000456374	CCDC135
-1.2	3.87	0.8	1	1	1	102.7	ENSP00000344627	CCDC141
-1.7	4.23	3	5	1	3	62.7	Q8N6L0	CCDC155
-1.4	3.8	2.8	5	1	1	62.7	Q8N6L0	CCDC155
-1.2	3.81	0.2	0	1	1	801.4	Q8NDH2	CCDC168
-1.3	4.27	0.2	0	1	1	801.4	Q8NDH2	CCDC168Ig
-1.3	4	3	5	1	1	93.6	ENSP00000453940	CCDC175
-2	4.2	2.9	5	1	1	65.7	Q9UL16	CCDC19
-1.2	3.27	2.2	3	1	1	70.7	O60826	CCDC22
-1.5	3.22	30	31	1	1	5.2	ENSP00000447966	CCDC38
-1	4.46	2.3	4	1	1	65.3	Q502W7	CCDC38
-1.3	3.79	22	27	1	1	8.8	ENSP00000460432	CCDC40Ig
-1.7	3.26	5.3	9	1	1	33.8	A1A5D9	CCDC64B
-1.4	2.88	4	6	1	1	58.7	Q8IXS2	CCDC65
-1.2	3.02	1.8	2	1	1	58.7	Q8IXS2	CCDC65
-1.3	4.72	1.1	2	1	1	72.4	ENSP00000401451	CCDC66
-1.4	3.34	3.5	5	1	1	40.6	ENSP00000435079	CCDC67
-1.2	3.24	12	17	1	1	26.2	Q8N9Z2	CCDC71L
-2.1	3.51	8	11	1	1	24.8	ENSP00000386303	CCDC74BIg
-1	4.01	2.6	4	1	1	83	Q8NA31	CCDC79Ig
-8.4	4.48	3.2	5	2	2	108.1	Q76M96	CCDC80
-2.3	4.91	2.8	4	1	4	96.3	Q9NVE4	CCDC87
-15.9	4.1	1.5	2	2	2	228.1	Q9P219	CCDC88C
-1.1	4.31	2.3	4	1	1	55.8	P32239	CCKBR
-1.3	4.06	66	100+	1	1	5	ENSP00000378126	CCL7
-1.3	3.98	5.6	8	1	1	48.5	P20248	CCNA2Ig
-1.1	3.76	0.8	1	1	1	157.8	Q8WWL7	CCNB3
-1	3.44	70	70	1	1	1.1	ENSP00000423242	CCND3
-1.1	3.82	9.2	19	1	1	14.3	P22674	CCNO
-1.2	3.79	6.4	8	1	1	24	ENSP00000454666	CCPG1
-1.4	4.39	2.8	13	1	1	41	P41597	CCR2Ig
-1.1	3.48	86	86	1	1	2.3	ENSP00000401822	CCR3
-2.2	3.13	2.2	3	1	1	59.3	Q96SF2	CCT8L2
-124	5.47	34	72	10	47	40.1	P08571	CD14
-107.7	5.19	29	62	9	25	40.1	P08571	CD14
-56.5	4.31	17	35	5	6	40.1	P08571	CD14
-48.6	4.63	16	33	5	7	40.1	P08571	CD14
-42.6	5.07	17	36	4	6	40.1	P08571	CD14
-31	4.84	11	23	3	8	40.1	P08571	CD14
-26.3	4.05	13	27	3	5	40.1	P08571	CD14
-19.7	3.99	9.3	20	3	4	40.1	P08571	CD14
-159.7	6.05	45	94	12	40	40.1	P08571	CD14Ig
-1.5	3.64	0.6	1	1	1	125.4	Q86VB7	CD163
-1.3	3.85	0.6	1	1	1	125.4	Q86VB7	CD163Ig
-1.1	3.52	3.8	6	1	1	18.3	ENSP00000471399	CD22
-56.6	4.79	10	20	6	9	80.8	Q9HCU0	CD248
-34.1	4.72	5.7	11	4	4	80.8	Q9HCU0	CD248
-32.4	4.58	5	10	4	6	80.8	Q9HCU0	CD248
-12.6	3.51	2.8	5	2	2	80.8	Q9HCU0	CD248
-9.1	3.57	1.7	3	1	2	80.8	Q9HCU0	CD248
-2.6	3.38	1.3	3	1	1	80.8	Q9HCU0	CD248
-2.5	4.03	1.5	3	1	1	80.8	Q9HCU0	CD248
-38.5	5.24	5.7	11	4	7	80.8	Q9HCU0	CD248Ig
-24.3	4.33	8.1	9	2	4	29.1	P26842	CD27
-11	4.03	5	6	1	1	29.1	P26842	CD27
-8.5	3.38	5	6	1	1	29.1	P26842	CD27
-5	3.87	5	6	1	3	29.1	P26842	CD27
-1.5	3.78	3.1	6	1	1	32.3	Q8TDQ1	CD300LFIg
-1.9	4.46	2.6	5	1	1	29.9	ENSP00000366408	CD300LGIg
-12.6	3.9	5	12	2	2	39.4	P16070	CD44
-2.9	3.75	1.9	5	1	1	39.4	P16070	CD44
-15.4	4.43	5.5	13	2	2	39.4	P16070	CD44Ig
-108.1	5.14	31	34	10	18	35.8	ENSP00000340631	CD55
-104.3	5.08	4.7	5	1	1	41.4	P08174	CD55
-98.2	5.25	36	40	9	22	35.8	ENSP00000340631	CD55
-87.9	5.21	3.8	5	1	1	58.9	ENSP00000356034	CD55
-25.3	4.5	7.6	9	2	12	41.4	P08174	CD55
-19	4.65	12	14	2	3	34	ENSP00000375788	CD55
-18.4	3.9	5.8	7	3	4	41.4	P08174	CD55
-17.8	4.6	2	3	1	1	58.9	ENSP00000356034	CD55
-9	3.64	3.7	4	2	2	41.4	P08174	CD55
-4.1	3.65	2.9	3	1	2	41.4	P08174	CD55
-2.6	3.58	2.1	2	1	1	41.4	P08174	CD55
-98.2	5.34	29	32	7	16	35.8	ENSP00000340631	CD55Ig
-83.9	6.34	33	100+	6	48	14.5	ENSP00000432362	CD59
-77.2	5.88	28	100	6	32	14.5	ENSP00000432362	CD59
-73.1	6.53	32	100+	6	33	14.5	ENSP00000432362	CD59
-72.5	5.94	44	100+	6	33	14.5	ENSP00000432362	CD59
-60.5	5.32	32	100+	5	19	14.5	ENSP00000432362	CD59
-53.6	5.39	40	100+	5	72	14.5	ENSP00000432362	CD59
-51.7	5.17	32	100+	5	14	14.5	ENSP00000432362	CD59
-43.6	4.63	32	100+	4	9	14.5	ENSP00000432362	CD59
-35.3	4.91	45	100+	4	10	14.5	ENSP00000432362	CD59
-4.5	5.08	5.4	19	1	54	14.5	ENSP00000432362	CD59
-27	4.46	18	64	3	4	14.5	P13987	CD59
-69.5	5.86	32	100+	5	17	14.5	ENSP00000432362	CD59Ig
-10.4	3.32	9.8	13	2	2	38.1	O43866	CD5L
-10.3	4.38	7.2	9	2	2	38.1	O43866	CD5L
-5.5	3.68	2.9	4	1	2	38.1	O43866	CD5L
-3.5	3.9	2.9	4	1	2	38.1	O43866	CD5L
-2.4	3.38	2	3	1	1	38.1	O43866	CD5L
-1.1	3.2	1.7	2	1	1	38.1	O43866	CD5L
-29.2	4.63	13	17	4	5	38.1	O43866	CD5LIg
-1.1	3.25	7.5	19	1	1	22.5	Q07108	CD69
-2	3.9	5.7	9	1	1	35.1	ENSP00000430614	CD74
-2	3.55	5.7	9	1	1	35.1	ENSP00000430614	CD74
-1.2	3.97	3.4	6	1	1	23	Q01151	CD83
-8.7	3.99	6.4	11	1	1	36.8	Q9UIB8	CD84Ig
-1.6	3.75	2.1	3	1	1	58.4	Q9BWV3	CDADC1
-1.2	3.13	4.7	8	1	1	21.2	P60953	CDC42
-1.1	4.42	0.9	1	1	2	186	Q5VT25	CDC42BPA
-1.5	3.85	0.5	1	1	1	194.2	Q9Y5S2	CDC42BPB
-1.1	4.12	1	1	1	1	194.2	Q9Y5S2	CDC42BPB
-1.1	4.42	4.3	6	1	1	40.3	Q00587	CDC42EP1
-1	3.41	2.7	5	1	1	65.5	O75419	CDC45
-11.7	5.92	2.9	4	2	5	92.2	Q99459	CDC5L
-8.8	4.82	1	2	1	2	92.2	Q99459	CDC5L
-3.8	4.62	1	2	1	2	92.2	Q99459	CDC5L
-1.6	3.88	1	2	1	1	92.2	Q99459	CDC5L
-8.3	5.4	4.6	7	2	3	92.2	Q99459	CDC5LIg
-1.5	4.38	2.6	4	1	1	48.3	Q96GN5	CDCA7L
-29.3	4.29	4.1	10	3	4	97.4	P12830	CDH1
-27.8	4.26	5.1	13	3	4	97.4	P12830	CDH1
-3.5	4.33	0.7	2	1	1	97.4	P12830	CDH1
-7.9	3.66	3.6	5	1	1	76.4	P55287	CDH11
-30.1	4.76	5	10	4	5	83.3	ENSP00000268613	CDH13
-1.5	3.7	0.8	2	1	1	89	Q9UJ99	CDH22
-1.2	3.66	0.5	1	1	1	374.5	Q9H251	CDH23
-1.3	3.27	1.1	2	1	1	87.5	P33151	CDH5
-1.8	3.39	1.3	4	1	1	88.2	Q9HBB8	CDHR5
-1.2	3.22	0.7	1	1	1	133.6	ENSP00000464641	CDK12
-1.4	5.86	6	7	1	4	33.9	P24941	CDK2
-10	5.49	0.9	1	1	1	214.9	Q96SN8	CDK5RAP2
-1.3	3.17	6.7	9	1	1	65.1	Q5VV42	CDKAL1
-1.4	3.52	1.7	2	1	1	115.5	O76039	CDKL5
-1.2	3.17	14	21	1	1	13.9	Q8N726	CDKN2A
-1.8	3.62	4	7	1	1	27.5	O95170	CDRT1
-1.3	4.66	3	4	1	1	60.5	Q9Y6F7	CDY2AIg
-1.4	4.34	5.4	10	1	1	23.4	ENSP00000382764	CECR6
-221.2	5.97	27	57	19	92	79.6	P19835	CEL
-168.8	5.71	20	43	14	38	79.6	P19835	CEL
-52.6	4.57	7.4	16	6	9	79.6	P19835	CEL
-45.5	4.86	7.9	17	5	11	79.6	P19835	CEL
-39.3	4.63	5.4	11	4	5	79.6	P19835	CEL
-38.4	4.89	5.3	11	4	9	79.6	P19835	CEL
-1.6	3.43	1.3	3	1	1	79.6	P19835	CEL
-1.3	2.97	5.3	13	1	1	34.2	ENSP00000335182	CELF5
-1.3	4.14	0.8	1	1	1	329.3	Q9NYQ6	CELSR1
-1.4	3.6	0.5	1	1	2	358	Q9NYQ7	CELSR3
-1.4	4.55	8.9	11	1	1	31.6	Q9BS16	CENPKIg
-1.7	3.67	5.2	9	1	1	60.4	Q96BT3	CENPT
-1.8	3.95	9	12	1	1	19.6	Q96LK0	CEP19Ig
-8.1	4.72	0.8	1	1	1	281	Q9BV73	CEP250
-1.1	3.54	4.6	6	1	1	44.1	Q9C0F1	CEP44
-1.6	3.56	4.1	8	1	1	85.5	Q6P2H3	CEP85Ig
-2.3	3.36	6.4	12	1	1	57.6	Q49MI3	CERKL
-1.9	3.85	6.4	12	1	1	57.6	Q49MI3	CERKL
-1.3	4.6	5.8	11	1	1	57.6	Q49MI3	CERKL
-1.5	3.39	1.1	1	1	1	62.6	P23141	CES1
-1.7	4.08	3.2	4	1	1	52.6	Q5XG92	CES4A
-44.4	4.82	10	16	3	15	65.7	A0A0G2JH38	CFB
-380.5	5.67	27	43	29	59	139	P08603	CFH
-223.6	5.14	18	29	18	25	139	P08603	CFH
-214.4	5.14	17	27	20	24	139	P08603	CFH
-211.8	5.03	17	27	20	25	139	P08603	CFH
-194.3	5.58	19	30	16	74	139	P08603	CFH
-73.8	4.96	6.1	10	7	7	139	P08603	CFH
-30.8	4.53	3.7	6	4	13	139	P08603	CFH
-25.7	4.19	3.3	5	4	4	139	P08603	CFH
-2.9	3.18	1.4	2	1	1	139	P08603	CFH
-176.5	5.45	18	29	18	21	139	P08603	CFHIg
-43.6	4.7	6.4	11	2	2	37.6	Q03591	CFHR1
-5.5	3.71	2.7	5	1	1	37.6	Q03591	CFHR1
-28.2	4.57	3.6	6	1	1	37.6	Q03591	CFHR1Ig
-77.2	4.9	14	20	8	10	66.6	ENSP00000378131	CFI
-51.2	4.24	10	15	6	7	66.6	ENSP00000378131	CFI
-45.4	4.45	8.5	13	6	7	66.6	ENSP00000378131	CFI
-36.3	4.52	7.1	11	5	5	66.6	ENSP00000378131	CFI
-26.9	4.4	4.7	7	3	3	66.6	ENSP00000378131	CFI
-12.8	4.4	3.6	5	2	8	66.6	P05156	CFI
-8.4	3.75	1.4	2	1	1	66.6	ENSP00000378131	CFI
-22.1	3.92	4.1	6	2	2	66.6	ENSP00000378131	CFIIg
-8.9	4.48	1.7	3	2	2	168	P13569	CFTRIg
-1.1	3.21	2.8	4	1	1	33.4	ENSP00000385452	CGREF1
-1.7	4.36	3.7	5	1	1	73.9	ENSP00000392046	CHADL
-1.7	3.33	0.8	1	1	1	220.3	Q14839	CHD4
-1.2	3.39	0.8	1	1	1	222.9	Q8TDI0	CHD5
-15.8	4.67	1.3	2	3	3	305.2	Q8TD26	CHD6
-1.9	3.85	1	2	1	1	335.7	Q9P2D1	CHD7
-1.3	3.63	0.5	1	1	1	323.9	Q3L8U1	CHD9
-23	4.3	3.8	5	2	3	78.2	P05060	CHGB
-1.4	3.63	7.2	11	1	2	22.4	Q99653	CHP1
-2.6	4.22	1.2	2	1	2	85.4	Q8IZ52	CHPF
-1.9	4.09	1.2	2	1	1	85.4	Q8IZ52	CHPF
-1.4	3.62	6.7	13	1	1	54.8	Q9UGM1	CHRNA9
-1.1	4.13	4	7	1	1	54.7	Q7LGC8	CHST3
-1.2	3.14	1.6	2	1	1	91.7	Q86X52	CHSY1
-1.1	4.02	0.3	1	1	1	257.6	ENSP00000459719	CICIg
-1.3	3.89	1.2	2	1	1	132.5	O75339	CILP
-1.8	4.57	1.3	2	1	1	96.7	ENSP00000277465	CIZ1Ig
-1.1	3.34	1.3	2	1	1	225.4	Q14008	CKAP5
-1.4	3.78	5.2	7	1	1	42.6	P12277	CKB
-14.9	4.48	3.3	5	3	3	162	ENSP00000386442	CLASP1
-1.2	3.41	0.6	1	1	1	163	ENSP00000441625	CLASP1
-1.7	4.18	1.2	3	1	1	77.1	Q8N2M8	CLASRP
-1.2	3.69	1.9	3	1	1	108.6	P35523	CLCN1
-1.1	3.27	1.7	3	1	1	98.5	P51788	CLCN2
-1.1	3.94	5.1	7	1	1	51.6	Q86T13	CLEC14A
-1.5	3.8	21	22	1	1	7	ENSP00000454976	CLEC18A
-1.4	4.41	12	15	1	1	23.9	P0C7M8	CLEC2L
-5.3	3.2	5.4	7	1	1	22.5	P05452	CLEC3B
-1.7	3.58	5	7	1	1	22.5	P05452	CLEC3B
-18.3	4.32	11	14	2	2	22.5	P05452	CLEC3BIg
-2.5	4.26	2	3	1	1	32.5	Q6UXB4	CLEC4GIg
-8.8	4.61	4.6	6	2	3	111.7	Q9UDT6	CLIP2Ig
-1.1	3.77	4.1	5	1	1	73.5	P49761	CLK3
-2.8	3.9	2	4	1	1	46.3	O75503	CLN5Ig
-1.7	3.47	2.8	4	1	1	75.4	Q9H078	CLPB
-1.1	3.9	2.3	3	1	1	78.7	Q9H078	CLPBIg
-1.5	4.37	1.3	2	1	1	109.7	O94985	CLSTN1
-1.1	3.78	1.3	2	1	1	187.8	Q00610	CLTCIg
-89.4	4.86	23	56	8	12	52.5	P10909	CLU
-55.5	5.2	16	38	5	6	52.5	P10909	CLU
-45.2	4.25	16	38	4	4	52.5	P10909	CLU
-25	4.47	10	25	3	3	52.5	P10909	CLU
-9.1	3.72	3.6	9	1	2	52.5	P10909	CLU
-2.2	3.25	1.6	4	1	1	52.5	P10909	CLU
-32.8	4.79	9.6	23	3	4	52.5	P10909	CLUIg
-1.2	3.45	2.4	3	1	1	37.3	Q8N0X4	CLYBL
-1.2	3.59	6.5	9	1	1	28	Q96DG6	CMBL
-8.1	4.85	0.7	1	2	2	448.9	Q8N3K9	CMYA5
-1.4	4.2	3.4	4	1	2	22.4	ENSP00000464214	CNDP2
-1.3	3.82	10	12	1	1	14.9	ENSP00000464151	CNDP2Ig
-1.1	3.68	1.6	3	1	1	139.6	Q14028	CNGB1
-1	3.39	1.9	3	1	1	139.6	Q14028	CNGB1
-1.2	2.99	32	100+	1	1	6.1	ENSP00000451640	CNIH
-1.1	3.5	2.1	3	1	1	79.3	Q9H9A5	CNOT10
-1	4.2	2.8	6	1	1	52.8	P21554	CNR1
-2.4	4.13	2.2	4	1	1	40.6	P26992	CNTFRIg
-1.2	3.39	3.5	6	1	1	70.6	Q12860	CNTN1
-1	4.35	1.7	2	1	1	113.2	Q12860	CNTN1
-1.6	4.05	1.4	2	1	1	70.6	Q12860	CNTN1Ig
-1	3.71	0.7	1	1	1	113.3	Q02246	CNTN2
-2.5	3.96	2.6	5	1	1	114.7	ENSP00000350863	CNTNAP3Ig
-1.2	3.92	10	17	1	1	18	Q5JTJ3	COA6Ig
-1.3	3.54	5	9	1	1	62.3	Q13057	COASY
-1	4.08	2.5	4	1	1	123.8	Q53SF7	COBLL1
-40.2	4.66	15	21	4	5	59.4	O43405	COCHIg
-8.8	4.17	1.4	2	1	1	108.9	Q8WTW3	COG1Ig
-2	4.49	5.7	8	1	1	68.4	Q9Y2V7	COG6
-1.4	4.51	1.9	3	1	2	62.6	P38432	COILIg
-1.2	3.77	8.1	10	1	1	36.1	A0A0G2JHD9	COL11A2
-31.7	5.01	3.8	5	5	8	324.4	Q99715	COL12A1
-23.1	5	1.1	2	1	1	332.9	Q99715	COL12A1
-20.8	4.38	1.1	2	2	2	324.4	Q99715	COL12A1
-14.4	4.57	1.2	2	2	3	324.4	Q99715	COL12A1
-7.6	4.09	0.5	1	1	1	324.4	Q99715	COL12A1
-7.6	4.03	1.2	2	2	2	324.4	Q99715	COL12A1
-1.3	3.38	3.8	5	1	1	79.7	ENSP00000399812	COL12A1
-1.3	3.82	3.2	4	1	1	69.9	Q5TAT6	COL13A1
-1.2	3.62	3.3	4	1	1	57.6	ENSP00000430089	COL13A1
-1.3	3.94	1.2	2	1	1	191.8	Q05707	COL14A1
-1.2	3.83	1	2	1	1	191.8	Q05707	COL14A1
-16.8	4.52	1.8	4	2	2	141.6	P39059	COL15A1Ig
-44.1	4.14	11	16	6	6	157.7	Q07092	COL16A1
-16.7	4.5	4.1	6	2	4	157.7	Q07092	COL16A1
-14.1	5.4	2.4	4	1	1	157.7	Q07092	COL16A1
-14	4.19	2.9	4	2	2	157.7	Q07092	COL16A1
-1.5	3.82	1.2	2	1	1	157.7	Q07092	COL16A1
-1.3	4.5	1.2	2	1	1	157.7	Q07092	COL16A1
-1.2	3.41	0.9	2	1	1	150.3	Q9UMD9	COL17A1
-1.4	3.9	2.1	4	1	1	150.3	Q9UMD9	COL17A1Ig
-8	4.2	2.5	3	2	2	135.7	P39060	COL18A1
-1.3	3.84	8.9	9	1	1	31	ENSP00000415692	COL18A1
-1.3	2.95	1.6	2	1	1	135.7	P39060	COL18A1
-449.4	5.9	27	33	35	61	138.8	P02452	COL1A1
-371.9	6.14	22	27	24	50	138.8	P02452	COL1A1
-14.8	4.42	1.4	2	1	1	138.8	P02452	COL1A1
-7.9	4.25	2.1	3	1	1	138.8	P02452	COL1A1
-7.8	4.86	1.4	2	1	2	138.8	P02452	COL1A1
-1.6	4.3	1.4	2	1	1	138.8	P02452	COL1A1
-1.5	5.02	1.4	2	1	4	138.8	P02452	COL1A1
-1.5	4.17	0.8	1	1	1	138.8	P02452	COL1A1
-1.3	3.45	2.9	4	1	1	138.8	P02452	COL1A1
-1.2	3.22	2.5	3	1	1	138.8	P02452	COL1A1
-15.8	4.51	2.1	3	1	1	138.8	P02452	COL1A1Ig
-306.5	5.84	23	26	25	37	129.2	P08123	COL1A2
-276.9	5.77	26	29	22	32	129.2	P08123	COL1A2
-29.6	4.52	5.7	6	4	4	129.2	P08123	COL1A2
-8.5	3.67	3.7	4	2	2	129.2	P08123	COL1A2
-1.2	3.37	2.6	3	1	1	129.2	P08123	COL1A2
-63.5	4.88	13	15	7	7	129.2	P08123	COL1A2Ig
-1.1	3.71	2.7	3	1	1	135.7	Q9P218	COL20A1
-1.1	3.59	0.7	1	1	1	161	Q8NFW1	COL22A1
-1.8	3.46	1.5	2	1	1	51.9	Q86Y22	COL23A1
-1.1	3.28	1.5	2	1	1	51.9	Q86Y22	COL23A1
-1.7	5.28	1.7	2	1	4	63.3	ENSP00000382078	COL25A1
-1.3	3.99	1.2	2	1	1	186.8	Q8IZC6	COL27A1
-2.1	3.21	1.8	3	1	1	116.6	Q2UY09	COL28A1
-1.2	3.66	0.7	1	1	1	116.6	Q2UY09	COL28A1
-1.3	4.37	0.7	1	1	1	116.6	Q2UY09	COL28A1
-362.9	6.13	34	51	27	58	111.8	ENSP00000315243	COL3A1
-201.6	5.69	19	29	16	31	111.8	ENSP00000315243	COL3A1
-7.8	4.42	0.8	1	1	1	111.8	ENSP00000315243	COL3A1
-1.7	3.44	2	3	1	1	111.8	ENSP00000315243	COL3A1
-10.1	4.55	1.7	2	2	5	161.7	Q01955	COL4A3
-1.1	3.39	1.5	2	1	1	161.7	Q01955	COL4A3Ig
-53	5.09	8.6	10	8	8	163.9	P53420	COL4A4
-41.6	5.62	3.7	4	3	3	163.9	P53420	COL4A4
-35.9	4.99	7.9	10	5	5	163.9	P53420	COL4A4
-22.1	4.83	5.1	6	4	8	163.9	P53420	COL4A4
-12.9	3.68	2.1	3	2	2	163.9	P53420	COL4A4
-7.5	3.65	3.7	4	2	2	163.9	P53420	COL4A4
-1.3	3.58	0.8	1	1	1	163.9	P53420	COL4A4
-1.2	3.52	0.9	1	1	1	163.9	P53420	COL4A4
-1.1	4.57	1.5	2	1	3	163.9	P53420	COL4A4
-15.7	5.39	1.1	1	1	1	163.9	P53420	COL4A4Ig
-30	5.05	4.7	6	3	3	161.5	P29400	COL4A5
-21.4	4.64	5.4	7	3	3	160.9	P29400	COL4A5
-7.8	4.45	3.1	4	2	2	161.5	P29400	COL4A5
-1.1	4.48	2	3	1	1	161.5	P29400	COL4A5Ig
-1.6	5.04	1.2	2	1	3	163.5	Q14031	COL4A6
-1.5	5.57	1.2	2	1	3	163.5	Q14031	COL4A6
-34.7	5.44	3.2	4	4	4	183.4	P20908	COL5A1
-15.1	4.09	3	4	2	2	183.4	P20908	COL5A1
-8.4	4.76	3	4	2	2	183.4	P20908	COL5A1
-1.4	3.55	1.4	2	1	1	183.4	P20908	COL5A1
-1.1	4.42	1.4	2	1	1	183.4	P20908	COL5A1
-39.3	6.04	5.3	7	5	5	183.4	P20908	COL5A1Ig
-66	5.36	8.3	10	7	7	144.8	P05997	COL5A2
-31	5.15	5.5	7	3	3	144.8	P05997	COL5A2
-17.4	4.46	2.4	3	3	3	144.8	P05997	COL5A2
-8.6	4.43	2.1	3	1	1	144.8	P05997	COL5A2
-8.2	5.27	2.1	3	1	2	144.8	P05997	COL5A2
-3	4.09	1.1	1	1	2	144.8	P05997	COL5A2
-1.9	4.98	2.1	3	1	2	144.8	P05997	COL5A2
-14.3	4.26	2.5	3	2	2	144.8	P05997	COL5A2Ig
-1.1	3.25	0.4	1	1	1	172	P25940	COL5A3
-8.7	3.91	2.3	3	2	2	108.5	P12109	COL6A1
-56.4	5.15	9.3	13	7	9	108.5	P12109	COL6A1Ig
-1.7	4.15	2	3	1	1	108.5	P12110	COL6A2
-1.6	3.56	1.8	3	1	1	108.5	P12110	COL6A2
-1.1	3.82	1.1	2	1	1	108.5	P12110	COL6A2
-1	4.28	1.1	2	1	1	108.5	P12110	COL6A2
-1.5	3.52	1.8	3	1	1	108.5	P12110	COL6A2Ig
-109.7	5.38	6.1	8	11	13	343.5	P12111	COL6A3
-57.5	4.82	3.1	4	6	8	343.5	P12111	COL6A3
-42.2	4.95	1.9	3	4	7	343.5	P12111	COL6A3
-7.2	3.56	0.8	1	2	2	343.5	P12111	COL6A3
-1.4	3.53	0.4	1	1	1	343.5	P12111	COL6A3
-1	4.1	1.2	2	1	1	343.5	P12111	COL6A3
-94.7	5.15	4.3	6	10	10	343.5	P12111	COL6A3Ig
-1.4	3.48	0.6	1	1	1	289.7	A8TX70	COL6A5
-1	3.84	0.9	1	1	1	289.7	A8TX70	COL6A5
-1.2	3.59	1.3	2	1	1	247	A6NMZ7	COL6A6
-1.1	4.22	0.9	1	1	1	247	A6NMZ7	COL6A6
-1.1	3.89	0.7	1	1	1	247	A6NMZ7	COL6A6
-1.9	3.26	0.6	1	1	1	247	A6NMZ7	COL6A6
-1.2	3.68	1.3	2	1	1	247	A6NMZ7	COL6A6Ig
-68.1	5.31	8.2	11	10	10	295	Q02388	COL7A1
-30.7	4.46	3.8	5	5	5	295	Q02388	COL7A1
-21.1	5.55	0.9	1	2	2	295	Q02388	COL7A1
-7.4	3.99	1.6	2	2	2	295	Q02388	COL7A1
-6.6	3.77	0.6	1	1	1	295	Q02388	COL7A1
-1.7	3.62	0.4	1	1	1	295	Q02388	COL7A1
-1.1	3.47	0.6	1	1	1	295	Q02388	COL7A1
-1.8	5.31	0.7	1	1	6	295	Q02388	COL7A1
-75.1	6.08	5.7	7	6	7	295	Q02388	COL7A1Ig
-7.8	5.72	5.8	9	1	1	60.7	ENSP00000436433	COL8A2
-7.7	4.36	6.4	10	2	2	60.7	ENSP00000436433	COL8A2
-2.3	3.19	3.3	5	1	2	60.7	ENSP00000436433	COL8A2
-1.9	3.52	3.1	5	1	1	60.7	ENSP00000436433	COL8A2
-1.2	2.77	2.8	4	1	1	91.8	P20849	COL9A1
-1	3.02	3.2	4	1	1	65.1	Q14055	COL9A2
-14.2	4.12	7.9	12	2	2	63.6	Q14050	COL9A3
-1.8	3.58	2.3	4	1	1	63.6	Q14050	COL9A3
-1.6	3.75	2.9	5	1	1	63.6	Q14050	COL9A3
-1	3.87	4.1	6	1	1	63.6	Q14050	COL9A3
-23.2	4.59	9.6	15	3	3	63.6	Q14050	COL9A3Ig
-3.7	3.61	1.2	2	1	1	81.5	Q5KU26	COLEC12
-3.1	4.12	0.9	2	1	1	81.5	Q5KU26	COLEC12
-1.6	3.19	1.2	2	1	1	81.5	Q5KU26	COLEC12
-27.6	5.02	4.9	9	4	4	81.5	Q5KU26	COLEC12Ig
-1.1	3.93	3.8	5	1	1	21.1	Q9NX08	COMMD8Ig
-7.7	4.21	5	6	2	2	97.7	Q9Y678	COPG1Ig
-1.3	3.45	3.7	5	1	1	45.7	Q9UNS2	COPS3
-19	4.54	23	34	2	2	15.9	Q14019	COTL1Ig
-178.8	5.52	17	23	15	18	108.8	ENSP00000418773	CP
-107.5	5.16	13	18	9	23	122.1	P00450	CP
-58.2	4.42	7.6	11	7	8	108.8	ENSP00000418773	CP
-58.1	4.54	6.1	9	5	6	122.1	P00450	CP
-57.2	4.71	6	8	5	7	108.8	ENSP00000418773	CP
-52.2	4.18	8.1	11	5	5	108.8	ENSP00000418773	CP
-34.2	4.6	5	7	3	6	108.8	ENSP00000418773	CP
-9.8	3.71	2.6	4	2	2	108.8	ENSP00000418773	CP
-1.2	4.01	4.2	7	1	1	56	ENSP00000373577	CPAMD8
-1.2	3.8	1.3	2	1	1	152.8	O75976	CPD
-1.3	3.62	4.3	5	1	1	15.6	ENSP00000424830	CPE
-1.1	3.44	1.5	2	1	1	53.1	P16870	CPE
-10.2	4.69	3.7	7	2	3	74.4	Q8NE35	CPEB3
-2	4.71	1.5	2	1	1	53.1	P16870	CPEIg
-429.7	6.17	35	49	32	64	122.1	P00450	CPIg
-10.3	4.08	6.5	10	2	2	50.5	P14384	CPMIg
-1.6	5.89	7.4	10	1	4	16.5	ENSP00000454075	CPNE6
-1.4	3.88	7.4	10	1	2	16.5	ENSP00000454075	CPNE6
-1.3	3.92	7.4	10	1	2	16.5	ENSP00000454075	CPNE6
-1.2	3.31	7.4	10	1	1	16.5	ENSP00000454075	CPNE6
-2.6	4.19	1.4	2	1	1	61.8	Q8IYJ1	CPNE9Ig
-1.9	3.21	1.7	3	1	1	51.9	Q9Y646	CPQ
-56	4.86	13	25	5	6	51.9	Q9Y646	CPQIg
-1.1	4.21	0.5	1	1	1	165.5	ENSP00000402608	CPS1
-1.1	3.69	2.1	3	1	1	165.5	ENSP00000402608	CPS1Ig
-1.3	4.34	3.6	8	1	2	59.2	Q16630	CPSF6
-1.2	4.4	3.6	8	1	1	59.2	Q16630	CPSF6
-1	3.69	3.6	8	1	1	59.2	Q16630	CPSF6
-117.7	5.54	22	38	11	25	54.1	Q9H3G5	CPVL
-113.7	5.71	20	35	10	34	54.1	Q9H3G5	CPVL
-96.5	5.49	20	34	10	22	54.1	Q9H3G5	CPVL
-85.5	5.29	16	28	8	16	54.1	Q9H3G5	CPVL
-41.5	4.79	10	18	5	9	54.1	Q9H3G5	CPVL
-29.7	4.28	9	15	4	7	54.1	Q9H3G5	CPVL
-25.8	4.92	5.3	9	3	8	54.1	Q9H3G5	CPVL
-5.7	4.04	1.9	3	1	1	54.1	Q9H3G5	CPVL
-4.7	3.37	2.3	4	1	1	54.1	Q9H3G5	CPVL
-1.4	3.24	7	18	1	1	11.4	ENSP00000417015	CPVL
-23.5	5.03	6.5	11	3	5	54.1	Q9H3G5	CPVLIg
-1.2	3.77	2.3	3	1	1	73.6	Q66K79	CPZ
-3	3.9	1.4	2	1	1	73.6	Q66K79	CPZIg
-2.1	3.97	14	20	1	1	30.3	ENSP00000260058	CREBZF
-1	4.22	14	20	1	1	30.3	ENSP00000260058	CREBZF
-1.6	4.28	5.1	6	1	2	25.1	P05813	CRYBA1
-3.5	3.49	6.7	10	1	1	17.3	ENSP00000434527	CSF1
-16.2	4.34	21	32	2	3	17.3	ENSP00000434527	CSF1Ig
-2.1	4.21	0.3	0	1	1	323.4	ENSP00000334828	CSMD1
-1.2	3.64	0.4	1	1	1	323.4	ENSP00000334828	CSMD1
-1.7	4.52	0.4	1	1	2	401.3	Q7Z407	CSMD3
-1.1	4.15	0.4	1	1	1	401.3	Q7Z407	CSMD3
-1.5	4	3.5	6	1	1	49	ENSP00000381531	CSNK1DIg
-3	3.91	0.4	1	1	1	250.4	Q6UVK1	CSPG4Ig
-1.1	3.47	19	22	1	1	16.4	P09228	CST2
-18.4	4.85	18	24	2	3	15.8	P01034	CST3
-16.6	3.68	17	23	2	2	15.8	P01034	CST3
-14.4	4.09	18	24	2	2	15.8	P01034	CST3
-8.2	3.66	6.8	9	1	1	15.8	P01034	CST3
-4.7	3.72	6.8	9	1	1	15.8	P01034	CST3
-1.3	3.7	11	15	1	1	15.8	P01034	CST3
-45.4	5.15	29	39	4	7	15.8	P01034	CST3Ig
-82.1	5.28	49	74	7	21	16.5	Q15828	CST6
-73.6	5.46	48	73	6	23	16.5	Q15828	CST6
-45.7	5.6	39	59	4	11	16.5	Q15828	CST6
-28.1	4.64	26	39	3	5	16.5	Q15828	CST6
-25.9	4.01	33	49	3	4	16.5	Q15828	CST6
-24.7	5.07	20	30	2	7	16.5	Q15828	CST6
-24.2	4.73	26	39	3	4	16.5	Q15828	CST6
-12.8	4.3	13	19	2	3	16.5	Q15828	CST6
-2.5	3.05	6.7	10	1	1	16.5	Q15828	CST6
-2.2	3.25	6.7	10	1	1	16.5	Q15828	CST6
-110	6.31	62	93	9	47	16.5	Q15828	CST6Ig
-1.5	3.8	1.6	3	1	1	64.4	Q9H0L4	CSTF2T
-1.4	3.18	8.1	13	1	1	15.4	P0C5K7	CT62
-1.1	3.93	1.5	2	1	1	87.9	A4FU28	CTAGE9Ig
-1.2	4.13	5.1	7	1	1	46.4	Q13363	CTBP1
-13.5	3.58	7	12	2	2	43.7	Q01459	CTBS
-2	3.26	3.4	6	1	1	43.7	Q01459	CTBS
-34.9	4.85	15	25	5	6	43.7	Q01459	CTBSIg
-1.3	4.15	9.7	19	1	1	10.2	ENSP00000404977	CTDSPL
-22.7	4.02	5.7	7	2	4	38.1	P29279	CTGF
-4.8	3.89	3.4	4	1	1	38.1	P29279	CTGF
-1.7	3.73	4.3	5	1	1	38.1	P29279	CTGF
-1.6	4.93	2.5	3	1	1	67.5	O43310	CTIF
-1.2	3.79	12	15	1	1	12.9	ENSP00000428439	CTNNA1Ig
-1.6	3.55	0.8	1	1	1	85.4	P35222	CTNNB1
-126.8	5.49	18	34	11	48	56.2	P10619	CTSA
-116.7	5.97	20	37	11	46	54.2	ENSP00000346952	CTSA
-107.6	5.71	20	37	11	22	54.2	ENSP00000346952	CTSA
-97.9	5.23	15	29	8	19	56.2	P10619	CTSA
-67.5	6.11	9.6	18	5	157	56.2	P10619	CTSA
-59.1	5.52	9.6	18	5	46	56.2	P10619	CTSA
-34.4	4.38	6.8	13	3	3	56.2	P10619	CTSA
-34.3	4.04	8.4	16	4	5	56.2	P10619	CTSA
-18.6	4.59	3.8	7	2	2	56.2	P10619	CTSA
-129	6.14	21	39	12	34	56.2	P10619	CTSAIg
-50.2	4.49	14	27	4	4	37.8	P07858	CTSB
-17	4.29	8	16	2	2	37.8	P07858	CTSB
-16.9	4.2	7.7	15	2	2	37.8	P07858	CTSB
-6.6	3.73	2.9	6	1	1	37.8	P07858	CTSB
-106	5.56	26	51	9	21	37.8	P07858	CTSBIg
-11	4.21	6.9	10	2	3	51.8	P53634	CTSC
-3.7	3.63	2.4	4	1	1	51.8	P53634	CTSC
-1.2	3.53	1.3	2	1	1	51.8	P53634	CTSC
-96.7	5.73	21	30	8	19	51.8	P53634	CTSCIg
-122.3	5.4	32	51	11	27	44.5	P07339	CTSD
-91.6	5.05	25	40	9	19	44.5	P07339	CTSD
-83.5	5.5	25	40	9	13	44.5	P07339	CTSD
-24.9	4.35	8.3	13	4	6	44.5	P07339	CTSD
-16.1	4.29	6.3	10	2	6	44.5	P07339	CTSD
-11.4	4.28	5.8	9	2	3	44.5	P07339	CTSD
-7.5	3.75	4.1	7	2	4	44.5	P07339	CTSD
-5.9	3.52	2.4	4	1	1	44.5	P07339	CTSD
-2.9	3.11	4.1	7	1	1	44.5	P07339	CTSD
-1.7	3.54	1.9	3	1	1	44.5	P07339	CTSD
-194.7	6.22	46	73	16	53	44.5	P07339	CTSDIg
-10.7	4.09	3.6	6	1	1	37.4	P09668	CTSH
-5.8	3.51	3.6	6	1	1	37.4	P09668	CTSH
-24.9	4.76	12	21	3	4	37.4	P09668	CTSHIg
-23.2	4.64	14	27	3	3	33.8	Q9UBR2	CTSZ
-5.4	3.52	3	6	1	1	33.8	Q9UBR2	CTSZ
-2.4	4.07	3	6	1	2	33.8	Q9UBR2	CTSZ
-1.3	3.68	3	6	1	1	33.8	Q9UBR2	CTSZ
-28.3	4.76	12	23	3	3	33.8	Q9UBR2	CTSZIg
-2.2	3.76	0.8	1	1	1	180.9	Q8WZ74	CTTNBP2
-122.9	4.88	5.1	12	14	16	398.5	O60494	CUBN
-45.6	4.36	1.9	5	6	6	398.5	O60494	CUBN
-43.5	4.41	1.5	3	5	6	398.5	O60494	CUBN
-26.2	4.71	1.8	4	4	4	398.5	O60494	CUBN
-14.4	3.73	0.6	1	2	2	398.5	O60494	CUBN
-1.2	3.51	0.5	1	1	1	398.5	O60494	CUBN
-115.5	5.11	4.6	11	9	11	398.5	O60494	CUBNIg
-1.8	4.39	1.8	2	1	5	89.6	Q13616	CUL1
-2.9	3.65	1.8	3	1	1	82.3	ENSP00000363878	CUL2
-1.4	3.45	1.2	2	1	1	90.9	Q93034	CUL5
-1.3	4.47	1.6	2	1	1	191	Q14999	CUL7
-1.4	3.43	6.6	9	1	1	29.3	Q9NTM9	CUTC
-1.3	3.27	1.5	2	1	1	103.7	Q2TBE0	CWF19L2
-1.2	3.85	5.2	9	1	1	40	P78310	CXADRIg
-1.6	4.15	9.2	16	1	2	12.7	O43927	CXCL13
-2	4.71	5.5	12	1	1	29.5	Q9H2A7	CXCL16
-1.3	3.03	9	10	1	1	33.9	Q9HAI6	CXorf21
-1.6	3.33	2.2	3	1	1	80.3	A2AJT9	CXorf23Ig
-1.2	3.55	27	34	1	1	7.2	A6NGU7	CXorf28
-1.5	3.79	8.9	15	1	1	9.5	Q5VT33	CXorf31
-1.5	4.02	2.6	3	1	1	97.5	Q6NSI4	CXorf57
-2.7	5.1	31	34	1	7	6	ENSP00000397191	CXXC11
-1	4.11	31	34	1	1	6	ENSP00000397191	CXXC11Ig
-15.8	4.22	4.8	7	3	3	101.8	ENSP00000462134	CYLD
-1.2	3.34	3.7	5	1	1	56.5	O15528	CYP27B1
-1.5	4.47	4.9	6	1	1	56.7	Q16696	CYP2A13
-1.3	2.9	52	100+	1	1	7.2	ENSP00000472905	CYP2A6
-1.1	4.13	4.1	5	1	1	55.7	P33260	CYP2C18Ig
-3.5	4.67	5.8	9	1	3	55.8	Q96SQ9	CYP2S1
-1.5	3.86	49	51	1	1	7.8	ENSP00000469850	CYP2S1
-1.5	3.36	1.5	2	1	1	60.1	Q9HBI6	CYP4F11
-1.3	3.71	3.1	4	1	1	60.1	Q9HBI6	CYP4F11
-1.8	3.28	2.4	4	1	1	39.4	ENSP00000465940	CYTH1
-1.1	3.5	4.8	7	1	1	46.3	O43739	CYTH3
-1.2	3.65	5.3	10	1	1	40	O60759	CYTIPIg
-1.7	4.24	0.6	1	1	1	123.4	Q86T65	DAAM2
-1.1	3.46	4.7	7	1	1	69	P09172	DBH
-1.1	4.8	29	42	1	1	5.1	ENSP00000418978	DBNL
-1.6	3.7	3.8	5	1	1	36.5	Q6ZNG2	DBX2Ig
-1.3	3.4	13	22	1	1	7	ENSP00000453381	DCAF11
-1.6	3.74	2.4	4	1	3	98.4	Q58WW2	DCAF6
-1.2	3.28	10	12	1	1	24.2	ENSP00000468809	DCAKD
-1.5	4	1.4	2	1	1	85	Q96PD2	DCBLD2
-1.1	3.57	0.8	1	1	1	158.4	P43146	DCC
-30.6	4.96	41	73	3	3	11.3	P81605	DCD
-29.6	4.84	21	37	3	8	11.3	P81605	DCD
-26.9	4.69	18	32	2	4	11.3	P81605	DCD
-20	4.8	21	37	2	8	11.3	P81605	DCD
-17	3.94	12	21	2	2	11.3	P81605	DCD
-15.7	4.1	18	32	2	3	11.3	P81605	DCD
-5	3.65	9.1	16	1	1	11.3	P81605	DCD
-1.3	3.98	4.4	5	1	1	34.1	ENSP00000403984	DCDC2C
-4.8	4.21	12	21	1	2	11.3	P81605	DCDIg
-1.1	4.03	0.5	1	1	1	346	Q96JQ0	DCHS1
-1.6	3.26	2.3	3	1	1	76.1	ENSP00000401916	DCLK2
-2.2	3.08	4.7	10	1	1	80.7	Q5T197	DCST1
-3.6	3.36	14	25	1	2	20.7	O00399	DCTN6
-1.5	4.11	1.1	2	1	1	126.9	Q16531	DDB1
-1.1	4.05	1.1	2	1	1	126.9	Q16531	DDB1
-1.5	3.54	6	10	1	1	25.4	Q9NX09	DDIT4
-1.3	3.93	2.5	3	1	1	75.9	O94850	DDN
-1.1	3.6	15	24	1	1	14.2	A6NHG4	DDTL
-1.2	3.6	1.8	2	1	1	82.4	Q92499	DDX1
-1.1	3.75	1.1	2	1	1	101.6	Q96FC9	DDX11Ig
-8.6	5.7	1.8	3	1	3	75.4	Q9NVP1	DDX18
-2	4.28	1.8	3	1	3	75.4	Q9NVP1	DDX18
-1.5	4.23	1.8	3	1	2	75.4	Q9NVP1	DDX18
-1.8	5.16	1.8	3	1	3	75.4	Q9NVP1	DDX18Ig
-1	3.96	5.4	7	1	1	53.9	Q9NUU7	DDX19A
-1.2	3.79	2	3	1	1	82.4	Q92499	DDX1Ig
-1.1	2.88	0.6	1	1	1	95.5	Q9BUQ8	DDX23
-1.5	4.14	6.3	7	1	1	26.7	ENSP00000392672	DDX39BIg
-1	3.79	3.9	6	1	1	117.4	Q7L014	DDX46
-2.7	3.85	79	92	1	1	3.3	ENSP00000426767	DDX46Ig
-1.6	4.34	1.7	2	1	1	72.4	Q8N8A6	DDX51
-1.2	4.91	0.6	1	1	1	197.7	Q8IY21	DDX60
-2.6	4.02	4.2	5	1	1	52.2	Q6ZN54	DEF8Ig
-6.8	3.69	8.5	12	1	1	10.2	P59665	DEFA1B
-2.3	3.6	8.8	10	1	1	7.4	P60022	DEFB1
-1	3.57	39	62	1	1	7.7	Q30KQ9	DEFB110
-1.6	2.94	3.8	6	1	1	63.3	Q8TEH3	DENND1A
-2.6	4.05	1.5	2	1	1	144.9	Q6ZUT9	DENND5B
-2.2	4.2	1.4	2	1	1	144.9	Q6ZUT9	DENND5B
-1.9	4.16	1.4	2	1	1	144.9	Q6ZUT9	DENND5B
-1.7	3.52	1.4	2	1	1	144.9	Q6ZUT9	DENND5B
-1.5	3.83	0.6	1	1	1	144.9	Q6ZUT9	DENND5B
-1.7	3.89	1.5	2	1	1	92.9	Q5TB30	DEPDC1
-1	3.57	2.4	3	1	1	82.6	P23743	DGKA
-1.6	3.72	8.9	11	1	1	22.8	ENSP00000451518	DGKAIg
-1.6	3.26	1.6	2	1	1	134.4	Q16760	DGKD
-1.2	3.76	0.7	1	1	1	116.9	O75912	DGKI
-1.2	4.47	3.5	4	1	1	101.1	P52824	DGKQ
-1.5	4.19	4	6	1	1	32	Q16854	DGUOK
-1.2	3.84	17	22	1	1	16.2	ENSP00000464333	DHODH
-1	4.31	12	16	1	1	15	ENSP00000461902	DHRS7C
-1.3	3.91	7.6	9	1	1	36.4	Q8N5I4	DHRSXIg
-1.4	3.81	3.8	8	1	1	63.5	ENSP00000365620	DHX16Ig
-1.4	3.96	1.2	1	1	1	133.9	Q7L2E3	DHX30Ig
-8.5	5.2	3.7	5	1	1	69.3	ENSP00000458925	DHX33
-7.6	4.56	4	5	1	1	78.8	Q9H6R0	DHX33
-2.3	4.57	2.3	3	1	2	78.8	Q9H6R0	DHX33
-1.3	3.52	0.8	1	1	1	114.7	Q9H2U1	DHX36
-1	3.99	0.8	1	1	1	155.5	ENSP00000405111	DHX57
-1.5	5.08	2.2	3	1	7	76.6	Q96C10	DHX58
-1.5	5.92	2.2	3	1	6	76.6	Q96C10	DHX58
-1.3	4.7	2.2	3	1	1	76.6	Q96C10	DHX58
-1.7	3.96	0.7	1	1	1	243.7	Q9BTC0	DIDO1
-2.3	3.2	5.1	16	1	1	30.5	Q92813	DIO2
-1.2	3.86	0.6	1	1	1	170.7	Q9Y2E4	DIP2C
-1.2	3.07	1	1	1	1	108.9	Q9Y2L1	DIS3
-1	3.93	1.4	2	1	1	108.9	Q9Y2L1	DIS3
-1.2	4.72	1.4	2	1	4	108.9	Q9Y2L1	DIS3
-1.1	3.54	3.7	7	1	1	38.4	Q9UBP4	DKK3
-1.4	3.8	4.9	7	1	1	69	P10515	DLAT
-1.8	3.74	0.6	1	1	1	195.6	Q9Y238	DLEC1
-1.1	3.52	2	3	1	1	97.5	Q15700	DLG2
-1.8	3.59	1.5	2	1	1	213.7	Q8TDM6	DLG5
-1.6	4.03	0.9	1	1	1	213.7	Q8TDM6	DLG5
-1.1	4.29	2.7	4	1	1	108.8	Q9P1A6	DLGAP2
-9.4	4.39	3	5	1	1	107.5	Q9Y2H0	DLGAP4
-1.7	2.97	1.8	4	1	1	41.3	P80370	DLK1
-1.3	3.71	15	20	1	1	11.6	ENSP00000428995	DMGDH
-11.2	4.42	4.8	12	2	2	47.1	Q6E0U4	DMKN
-3	3.75	5	6	1	1	22	ENSP00000388378	DMKN
-3.2	3.34	1	2	1	1	69.3	Q09013	DMPK
-1.2	3.73	1	2	1	1	69.3	Q09013	DMPK
-1.1	3.78	1	2	1	1	69.3	Q09013	DMPK
-1.2	3.83	1	2	1	1	69.3	Q09013	DMPK
-1.1	3.6	2.5	3	1	1	51.2	Q9NQL9	DMRT3
-1.5	3.61	2	3	1	1	98.6	ENSP00000450393	DNA2
-7.4	3.36	0.8	1	2	2	487.2	Q9P2D7	DNAH1
-1.5	3.61	0.3	0	1	1	487.2	Q9P2D7	DNAH1
-1.3	3.24	0.2	0	1	1	487.2	Q9P2D7	DNAH1
-8.7	6.15	0.7	1	2	10	514.5	Q8IVF4	DNAH10
-7.9	4.2	1.2	2	2	2	514.5	Q8IVF4	DNAH10
-1.7	3.78	0.3	0	1	2	514.5	Q8IVF4	DNAH10
-1.4	3.71	0.4	1	1	1	514.5	Q8IVF4	DNAH10
-1.4	4.65	0.4	1	1	3	514.5	Q8IVF4	DNAH10
-1.4	4.68	0.4	1	1	3	514.5	Q8IVF4	DNAH10
-1.6	4.17	0.4	1	1	1	514.5	Q8IVF4	DNAH10Ig
-1.1	4.2	0.3	0	1	1	399.6	Q0VDD8	DNAH14
-1.8	4.25	0.3	0	1	4	507.4	Q9P225	DNAH2
-1.1	3.9	0.4	1	1	1	507.4	Q9P225	DNAH2
-1	3.4	0.5	1	1	1	507.4	Q9P225	DNAH2
-1.3	3.51	0.8	1	1	1	470.5	Q8TD57	DNAH3
-7.5	3.94	0.6	1	1	1	528.7	Q8TE73	DNAH5
-2.4	3.52	0.6	1	1	1	475.7	Q9C0G6	DNAH6
-1.4	3.83	0.3	0	1	1	475.7	Q9C0G6	DNAH6
-1.3	3.84	0.4	1	1	1	475.7	Q9C0G6	DNAH6
-2	3.54	0.6	1	1	1	460.9	Q8WXX0	DNAH7
-1.1	3.77	0.2	0	1	1	538.3	Q96JB1	DNAH8
-1	3.34	0.3	0	1	1	538.3	Q96JB1	DNAH8
-1.6	3.49	0.4	1	1	1	511.6	Q9NYC9	DNAH9
-1.1	3.27	3.5	5	1	1	52.5	Q96EY1	DNAJA3
-1.4	3.86	2.8	4	1	1	47.9	Q8WW22	DNAJA4
-1.2	3.25	17	21	1	1	15.7	ENSP00000438263	DNAJA4
-1.4	3.58	4	7	1	1	42.5	Q8TBM8	DNAJB14
-1.1	3.7	3.4	6	1	1	42.5	Q8TBM8	DNAJB14
-1.5	3.71	2.8	4	1	1	51.7	ENSP00000404079	DNAJB5
-1.2	3.77	2	4	1	1	63.8	Q96KC8	DNAJC1
-1.2	3.18	1.1	2	1	1	91	Q8IXB1	DNAJC10
-1.1	3.19	4.9	6	1	1	69.3	ENSP00000364998	DNAJC16
-1.2	3.78	3.6	6	1	1	62	Q5F1R6	DNAJC21
-1.1	4.14	2.4	4	1	1	67.1	Q5F1R6	DNAJC21
-1.8	3.63	10	20	1	1	9.2	ENSP00000458467	DNASE1
-45.6	5.13	18	32	4	6	31.4	P24855	DNASE1Ig
-1.2	4.39	0.5	1	1	1	533.3	Q96M86	DNHD1
-1.5	3.25	4	6	1	1	25.3	ENSP00000409476	DNMBP
-1.2	4.05	0.8	1	1	1	101.8	Q9Y6K1	DNMT3A
-2.9	3.25	42	42	1	1	3.7	ENSP00000363077	DNPEPIg
-1.3	3.93	1.1	1	1	1	215.2	Q14185	DOCK1Ig
-1.5	3.24	1.1	2	1	1	236.3	Q9BZ29	DOCK9
-1.1	3.66	6.7	8	1	1	22.1	Q9BZ29	DOCK9
-1.3	3.32	2.4	3	1	1	35.7	ENSP00000325174	DOK3
-1.3	3.51	3.5	5	1	1	44.9	O77932	DOM3Z
-1.2	5.63	3.5	5	1	2	44.9	O77932	DOM3Z
-1	4.96	3.5	5	1	1	44.9	O77932	DOM3Z
-1.2	4.11	1.1	2	1	1	258.1	Q9Y3R5	DOPEY2Ig
-1.2	3.75	5.6	8	1	1	53.3	Q9H4A9	DPEP2
-1.3	3.84	4.5	5	1	1	43.1	Q92784	DPF3
-401.8	6.47	32	53	30	168	88.2	P27487	DPP4
-262.6	6.39	23	37	24	117	88.2	P27487	DPP4
-200.5	5.64	23	37	19	40	88.2	P27487	DPP4
-181	5.94	19	32	16	66	88.2	P27487	DPP4
-98.1	5.34	15	24	10	12	88.2	P27487	DPP4
-94.4	5.2	14	23	10	26	88.2	P27487	DPP4
-85.8	4.84	14	23	10	14	88.2	P27487	DPP4
-30.5	4.8	4	7	3	5	88.2	P27487	DPP4
-274.3	6.23	29	47	20	63	88.2	P27487	DPP4Ig
-10.2	4.27	4.3	6	2	2	54.3	Q9UHL4	DPP7Ig
-1.1	4.4	3.6	5	1	1	24.8	ENSP00000469187	DPP9
-1.1	5.14	5.2	6	1	1	13.5	A6NC42	DPPA5
-1.1	3.78	16	25	1	1	21.6	A6NFQ7	DPRXIg
-24	4.55	13	19	2	3	24	Q07507	DPT
-19.7	4.26	11	16	2	2	24	Q07507	DPT
-5.4	3.89	5	7	1	2	24	Q07507	DPT
-4.7	4.61	5	7	1	1	24	Q07507	DPT
-4.6	3.74	5	7	1	2	24	Q07507	DPT
-4.3	3.48	5	7	1	1	24	Q07507	DPT
-2.9	3.77	5	7	1	1	24	Q07507	DPT
-2	3.79	8	11	1	1	24	Q07507	DPT
-4.1	5.06	5	7	1	2	24	Q07507	DPTIg
-1.3	3.35	11	13	1	1	18.3	ENSP00000427954	DPYSL2
-1.4	3.94	1.5	2	1	2	93.8	Q08554	DSC1
-3.8	3.69	1.4	2	1	1	99.9	Q02487	DSC2
-4.8	4.14	1.4	2	1	1	99.9	Q02487	DSC2Ig
-1.3	4.16	0.4	1	1	2	201	ENSP00000434335	DSCAML1
-1.6	3.81	1.3	2	1	1	122.2	Q14126	DSG2
-1.4	3.89	1.3	2	1	1	122.2	Q14126	DSG2
-1.4	3.75	1.3	2	1	1	122.2	Q14126	DSG2
-1.2	3.66	6.3	8	1	1	32.2	ENSP00000362845	DSN1
-17.2	4.41	1	1	3	3	331.6	P15924	DSP
-1.2	2.84	0.3	0	1	1	331.6	P15924	DSP
-23.8	5.42	1.6	2	3	3	331.6	P15924	DSPIg
-1.4	3.46	0.2	0	1	1	590.7	Q03001	DST
-1.3	4.29	2.3	3	1	1	33.4	Q8NBA8	DTWD2
-1.1	4.04	4	7	1	1	67.3	Q86Y01	DTX1
-1.2	3.31	3.1	5	1	1	67.3	Q86Y01	DTX1
-1.6	3.38	0.8	1	1	1	177.1	Q9NRD9	DUOX1Ig
-1.9	3.97	2.5	5	1	1	52.6	Q9Y6W6	DUSP10
-1	3.29	6	9	1	1	20.9	Q9NRW4	DUSP22
-1.1	4.66	2.4	4	1	1	65.8	Q13202	DUSP8Ig
-1.7	4.09	0.2	0	1	2	532.1	Q14204	DYNC1H1
-1.1	3.01	0.2	0	1	1	532.1	Q14204	DYNC1H1
-1.1	3.57	0.3	0	1	1	532.1	Q14204	DYNC1H1
-1.6	3.86	0.7	1	1	1	492.3	Q8NCM8	DYNC2H1
-1.6	3.65	0.6	1	1	1	492.3	Q8NCM8	DYNC2H1
-7.5	4.4	0.3	0	1	1	492.3	Q8NCM8	DYNC2H1Ig
-1.3	3.31	13	22	1	1	8.6	ENSP00000428082	DYNC2LI1
-1.3	3.08	0.6	1	1	1	239.1	O75923	DYSF
-1.7	3.64	2.6	4	1	1	86.8	Q8IYY4	DZIP1L
-1.5	2.87	1.3	2	1	1	86.8	Q8IYY4	DZIP1L
-1.8	3.28	1.1	1	1	1	138.5	Q86Y13	DZIP3
-1.9	3.55	5.3	8	1	1	40.7	ENSP00000407323	EBNA1BP2
-1.2	3.27	3.4	6	1	1	85.5	P42892	ECE1
-1.3	3.76	2.5	4	1	1	99.7	O60344	ECE2
-1	4.35	3.3	4	1	1	25.4	Q5W0J8	ECHDC3
-2	3.73	6.3	10	1	1	32.8	P42126	ECI1
-1	3.48	3.6	5	1	1	79.7	O94769	ECM2
-1.2	3.48	1.2	2	1	1	100	Q9H8V3	ECT2
-1.5	3.42	7.4	8	1	1	14	Q92838	EDA
-1.5	3.01	2.1	3	1	1	110.1	Q8IY85	EFCAB13
-1.1	3.54	2.2	3	1	1	56	ENSP00000403932	EFCAB3
-192.1	6	40	58	14	76	54.6	Q12805	EFEMP1
-192	5.72	45	64	16	55	54.6	Q12805	EFEMP1
-133.8	4.97	27	39	12	17	54.6	Q12805	EFEMP1
-126.6	5.48	28	40	10	15	54.6	Q12805	EFEMP1
-106.3	5.05	26	38	10	17	54.6	Q12805	EFEMP1
-81.5	4.97	22	31	7	11	54.6	Q12805	EFEMP1
-42.4	4.55	11	16	5	15	54.6	Q12805	EFEMP1
-39.3	5	7.5	11	3	27	54.6	Q12805	EFEMP1
-18.6	4.01	4.5	6	2	2	54.6	Q12805	EFEMP1
-178.4	6	40	58	14	52	54.6	Q12805	EFEMP1Ig
-11.1	3.97	4.7	7	2	2	49.4	O95967	EFEMP2
-3.9	3.12	1.7	2	1	1	93.7	Q8N7U6	EFHB
-2	3.93	1.7	2	1	1	93.7	Q8N7U6	EFHB
-1.2	3.33	4.3	5	1	1	31.6	Q5JVL4	EFHC1
-8	5.45	4.2	7	2	6	26.7	Q96C19	EFHD2
-1.6	5.45	4.2	7	1	10	26.7	Q96C19	EFHD2
-3.9	3.88	3.8	5	1	1	38	P98172	EFNB1Ig
-1.1	3	8.7	17	1	1	36.9	P52799	EFNB2
-1.8	4.57	1.7	2	1	2	109.4	Q15029	EFTUD2
-1.2	3.18	12	13	1	1	25.1	ENSP00000467249	EFTUD2
-21.3	3.91	2.9	5	3	4	129.2	P01133	EGF
-17.6	4.29	2.1	3	2	2	129.2	P01133	EGF
-2.7	3.54	0.7	1	1	1	129.2	P01133	EGF
-20	4.53	2.4	4	3	3	129.2	P01133	EGFIg
-16.9	4.65	7.1	9	3	3	111.2	Q63HQ2	EGFLAMIg
-1.4	4.35	1.4	2	1	1	120.6	ENSP00000415559	EGFR
-1.4	4.67	1.7	3	1	1	161.8	Q8N3D4	EHBP1L1
-1.1	3.63	0.7	1	1	1	161.8	Q8N3D4	EHBP1L1
-1.4	3.41	3	4	1	1	62.2	ENSP00000420537	EIF2A
-1.3	4.08	1.7	3	1	1	71.1	Q9BQI3	EIF2AK1
-1.1	3.84	1.3	2	1	1	125.1	Q9NZJ5	EIF2AK3
-1.1	4.3	3.4	5	1	1	57.5	Q9UI10	EIF2B4
-1.4	4.12	1.3	2	1	2	97.1	Q9UKV8	EIF2C2
-1.3	3.31	0.4	1	1	1	166.5	Q14152	EIF3A
-1.1	2.96	0.6	1	1	1	166.5	Q14152	EIF3A
-1.2	3.29	8.1	12	1	1	29	O75822	EIF3J
-1.2	3.35	1.1	2	1	1	88.2	Q9NRA8	EIF4ENIF1
-1	3.78	1.9	2	1	1	102.3	ENSP00000433664	EIF4G2
-1.4	3.54	0.7	1	1	1	176.5	O43432	EIF4G3
-12.4	3.74	5.6	10	2	3	28.5	ENSP00000466090	ELANE
-1.5	3.75	2.2	4	1	3	28.5	ENSP00000466090	ELANE
-1.3	3.7	2.2	4	1	1	28.5	ENSP00000466090	ELANE
-2.1	3.67	3.5	6	1	1	90.4	ENSP00000456548	ELFN1
-1.4	3.59	3.4	5	1	1	72.3	O00472	ELL2
-1.8	3.9	2.1	3	1	1	85.3	ENSP00000354077	ELMO3
-1.4	3.88	0.8	1	1	1	92.4	Q6IA86	ELP2
-1.1	3.03	44	90	1	1	4.7	ENSP00000470949	EMC10
-1.4	4.28	12	23	1	2	26.5	Q9NPA0	EMC7
-1.1	3.91	19	21	1	1	15.4	ENSP00000454016	EMC9
-1.6	3.29	1.2	2	1	1	115.6	Q9BXX0	EMILIN2
-1.5	4.39	1.4	2	1	1	82.6	Q9NT22	EMILIN3
-1.1	3.38	0.7	1	1	1	220.1	Q05BV3	EML5
-1.3	3.61	0.9	1	1	1	217.8	Q6ZMW3	EML6
-5.9	3.68	2.4	3	1	1	55	O94919	ENDOD1
-1.3	2.97	2.6	3	1	1	55	O94919	ENDOD1
-6.4	4.14	2.4	3	1	1	55	O94919	ENDOD1Ig
-1.2	3.88	5.4	6	1	1	32.6	Q14249	ENDOG
-3.2	3.13	1.1	2	1	1	109.2	Q07075	ENPEP
-2.4	3.63	0.8	2	1	1	109.2	Q07075	ENPEP
-121.9	5.62	14	27	14	20	109.2	Q07075	ENPEPIg
-2.4	3.96	2.2	3	1	1	104.9	P22413	ENPP1Ig
-1.3	3.39	8	9	1	1	21	ENSP00000358012	ENSAIg
-1.1	3.99	7.5	12	1	1	24.7	ENSP00000430579	ENTPD4
-1.4	3.6	2	5	1	1	51.7	Q6ZTU2	EP400NL
-2	4.26	1.3	2	1	1	120.6	Q9Y2J2	EPB41L3Ig
-1.3	3.86	4.2	6	1	1	79	Q9HCS5	EPB41L4A
-12	4.12	2.8	4	1	1	109.6	ENSP00000362139	EPHA10Ig
-17.3	4.44	2.5	4	2	2	105.6	ENSP00000386276	EPHA4
-1.2	4.26	3.1	5	1	1	60.9	ENSP00000420598	EPHA6
-13.4	4.59	1.7	3	1	1	112	Q15375	EPHA7Ig
-1.1	3.42	1	1	1	1	109.8	P54762	EPHB1
-1.1	4.23	2.1	3	1	1	109.8	P54762	EPHB1
-1.1	3.33	2.1	3	1	1	83.6	ENSP00000360795	EPS15
-1.7	3.53	16	19	1	1	22.4	ENSP00000445985	EPS8
-2.2	3.53	2.7	4	1	3	104.4	Q92889	ERCC4
-1.1	3.89	0.7	1	1	1	104.4	Q92889	ERCC4
-1.4	5.13	0.5	1	1	2	168.3	Q03468	ERCC6
-1.1	3.3	1.1	2	1	1	168.3	Q03468	ERCC6
-1	3.82	2.2	3	1	1	58.7	P50548	ERF
-1.7	4.18	7.7	12	1	2	24.7	ENSP00000415659	ERG
-1.1	4.27	4.2	6	1	1	51.2	ENSP00000381877	ERG
-1.2	3.9	7.4	16	1	1	40	Q8IV48	ERI1
-1.3	5.53	6.8	12	1	1	27.4	ENSP00000412291	ERI3
-1.2	3.34	3.7	5	1	1	39.1	O75477	ERLIN1
-1.5	4.14	1.7	3	1	1	52.6	Q96PL5	ERMAP
-1.2	4.1	1.2	2	1	1	100.2	Q7Z2K6	ERMP1
-1.8	3.54	2.5	4	1	1	44	ENSP00000418629	ESRRG
-1.2	4.74	1.2	2	1	2	100	A0FGR9	ESYT3Ig
-1.1	4.93	1.6	3	1	1	55.4	P14921	ETS1
-1.1	4.26	1.3	2	1	1	111.9	P57679	EVC
-1.1	4.12	0.4	1	1	1	147.9	Q86UK5	EVC2
-2.7	4.15	6.3	7	1	1	33.9	A8MZ36	EVPLLIg
-1.2	3.7	2.4	7	1	1	68.4	Q01844	EWSR1
-1.8	3.28	2.4	3	1	1	70.3	ENSP00000387331	EXD2
-1.3	4.2	3.2	4	1	1	70.3	ENSP00000387331	EXD2Ig
-1.2	3.97	3.6	5	1	1	104	Q96KP1	EXOC2
-1.3	3.98	3.7	5	1	1	45.8	Q2M3D2	EXOC3L2Ig
-1.2	3.67	1.7	2	1	1	110.4	Q96A65	EXOC4
-1.7	3.34	3	5	1	1	48.9	Q06265	EXOSC9
-2.3	4.17	0.3	0	1	1	222.4	Q8NEV8	EXPH5
-1.2	3.95	5.8	9	1	1	69.3	ENSP00000376016	EZRIg
-10.4	4.26	5.4	9	2	2	67.7	P00748	F12Ig
-137	5.5	17	25	9	29	70	P00734	F2
-122.7	5.39	19	29	9	19	70	P00734	F2
-111	5.51	18	27	8	13	70	P00734	F2
-80	5.02	7.6	11	5	7	70	P00734	F2
-50.5	4.8	12	18	5	19	70	P00734	F2
-21.2	3.59	4.2	6	2	2	70	P00734	F2
-8	3.18	2.9	4	1	1	70	P00734	F2
-3.6	3.79	1.1	2	1	2	70	P00734	F2
-20.1	4.31	8.5	13	3	3	70	P00734	F2Ig
-1.5	3.6	0.5	1	1	1	251.5	P12259	F5
-1.5	3.95	31	32	1	1	7.1	ENSP00000387669	F7
-1.2	3.78	28	29	1	1	7.1	ENSP00000387669	F7
-1	3.93	2.9	4	1	1	49.3	P08709	F7
-1.2	3.72	8.3	10	1	1	14.7	P15090	FABP4Ig
-12.5	3.8	13	23	2	2	15.2	Q01469	FABP5
-9.6	4.49	18	32	2	2	15.2	Q01469	FABP5
-2.7	3.56	5.9	11	1	1	15.2	Q01469	FABP5
-1.2	3.53	5.6	9	1	1	42.4	ENSP00000405087	FADS1
-1.2	4.14	2.9	5	1	1	52.2	O95864	FADS2
-1.5	3.39	1.5	3	1	1	53.6	ENSP00000434929	FAF1
-1.6	3.57	6.6	7	1	1	12.9	ENSP00000465745	FAM100A
-1	3.72	12	50	1	1	17.9	Q8IYN6	FAM100B
-1.2	4.11	2.3	3	1	1	34	Q96GS6	FAM108A1
-1.4	3.62	5.2	7	1	1	35.8	Q6PCB6	FAM108C1
-2.5	4.75	5.3	8	1	5	28.3	ENSP00000354461	FAM109A
-1.3	3.73	5.3	8	1	1	28.3	ENSP00000354461	FAM109A
-1.9	3	6.1	7	1	1	31.3	Q9BQ89	FAM110A
-1.7	3.69	3.9	6	1	1	61.9	Q6P1L5	FAM117B
-1.3	3.43	7.6	9	1	1	40.2	Q9NWS6	FAM118A
-1.5	4.08	2.8	4	1	1	69.5	Q8N7J2	FAM123A
-1.3	3.77	9.6	20	1	1	37.3	Q4G0M1	FAM132B
-1.5	3.53	1	2	1	1	155.7	Q49AJ0	FAM135B
-1.2	3.61	1.5	2	1	1	116.9	O94988	FAM13AIg
-1.6	3.85	1	1	1	1	82.6	A5PLN7	FAM149AIg
-1.1	3.58	9.2	12	1	1	15.9	ENSP00000419491	FAM162A
-1.1	3.26	4.7	6	1	1	30.6	A8MTA8	FAM166B
-1.1	3.74	2.5	5	1	1	74.9	Q9Y6X4	FAM169A
-1.7	4.14	2.1	3	1	1	37.1	A1A519	FAM170A
-1.1	4.17	2.1	3	1	1	84.3	ENSP00000359294	FAM178AIg
-1	3.61	1.7	2	1	1	93.5	Q8IXR5	FAM178B
-1.2	5.43	0.7	1	1	2	111.1	Q6ZUX3	FAM179A
-1.1	3.74	0.8	1	1	2	111.1	Q6ZUX3	FAM179A
-1.1	4.08	1	1	1	1	113.5	ENSP00000326608	FAM184A
-1	4.22	1.6	2	1	1	132.9	Q8NB25	FAM184A
-2	3.49	4.5	6	1	1	27.1	A6NFU0	FAM187A
-1.6	4.53	4.9	10	1	1	61.1	P81408	FAM189B
-1.1	3.84	21	30	1	1	7.8	ENSP00000421678	FAM190AIg
-1.5	3.97	1.1	2	1	1	87.5	ENSP00000422131	FAM193B
-1.3	3.54	1.3	2	1	1	81.6	Q5W0A0	FAM194B
-1.8	4.25	1.6	2	1	1	81.6	Q5W0A0	FAM194BIg
-1.2	3.68	1.9	3	1	1	148	Q6ZU69	FAM205A
-1.2	3.63	13	26	1	1	20.4	Q96KR6	FAM210B
-2.2	3.44	12	20	1	1	8.2	ENSP00000384130	FAM211B
-1.7	3.88	12	20	1	2	8.2	ENSP00000384130	FAM211B
-1.5	4.63	6.6	9	1	1	24.3	ENSP00000394405	FAM213BIg
-1.1	3.22	20	25	1	1	11	ENSP00000457120	FAM214A
-1.2	3.47	3.1	4	1	1	29.3	A4D161	FAM221A
-1.5	3.4	2.9	5	1	1	74.9	Q5TG08	FAM227A
-1.8	3.94	2.1	3	1	1	80.7	A1L443	FAM22F
-4	3.66	4.8	7	1	1	24.7	Q92520	FAM3C
-1.2	3.95	5.9	11	1	1	46.7	Q96A09	FAM46B
-1.3	4.1	2.2	3	1	1	115.3	Q5HY64	FAM47CIg
-1.3	3.85	1.1	2	1	1	97	Q9H706	FAM59AIg
-1.5	3.58	4.7	9	1	1	88.4	Q76B58	FAM5C
-1.1	3.73	5.4	8	1	1	49	Q5T7M9	FAM69A
-1	3.96	3.1	4	1	1	52	Q96LP2	FAM81BIg
-1.3	4.54	8.4	12	1	1	27.8	ENSP00000416367	FAM82A1
-1.2	3.59	1.2	2	1	1	114.7	Q5T0W9	FAM83B
-1.3	3.9	2	3	1	1	81	Q9BQN1	FAM83CIg
-1.5	4.11	0.8	1	1	1	127	Q6ZRV2	FAM83H
-1.1	4.76	0.8	1	1	2	127	Q6ZRV2	FAM83H
-1.1	3.34	6.6	9	1	1	34.8	Q6ZTR7	FAM92B
-2.3	3.78	5.8	7	1	2	26.1	ENSP00000354770	FAM9B
-1.1	3.08	3.7	6	1	1	75.5	Q8IYD8	FANCM
-1.8	3.88	0.5	1	1	1	506	Q14517	FAT1
-1.1	4.2	0.2	0	1	1	506	Q14517	FAT1Ig
-1.2	3.02	0.8	1	1	1	542.4	Q6V0I7	FAT4
-1.2	5.06	0.9	1	1	1	125.4	ENSP00000465132	FBF1
-35.6	4.11	5	7	4	5	78.3	ENSP00000385521	FBLN1
-28.4	3.95	3.9	5	2	2	78.3	ENSP00000385521	FBLN1
-23.2	4.37	5.5	7	3	3	77.2	P23142	FBLN1
-2.3	3.58	5.3	6	1	1	20.5	ENSP00000415289	FBLN1
-29.6	4.2	3.6	6	3	5	131.8	P98095	FBLN2
-15	4.31	2	3	1	5	131.8	P98095	FBLN2
-21.5	4.45	4.9	8	2	2	50.1	Q9UBX5	FBLN5
-13.7	4.12	3.8	7	2	2	50.1	Q9UBX5	FBLN5
-12.5	4.2	5.4	9	2	2	50.1	Q9UBX5	FBLN5
-2.4	4.31	1.6	3	1	1	54.1	ENSP00000267620	FBLN5Ig
-1.7	3.41	2.3	3	1	1	47.3	Q53RD9	FBLN7
-1.1	3.82	1.6	2	1	1	47.3	Q53RD9	FBLN7
-34.8	4.39	1.4	2	4	4	312.1	P35555	FBN1
-26.3	4.37	1.7	2	4	5	312.1	P35555	FBN1
-24.3	4.21	1.3	2	3	9	312.1	P35555	FBN1
-9.6	4.33	0.5	1	2	2	312.1	P35555	FBN1
-1.9	3.77	0.4	1	1	1	312.1	P35555	FBN1
-1.4	3.95	0.4	1	1	1	312.1	P35555	FBN1Ig
-1.3	3.03	5.3	35	1	1	18.3	ENSP00000472729	FBN3
-1.8	3.62	22	30	1	1	8.9	ENSP00000467059	FBXL12
-2	3.25	2.9	6	1	1	70.1	Q9UKA2	FBXL4
-1.3	4.41	2.3	4	1	1	78.5	Q9UKA1	FBXL5
-8.3	4.61	3.3	4	2	3	64.8	O75426	FBXO24
-1.7	3.42	7.6	9	1	1	17.3	ENSP00000457578	FBXO31
-2	3.29	2.6	4	1	1	133.9	Q6PIJ6	FBXO38
-1.1	4.34	2.5	4	1	1	133.9	Q6PIJ6	FBXO38
-1.5	3.75	3.8	6	1	1	54.5	Q9UK99	FBXO3Ig
-1.7	3.25	5.1	7	1	1	79.6	Q969H0	FBXW7
-1.2	4.4	3.5	4	1	1	18.6	ENSP00000465854	FBXW9
-1.3	3.98	32	35	1	1	11.1	ENSP00000386903	FCHSD2
-1.7	3.85	12	18	1	1	30.3	Q6BAA4	FCRLBIg
-1.3	4.02	4.1	7	1	1	48.1	P37268	FDFT1
-1.7	3.94	1	2	1	1	70.2	Q9UK73	FEM1B
-1.4	3.38	1.2	2	1	1	209.2	Q2WGJ9	FER1L6
-1.5	3.33	3.7	6	1	1	77.8	Q96AC1	FERMT2
-202.5	5.83	20	33	16	36	94.9	P02671	FGA
-109.1	4.98	14	23	10	16	94.9	P02671	FGA
-73.7	4.91	12	19	7	8	94.9	P02671	FGA
-66.3	5.17	8.5	14	6	9	94.9	P02671	FGA
-9.2	3.4	3.3	6	1	1	94.9	P02671	FGA
-1.6	3.34	0.8	1	1	1	94.9	P02671	FGA
-158.8	5.62	22	36	14	24	94.9	P02671	FGAIg
-127.1	5.54	26	34	10	15	55.9	P02675	FGB
-86.9	4.61	21	27	8	11	55.9	P02675	FGB
-72.1	4.77	17	21	7	8	55.9	P02675	FGB
-32.3	4.21	10	13	4	4	55.9	P02675	FGB
-29.9	4.02	6.1	8	3	3	55.9	P02675	FGB
-9.5	4.27	2.4	3	2	3	55.9	P02675	FGB
-107.1	5.28	24	30	10	13	55.9	P02675	FGBIg
-1.1	3.85	5.3	7	1	1	22.3	ENSP00000434356	FGD4
-1.8	4.16	0.5	1	1	1	160.7	Q6ZV73	FGD6Ig
-1.8	3.53	6	12	1	1	29.5	P12034	FGF5
-1.1	3.48	18	33	1	1	22.5	P21781	FGF7
-1	3.12	4.5	5	1	1	24.6	Q9BYJ0	FGFBP2
-1.2	4.13	2.3	5	1	1	92	P21802	FGFR2
-1.1	4.32	2.8	5	1	1	85.2	ENSP00000420533	FGFR3
-116.2	5.64	29	34	12	17	49.5	P02679	FGG
-101.3	5.14	30	36	9	16	49.5	P02679	FGG
-77.5	4.83	20	23	7	9	49.5	P02679	FGG
-32	4.03	11	13	5	5	49.5	P02679	FGG
-20.8	3.98	5.3	6	3	3	49.5	P02679	FGG
-1.8	3.29	2.7	3	1	1	49.5	P02679	FGG
-84.7	5.41	25	30	8	12	49.5	P02679	FGGIg
-1.2	3.14	12	16	1	1	20.8	ENSP00000406607	FGGY
-1.8	3.93	3.4	5	1	1	50.2	Q14314	FGL2
-1.1	4.46	1.5	2	1	1	44.8	Q14192	FHL2
-1.3	3.4	2.2	4	1	1	160.7	Q2V2M9	FHOD3
-1.1	3.88	2.8	3	1	1	51.7	Q9BVA6	FICDIg
-2.3	4.19	10	15	1	4	16.1	ENSP00000417617	FILIP1L
-1.9	4.17	10	15	1	1	16.1	ENSP00000417617	FILIP1L
-1.1	4.08	10	15	1	1	16.1	ENSP00000417617	FILIP1L
-1.1	3.67	1.9	3	1	1	66.5	Q6UN15	FIP1L1
-1.1	3.04	2.5	5	1	1	66.5	Q6UN15	FIP1L1
-1.1	4.78	5.7	8	1	1	24.2	Q9NWM8	FKBP14
-1.6	4.15	6.5	10	1	1	36.9	O75344	FKBP6
-1.4	4.2	7.2	10	1	1	25.7	Q9Y680	FKBP7Ig
-1.3	4.04	8.2	9	1	1	18.6	ENSP00000295530	FLAD1
-2	3.56	2.4	3	1	1	54.2	Q8NFF5	FLAD1Ig
-1	5.66	0.1	0	1	1	434.9	P20930	FLG
-1.4	3.87	1	2	1	1	247.9	Q5D862	FLG2Ig
-1.7	5.18	6.9	14	1	1	29.1	ENSP00000339627	FLI1Ig
-1.1	3.39	1.7	3	1	1	144.7	Q13045	FLII
-1.3	4.98	6.5	9	1	1	66.6	ENSP00000408921	FLNA
-7.6	4.3	1.4	2	2	2	281.5	O75369	FLNB
-1.2	3.59	0.6	1	1	1	281.5	O75369	FLNB
-1.5	4.05	19	24	1	1	16.6	ENSP00000432569	FMO5
-49.9	4.42	2.3	4	4	5	272.1	P02751	FN1
-25.9	4.48	2.2	4	3	3	272.1	P02751	FN1
-17.2	5.1	0.7	1	2	2	272.1	P02751	FN1
-9	3.68	0.4	1	1	1	272.1	P02751	FN1
-1.2	3.55	0.3	1	1	1	246.5	P02751	FN1
-1.2	3.64	1.7	4	1	1	110.2	Q8N3X1	FNBP4
-1.5	3.62	1	1	1	1	205.4	Q4ZHG4	FNDC1
-1.2	3.96	0.6	1	1	1	205.4	Q4ZHG4	FNDC1
-10	4.14	1	1	1	1	205.4	Q4ZHG4	FNDC1Ig
-1.5	4.26	2.6	5	1	1	78.2	Q5VTL7	FNDC7
-1.2	3.6	1.3	2	1	1	185.1	ENSP00000426948	FNIP1
-1.2	3.74	1	1	1	1	185.1	ENSP00000426948	FNIP1
-1.3	3.37	13	17	1	1	22.9	ENSP00000432411	FNTA
-2.1	4.1	2.7	5	1	1	29.8	P15328	FOLR1
-1.9	4.18	2.7	5	1	1	29.8	P15328	FOLR1Ig
-1.7	3.68	6.1	10	1	2	23	ENSP00000438568	FOLR2
-1.4	3.37	2.8	4	1	1	28.9	ENSP00000405638	FOLR2
-1.2	3.98	8.1	9	1	1	14	ENSP00000458348	FOPNLIg
-1.1	3.41	1.6	5	1	1	52.3	P55316	FOXG1
-1.2	4.3	9.4	30	1	1	33	Q6ZQN5	FOXI2Ig
-1.2	4.13	2	3	1	1	41.5	Q9C009	FOXQ1
-1.1	4.28	8.4	15	1	1	41.5	Q9C009	FOXQ1
-1.2	4.43	8.9	15	1	1	41.5	Q9C009	FOXQ1Ig
-1.1	3.5	1.1	2	1	1	250	ENSP00000422834	FRAS1
-1.1	2.97	1.1	2	1	1	350.9	Q5SZK8	FREM2
-1.6	4.16	1.7	3	1	1	115.4	Q9P2Q2	FRMD4A
-1.5	3.86	1	1	1	1	193.4	Q5JV73	FRMPD3
-1.3	3.74	0.5	1	1	1	193.4	Q5JV73	FRMPD3
-1.1	3.8	1.1	2	1	1	193.4	Q5JV73	FRMPD3
-1.1	4.23	3.5	6	1	1	57	Q8WU20	FRS2Ig
-1.7	6.63	0.7	1	1	11	338.7	ENSP00000445043	FRYIg
-1.3	3.64	5.2	8	1	1	45.6	O94915	FRYL
-1.1	3.98	4.9	8	1	1	55	O14926	FSCN2
-1.2	3.75	0.2	0	1	1	780.1	Q5CZC0	FSIP2
-1.1	4.26	0.2	0	1	1	780.1	Q5CZC0	FSIP2
-2.3	5.66	0.1	0	1	3	780.1	Q5CZC0	FSIP2
-20.8	4.77	0.8	1	4	4	780.1	Q5CZC0	FSIP2Ig
-1.3	3.48	2.1	3	1	1	95.7	Q8N475	FSTL5
-1.1	4.62	1.6	2	1	1	95.3	Q8N1G2	FTSJD2
-1.3	3.74	3.4	6	1	1	53.7	P04066	FUCA1
-1.4	4.2	5.8	10	1	1	53.7	P04066	FUCA1Ig
-1.3	3.95	11	16	1	1	27.6	ENSP00000418027	FXR1Ig
-1.3	5.17	7.3	11	1	2	19.9	ENSP00000399896	FYTTD1
-1.3	5.44	7.3	11	1	2	19.9	H9KVC6	FYTTD1
-1.5	3.47	2.4	4	1	1	76.2	Q9NPG1	FZD3
-2	3.26	2.8	6	1	1	59.8	Q9ULV1	FZD4
-7.3	4.33	2.8	6	1	2	59.8	Q9ULV1	FZD4Ig
-1.1	3	4.8	9	1	1	64.5	Q13467	FZD5
-1.1	3.89	2.4	3	1	1	62.4	P11413	G6PD
-48.3	4.85	9.7	17	6	6	105.3	P10253	GAA
-3.3	3.34	1.2	2	1	1	105.3	P10253	GAA
-1.1	3.32	2.4	4	1	1	105.3	P10253	GAA
-158.7	5.66	24	42	15	20	105.3	P10253	GAAIg
-1.3	3.94	1.2	2	1	1	62.3	Q2WGN9	GAB4
-1.8	5.18	3.1	5	1	4	50.7	O14764	GABRD
-1.6	4.18	3.7	5	1	1	54.1	Q96RP7	GAL3ST4
-1.2	3.11	2.2	3	1	1	77	ENSP00000261304	GALC
-1.1	4.02	12	13	1	1	13.2	ENSP00000468288	GALK1
-1.4	4.01	9.6	14	1	1	37.7	Q96C23	GALM
-1.9	3.39	15	25	1	1	22.5	ENSP00000428573	GALNT10
-1.2	3.5	2.8	4	1	1	68.9	Q8NCW6	GALNT11
-2.2	4.33	25	27	1	1	13.4	ENSP00000432839	GALT
-5.1	3.77	3.9	6	1	1	36	P04406	GAPDHIg
-7.8	4.11	3.9	6	1	2	65.2	Q8WXI9	GATAD2B
-1.2	3.36	3.9	6	1	1	65.2	Q8WXI9	GATAD2B
-1.4	3.69	0.9	1	1	1	104.6	Q9HCG7	GBA2
-1.2	4.09	3.1	5	1	1	73.1	Q96PP9	GBP4
-225.4	5.5	44	55	18	43	52.9	P02774	GC
-194.9	5.34	40	50	18	26	52.9	P02774	GC
-108.1	5.41	24	29	8	10	52.9	P02774	GC
-66.4	4.83	17	21	7	8	52.9	P02774	GC
-61.5	4.59	17	21	7	7	52.9	P02774	GC
-59	5.02	14	17	5	9	52.9	P02774	GC
-24.2	4.11	5.1	6	3	3	52.9	P02774	GC
-18.2	4.14	7.8	10	2	5	52.9	P02774	GC
-11.5	4.16	3	4	2	2	52.9	P02774	GC
-1.4	4.46	4.3	7	1	1	47.9	ENSP00000371110	GCAT
-1.2	3.64	1.7	3	1	1	104.7	Q9Y5B6	GCFC1
-1.2	3.53	1.8	2	1	1	89.3	P16383	GCFC2
-1	4.26	6.7	8	1	1	28	ENSP00000437767	GCFC2Ig
-2.1	3.78	3	4	1	1	25.8	P30793	GCH1
-1	4.19	3	4	1	1	25.8	P30793	GCH1
-236.3	5.87	49	60	20	36	52.9	P02774	GCIg
-1.5	4.07	0.3	0	1	1	292.5	Q92616	GCN1L1
-1.5	4.46	0.5	1	1	1	292.5	Q92616	GCN1L1Ig
-1.2	3.53	14	16	1	1	28.9	ENSP00000404128	GDAP1L1
-8.1	4.63	5.9	11	2	3	45.1	O95390	GDF11
-1.1	3.98	3.8	5	1	1	46.9	Q7Z4P5	GDF7
-1.5	3.76	0.9	1	1	1	120	P57678	GEMIN4
-1.5	3.76	6	14	1	1	18.8	Q8WXD5	GEMIN6
-1.3	3.04	21	24	1	1	14.5	ENSP00000466342	GEMIN7
-1.8	3.26	1.5	2	1	1	76.9	O94808	GFPT2
-1.4	6.67	2	4	1	3	74.4	ENSP00000446421	GGA3
-6	4.16	3.8	6	1	1	35.9	Q92820	GGH
-20.7	4.77	12	18	3	5	35.9	Q92820	GGHIg
-1.6	4.86	2.1	3	1	2	66.7	Q86UU5	GGN
-1.1	3.49	1.8	3	1	1	66.7	Q86UU5	GGN
-1.9	4.28	5.6	13	1	1	61.4	P19440	GGT1
-1.4	4.15	3.1	7	1	1	47.4	Q02643	GHRHR
-1.6	3.51	18	22	1	1	11.6	Q9UBU3	GHRL
-1.5	4.6	18	22	1	2	11.6	Q9UBU3	GHRL
-1.1	3.24	20	29	1	1	10.8	ENSP00000390325	GIGYF2
-1.2	4.66	2.6	3	1	1	74.8	Q8ND71	GIMAP8
-1	3.96	9.6	10	1	1	19	ENSP00000463435	GIT1
-1	4.41	1.8	3	1	1	61.8	Q969M2	GJA10
-1.3	3.01	3.6	5	1	1	31.3	Q8NFK1	GJC3
-6.7	3.67	1.9	4	1	1	76	P16278	GLB1
-60.3	4.93	9.6	21	6	6	76	P16278	GLB1Ig
-1.3	3.89	6	10	1	1	72	Q8IW92	GLB1L2
-7.9	4.57	1.5	2	1	1	74.1	Q6UWU2	GLB1LIg
-1.8	3.87	1.7	3	1	1	112.7	P23378	GLDC
-1.3	4.17	2.9	4	1	1	58.9	Q6ZMI3	GLDN
-1.4	4.11	0.7	1	1	1	117.8	P08151	GLI1Ig
-1.4	3.96	2.3	5	1	1	167.7	P10070	GLI2
-1.2	3.92	1.5	3	1	1	169.8	P10071	GLI3
-1.2	4.46	2.9	4	1	2	68.2	Q92990	GLMN
-1.2	3.71	5.4	6	1	1	33.2	Q9HC38	GLOD4
-22.9	4.38	35	61	3	9	11.8	P35754	GLRX
-15.1	4.32	10	18	2	5	11.8	P35754	GLRX
-12.6	3.85	16	28	2	3	11.8	P35754	GLRX
-3.4	4.14	9.4	16	1	1	11.8	P35754	GLRXIg
-1.9	4.14	2.5	3	1	3	73.4	O94925	GLS
-1.1	4.11	5.5	8	1	1	31.6	A6NH11	GLTPD2
-1	3.54	1	3	1	1	158.4	Q9NZM4	GLTSCR1
-8.4	4.66	6.3	13	1	1	25.1	ENSP00000417526	GLYCTK
-85.6	5.64	38	46	7	29	20.8	P17900	GM2A
-83.3	5.28	39	48	9	14	20.8	P17900	GM2A
-55.5	5.35	44	53	5	7	20.8	P17900	GM2A
-49.3	5.16	28	34	6	13	20.8	P17900	GM2A
-35.2	4.78	23	28	3	6	20.8	P17900	GM2A
-33.4	5.22	20	25	5	9	20.8	P17900	GM2A
-26.2	4.73	21	26	4	20	20.8	P17900	GM2A
-5.3	3.67	4.7	6	1	2	20.8	P17900	GM2A
-3.9	4.39	4.7	6	1	2	20.8	P17900	GM2A
-3.8	4.02	4.7	6	1	1	20.8	P17900	GM2A
-107.2	6.31	56	68	9	34	20.8	P17900	GM2AIg
-1.3	3.52	39	56	1	2	4.5	ENSP00000452410	GMFB
-22.9	4.57	7.3	11	4	4	106.6	Q9P107	GMIP
-1.4	4.72	2.6	4	1	2	44.3	Q03113	GNA12
-1.3	3.57	4.8	7	1	1	43.5	P30679	GNA15
-1.1	4.02	1.4	3	1	1	67.8	P84996	GNAS
-1	3.41	2.7	6	1	1	111	Q5JWF2	GNAS
-1.3	3.31	3.6	6	1	1	34	Q9UJJ9	GNPTG
-1.5	4.9	3.6	6	1	4	34	Q9UJJ9	GNPTG
-1.4	2.97	9.6	34	1	1	27.7	P30968	GNRHR
-68.1	5.41	13	26	7	19	56.3	ENSP00000413130	GNS
-51.3	4.99	11	23	6	8	56.3	ENSP00000413130	GNS
-31.3	4.32	8.3	16	4	5	56.3	ENSP00000413130	GNS
-30.8	5.02	7.9	15	4	4	56.3	ENSP00000413130	GNS
-24.3	4.56	6	12	3	8	56.3	P15586	GNS
-3	3.55	2.2	4	1	1	56.3	ENSP00000413130	GNS
-94	5.56	18	36	9	15	62	P15586	GNSIg
-1.1	3.86	1.8	3	1	1	113	Q08379	GOLGA2Ig
-1.5	4.44	7.3	8	1	2	15.8	Q7Z5G4	GOLGA7
-1.5	3.32	1.8	3	1	1	67.2	A7E2F4	GOLGA8A
-1.7	3.5	1.9	3	1	1	71.5	ENSP00000423159	GOLGA8O
-1.5	3.52	1.1	2	1	1	71.5	P07359	GP1BA
-6	4	2.7	4	1	1	36.8	Q9HCN6	GP6Ig
-1.2	4.21	1.7	2	1	1	58.9	Q9NW75	GPATCH2Ig
-1.3	4.15	3.3	5	1	1	41.9	ENSP00000452180	GPATCH2LIg
-1.5	3.73	7.1	14	1	1	52.4	Q86WP2	GPBP1
-1.3	3.49	1.9	2	1	1	52.2	Q92917	GPKOW
-3.5	3.88	1.7	3	1	1	92.3	P80108	GPLD1Ig
-1.3	3.67	7	17	1	1	62.6	Q14956	GPNMBIg
-1.8	4.12	1	2	1	1	333.2	Q8IZF6	GPR112Ig
-1.2	3.49	15	19	1	1	13.2	ENSP00000394162	GPR113Ig
-1.2	3.75	14	23	1	1	20.7	ENSP00000400860	GPR124
-1.2	2.86	1.9	4	1	1	105.4	Q7Z7M1	GPR144
-1.9	3.38	9.4	21	1	1	36.7	O14626	GPR171
-1.1	3.88	8.2	50	1	1	41.4	P46091	GPR1Ig
-1.3	3.99	2.4	5	1	1	36.1	ENSP00000472620	GPR77
-1.1	3.87	5.2	10	1	1	48.3	Q9NYM4	GPR83
-1.1	4.11	0.3	1	1	1	692.6	Q8WXG9	GPR98
-1.2	3.37	1.4	2	1	1	156.8	Q5JY77	GPRASP1
-1.8	3.63	2.2	5	1	1	96.5	Q5T6X5	GPRC6A
-1.1	3.81	0.9	1	1	1	102.3	Q7Z2K8	GPRIN1
-47.5	4.99	24	36	4	11	25.5	P22352	GPX3
-40.7	4.8	24	36	4	12	25.5	P22352	GPX3
-4.7	3.34	5.8	9	1	1	25.5	P22352	GPX3
-3.5	3.03	6.2	9	1	1	25.5	P22352	GPX3
-1.1	3.32	5.8	9	1	1	25.5	P22352	GPX3
-42.9	5.31	19	29	4	10	25.5	P22352	GPX3Ig
-1.2	3.55	3.3	5	1	1	89.7	ENSP00000470220	GRAMD1A
-9.5	4.33	11	14	2	3	40.2	Q8IUY3	GRAMD2
-1.6	3.7	6.4	8	1	1	37.9	O75791	GRAP2
-1.6	3.8	5	7	1	1	67.7	ENSP00000354943	GRHL3Ig
-1.1	3.57	2.3	3	1	1	132.2	A4D2P6	GRID2IP
-7.8	4.55	2.5	5	2	2	128.8	P41594	GRM5
-1.4	4.77	1.4	2	1	1	128.8	P41594	GRM5Ig
-3.8	3.67	2	4	1	1	63.5	P28799	GRN
-1.9	3.67	2.3	3	1	1	136.1	Q14687	GSE1
-1.1	4.27	2.9	4	1	1	125.8	Q14687	GSE1
-1.2	3.93	1.6	2	1	1	136.1	Q14687	GSE1Ig
-172.7	5.65	24	33	14	53	80.6	P06396	GSN
-104.2	5.25	15	21	8	21	80.6	P06396	GSN
-98.7	5.05	18	24	10	16	84.7	P06396	GSN
-92.6	5.2	12	16	7	14	80.6	P06396	GSN
-86.5	5.48	17	24	8	13	82.5	P06396	GSN
-53.8	4.63	6.6	9	6	8	80.6	P06396	GSN
-44	5.07	6.8	10	3	26	80.6	P06396	GSN
-20.3	4.09	4	6	2	7	80.6	P06396	GSN
-12.7	3.84	3.6	5	2	2	80.6	P06396	GSN
-10.1	3.75	2.1	3	2	2	80.6	P06396	GSN
-137.3	5.74	25	34	10	28	80.6	P06396	GSNIg
-1.2	3.43	6	9	1	1	34.8	Q00403	GTF2B
-1.5	3.93	2.5	4	1	1	49.4	P29083	GTF2E1Ig
-1.1	3.72	3.5	5	1	1	62	P32780	GTF2H1
-1.2	4.29	2.8	4	1	1	52.2	Q92759	GTF2H4
-1.1	3.55	5.8	8	1	1	14.9	ENSP00000435214	GTPBP5
-14.2	4.19	21	50	2	3	12.4	Q02747	GUCA2A
-13.5	4.85	17	40	2	3	12.4	Q02747	GUCA2A
-3.3	3.57	8.7	21	1	1	12.4	Q02747	GUCA2A
-16.1	4.34	18	27	2	2	12.1	Q16661	GUCA2B
-12.4	3.81	11	16	1	1	12.1	Q16661	GUCA2B
-36.8	4.74	47	72	3	3	12.1	Q16661	GUCA2BIg
-1.6	3.51	1.6	2	1	1	77.4	Q02108	GUCY1A3
-1.2	4.88	2.7	4	1	2	62.7	ENSP00000427226	GUCY1B3
-1.1	4.07	2.8	4	1	1	120	Q02846	GUCY2DIg
-1.9	2.74	0.5	1	1	1	124.8	P51841	GUCY2F
-1.1	3.85	1.3	2	1	1	74.3	Q8N442	GUF1
-1.3	3.77	5.8	8	1	1	33.3	ENSP00000387144	GULP1
-1.1	4.37	2.5	4	1	1	51	A0PJZ3	GXYLT2
-1.5	4.06	6.2	12	1	1	52	O15488	GYG2
-1.7	3.83	1.3	2	1	1	78.7	ENSP00000431932	GYLTL1B
-2	4.33	6.9	13	1	1	27.3	P20718	GZMH
-1.7	3.89	6.9	13	1	1	27.3	P20718	GZMH
-1.6	4.1	6.9	13	1	1	27.3	P20718	GZMH
-1.4	4.39	6.9	13	1	1	27.3	P20718	GZMH
-1	3.38	3	6	1	1	62.6	Q14520	HABP2
-2.1	3.76	2.3	3	1	1	42.1	ENSP00000385638	HADH
-1	4.02	2.5	4	1	1	51.3	P55084	HADHB
-1.2	4.02	3.6	4	1	1	40.4	ENSP00000354314	HAO2
-1.6	3.2	3.9	5	1	1	66.7	P54257	HAP1
-1.5	3.58	4	5	1	1	30.2	Q99871	HAUS7
-1.3	3.6	4	5	1	1	30.2	Q99871	HAUS7
-1.2	3.74	4	5	1	1	30.2	Q99871	HAUS7
-4.8	3.94	4.3	8	1	1	33.4	Q8TDQ0	HAVCR2
-63.6	4.81	39	44	6	12	15.2	P69905	HBA2
-51.6	5.76	32	36	5	10	15.2	P69905	HBA2
-42.5	4.69	32	36	4	5	15.2	P69905	HBA2
-26	4.35	28	32	4	5	15.2	P69905	HBA2
-17.9	4.34	18	20	3	4	15.2	P69905	HBA2
-11.4	3.69	16	18	2	2	15.2	P69905	HBA2
-2.1	3.96	5.6	6	1	2	15.2	P69905	HBA2
-88.4	5.8	69	78	7	19	15.2	P69905	HBA2Ig
-80.6	5.82	5.5	6	1	1	11.9	ENSP00000380908	HBA2Ig
-98.4	5.76	58	69	9	10	16	P68871	HBB
-94.8	5.29	70	84	9	21	16	P68871	HBB
-80.3	5.2	55	66	7	17	16	P68871	HBB
-77.6	4.68	52	62	7	7	16	P68871	HBB
-32.2	4.34	26	31	3	3	16	P68871	HBB
-26.8	4.23	21	25	3	3	16	P68871	HBB
-5.8	3.63	7.5	9	1	1	16	P68871	HBB
-123.9	5.8	59	70	10	16	16	P68871	HBBIg
-44.8	4.95	16	19	1	1	16	P02042	HBD
-86.9	5.75	8.2	10	1	1	16	P02042	HBDIg
-1.3	3.49	12	22	1	1	23.1	Q99075	HBEGF
-1.6	3.52	7.3	9	1	1	15.3	ENSP00000369602	HBG2
-1.8	3.77	1.4	3	1	1	208.6	P51610	HCFC1Ig
-1.1	3.86	10	14	1	1	20.9	ENSP00000453364	HCG27
-3	3.98	1.3	3	1	1	98.7	O60741	HCN1Ig
-1.3	3.65	5.2	9	1	1	47.5	O43613	HCRTR1
-1.3	3.48	3.3	4	1	1	48.8	O15379	HDAC3
-1.7	3.26	1.7	3	1	1	117.1	Q9UKV0	HDAC9
-2	3.63	12	15	1	1	26.8	P51858	HDGFIg
-8	4.81	1	1	2	2	242.2	Q9H583	HEATR1
-2	4.38	0.8	1	1	3	117.1	Q86WZ0	HEATR4
-1.1	4.4	0.8	1	1	2	117.1	Q86WZ0	HEATR4
-1.1	3.46	0.9	1	1	1	224.2	Q9P2D3	HEATR5B
-1.5	3.35	1.7	2	1	1	189.4	ENSP00000374408	HEATR7B1
-1.4	3.92	1.9	2	1	1	129.3	ENSP00000441504	HEATR7B2
-1.3	3.68	0.7	1	1	1	129.3	ENSP00000441504	HEATR7B2
-1.4	3.19	0.8	1	1	1	289.2	Q9ULT8	HECTD1
-1.3	4.05	5.8	7	1	1	22.3	ENSP00000360746	HECTD2
-1.2	4.33	1.9	2	1	1	97.1	Q5T447	HECTD3
-1.7	4.26	0.2	0	1	1	469.7	ENSP00000449784	HECTD4
-1.1	3.53	0.4	1	1	1	468.4	ENSP00000366783	HECTD4
-1.1	3.1	0.5	1	1	1	468.4	ENSP00000366783	HECTD4
-1.1	3.7	3.4	5	1	1	35.8	A6NFD8	HELT
-1.3	3.38	0.8	1	1	1	218.8	P42694	HELZ
-2	4.99	0.4	0	1	1	231.5	ENSP00000393257	HELZ2
-7.7	4.16	0.3	0	1	1	526.9	O95714	HERC2
-1.1	3.55	12	22	1	1	24.9	Q9BYE0	HES7
-1.6	4.49	2.8	4	1	1	60.7	P06865	HEXA
-1.1	3.24	1.9	3	1	1	60.7	P06865	HEXA
-12.5	4.53	4.7	7	2	2	60.7	P06865	HEXAIg
-1.2	3.22	1.2	1	1	1	63.5	Q8WVB3	HEXDC
-1.4	4.27	1.2	1	1	2	162.5	A2PYH4	HFM1
[truncated: 3,357 more rows]

## Sheet: Clinical <-2
log(e)	log(Intensity)	% (coverage)	% (corrected based on obs. Seq. reported)	total no. unique peptide obs.	total no.peptides obs peptides obs	MW kDa	Identifier	Description
-97.1	5.44	22	49	8	18	54.2	P04217	A1BG
-86.8	4.91	18	40	7	17	54.2	P04217	A1BG
-86.4	4.95	2.9	5	1	3	33.4	M0R009	A1BG
-85.9	5.52	2.9	5	1	2	33.4	M0R009	A1BG
-55.5	4.43	20	36	5	9	33.4	M0R009	A1BG
-38.8	4.4	9.5	21	4	4	54.2	P04217	A1BG
-23.6	4.02	8.9	20	3	4	54.2	P04217	A1BG
-979.9	7	59	84	70	290	163.2	P01023	A2M
-754.8	6.2	44	64	56	205	163.2	P01023	A2M
-652.1	5.93	41	58	48	113	163.2	P01023	A2M
-563.4	6.41	37	53	42	88	163.2	P01023	A2M
-490.5	5.93	30	43	40	100	163.2	P01023	A2M
-458.4	5.69	29	42	39	76	163.2	P01023	A2M
-253.4	5.77	20	29	22	107	163.2	P01023	A2M
-178	5.16	13	19	16	21	163.2	P01023	A2M
-121.8	4.71	11	16	13	14	163.2	P01023	A2M
-81.9	4.91	6.7	10	8	25	163.2	P01023	A2M
-70.7	4.67	5.7	8	8	13	163.2	P01023	A2M
-2.1	3.4	1.4	2	1	1	111.3	Q4L235	AASDH
-22	5.52	2.1	4	2	4	174.1	Q92887	ABCC2
-15.5	4.64	2.8	4	3	22	95.9	Q8NE71	ABCF1
-15.5	5.71	7.2	9	3	9	91.6	Q8NE71	ABCF1
-10.5	5.45	3.1	4	2	8	95.9	Q8NE71	ABCF1
-9.7	5.19	5.9	8	2	11	95.9	Q8NE71	ABCF1
-8.5	4.87	5.9	8	2	5	95.9	Q8NE71	ABCF1
-8.3	5.02	2.2	3	2	8	95.9	Q8NE71	ABCF1
-3.7	5.03	1.2	2	1	5	95.9	Q8NE71	ABCF1
-2	3.85	2.8	4	1	1	47.5	P45954	ACADSB
-15.4	4.22	6.4	15	3	4	48.3	P11117	ACP2
-10.3	4.6	4	9	2	3	48.3	P11117	ACP2
-8.1	3.96	3.3	8	2	2	48.3	P11117	ACP2
-2.6	3.69	2.4	5	1	1	48.3	P11117	ACP2
-2	3.4	2.4	5	1	1	48.3	P11117	ACP2
-17.6	4.28	7	14	3	4	44.5	P15309	ACPP
-16.4	3.85	7.5	15	2	2	44.5	P15309	ACPP
-9.1	3.89	4.1	8	2	2	44.5	P15309	ACPP
-3.8	4.09	1.8	4	1	1	44.5	P15309	ACPP
-90.6	5.34	23	46	9	12	44.5	P15309	ACPPIg
-38.5	5.34	4.8	5	1	3	42	P62736	ACTA2
-24.6	4.65	4.8	5	1	1	42	P62736	ACTA2Ig
-69.5	5.24	20	23	7	8	41.7	P60709	ACTB
-28.3	4.21	16	18	4	4	41.7	P60709	ACTB
-44.1	4.79	18	20	5	5	41.7	P60709	ACTBIg
-6.9	4.34	3.6	6	1	1	56.8	P36896	ACVR1B
-5.8	4.19	3.6	6	1	2	56.8	P36896	ACVR1B
-5.4	3.75	3.6	6	1	1	56.8	P36896	ACVR1B
-2	3.62	1.6	2	1	1	90.5	Q13443	ADAM9
-8.4	4.27	4	6	2	2	95.1	Q6UY14	ADAMTSL4
-2.2	5.2	3.6	7	1	12	80	ENSP00000374511	ADARB1
-7.6	4.29	2.1	3	2	2	140	P40145	ADCY8
-2	3.56	5.8	9	1	1	38.9	Q9NX46	ADPRHL2
-2	4.33	5.4	16	1	2	60.4	P25100	ADRA1D
-16.8	5.88	0.7	1	1	1	127.4	Q9UHB7	AFF4
-2.1	3.83	1.5	2	1	1	127.4	Q9UHB7	AFF4
-155	5.32	28	41	16	28	69	P43652	AFM
-66.6	4.86	15	22	7	12	69	P43652	AFM
-44.6	4.13	8.2	12	5	5	69	P43652	AFM
-13.3	4.27	2.8	4	2	2	69	P43652	AFM
-12.1	3.98	3.5	5	2	2	69	P43652	AFM
-7.1	4.03	1.7	2	1	2	69	P43652	AFM
-6.9	3.95	2.7	4	1	2	69	P43652	AFM
-2.3	6.22	3	4	1	18	69	P43652	AFM
-143.9	5.49	29	42	14	18	69	P43652	AFMIg
-7.3	3.86	1.8	3	2	2	116.5	ENSP00000386897	AGAP1
-9.8	4.24	3	4	2	2	90.5	Q99490	AGAP2
-2.2	4.17	2.2	4	1	1	80.9	Q8N302	AGGF1Ig
-53	4.66	2.8	5	5	6	214.7	O00468	AGRN
-37.3	4.97	2.8	5	5	5	214.7	O00468	AGRN
-30.8	4.38	1.2	2	2	2	214.7	O00468	AGRN
-20.6	3.95	1.2	2	1	1	214.7	O00468	AGRN
-18.2	4.2	1.2	2	2	2	214.7	O00468	AGRN
-2.2	3.67	0.4	1	1	1	214.7	O00468	AGRN
-105.5	5.69	6.4	11	8	14	214.7	O00468	AGRNIg
-29.5	4.19	8.7	19	4	5	53.1	P01019	AGT
-23.4	3.96	8.5	18	3	3	53.1	P01019	AGT
-6.1	3.94	3.3	7	1	1	53.1	P01019	AGT
-2.7	3.64	1.6	4	1	1	53.1	P01019	AGT
-2.6	3.36	2.5	5	1	1	53.1	P01019	AGT
-117.9	5.5	26	56	10	25	53.1	P01019	AGTIg
-8.5	5.89	0.9	1	2	2	628.7	Q09666	AHNAK
-35.6	5.2	2	3	5	5	616.2	Q8IVF2	AHNAK2
-124.4	5.39	32	56	10	37	39.3	P02765	AHSG
-120.4	5.65	37	65	8	19	39.3	P02765	AHSG
-105	5.04	26	47	9	17	39.3	P02765	AHSG
-42.4	4.93	9.3	16	4	8	39.3	P02765	AHSG
-34.7	4.69	7.6	14	3	7	39.3	P02765	AHSG
-34.3	4.73	12	21	3	7	39.3	P02765	AHSG
-20.1	4.42	7.9	14	2	8	39.3	P02765	AHSG
-17.1	3.79	7.9	14	2	2	39.3	P02765	AHSG
-93.7	5.47	37	65	8	20	39.3	P02765	AHSGIg
-8.2	4.15	1.1	2	2	3	256.6	Q13023	AKAP6
-3262.9	8.38	88	100+	233	3862	69.3	P02768	ALB
-2545.3	8.06	86	100+	178	2737	69.3	P02768	ALB
-2453.5	8.26	3.6	5	1	1	56.2	ENSP00000384695	ALB
-2439.5	8.26	3.7	5	3	16	52	ENSP00000421027	ALB
-2427	8.27	1.8	2	1	1	51.5	ENSP00000426179	ALB
-2292.9	8.19	80	100+	168	2819	69.3	P02768	ALB
-2096.2	7.88	76	97	161	3562	69.3	P02768	ALB
-1894.4	7.93	3.5	4	3	5	52	ENSP00000421027	ALB
-1795.4	8.24	77	98	121	1230	69.3	P02768	ALB
-1455.5	8.36	75	96	100	5753	69.3	P02768	ALB
-1234.3	8.08	3.7	5	2	2	52	ENSP00000421027	ALB
-1100.6	7.37	70	90	71	449	69.3	P02768	ALB
-1058.3	7.29	73	93	75	616	69.3	P02768	ALB
-1041.1	7.37	2.2	3	1	1	69.2	P02768	ALB
-1024	7.95	74	94	71	4648	69.3	P02768	ALB
-776.7	7.17	6.8	9	2	3	52	ENSP00000421027	ALB
-776	7.15	1.8	2	1	1	51.5	ENSP00000426179	ALB
-766.2	7.14	2.8	4	1	4	52	ENSP00000421027	ALB
-751	7.19	58	75	59	475	69.3	P02768	ALB
-539.8	7.06	3.7	5	1	1	52	ENSP00000421027	ALB
-108.3	5.35	15	20	11	15	69.3	P02768	ALB
-3307.8	8.65	82	100+	231	3346	69.3	P02768	ALBIg
-2486.6	8.52	7	9	2	2	52	ENSP00000421027	ALBIg
-7.7	3.55	3.3	5	1	1	39.4	P05062	ALDOB
-7.7	3.88	7.8	10	2	2	75.6	P18054	ALOX12
-2.2	3.63	0.9	1	1	1	80.3	O75342	ALOX12B
-15	3.97	2.8	4	3	3	201.1	Q96L96	ALPK3
-1223.9	7.86	74	100+	93	1981	39	P02760	AMBP
-1078.8	7.57	66	100+	82	1316	39	P02760	AMBP
-677.7	7.34	56	93	49	773	39	P02760	AMBP
-671.8	7.07	56	94	51	685	39	P02760	AMBP
-549.2	8.07	46	76	39	2710	39	P02760	AMBP
-524.1	7.55	51	84	39	355	39	P02760	AMBP
-515.6	6.8	55	92	37	275	39	P02760	AMBP
-419.4	7.37	46	76	33	1962	39	P02760	AMBP
-381	6.8	47	78	27	149	39	P02760	AMBP
-161.8	6.66	28	46	14	93	39	P02760	AMBP
-91.3	5.42	11	18	9	16	39	P02760	AMBP
-781.8	7.82	62	100+	60	1181	39	P02760	AMBPIg
-154	5.47	2	2	1	1	57.7	P04745	AMY1AIg
-67.4	4.6	24	30	8	9	57.7	P04746	AMY2A
-180.6	5.51	41	51	14	23	57.7	P04746	AMY2AIg
-46.2	4.24	15	18	5	5	57.7	P19961	AMY2B
-20.8	3.83	5.3	7	3	3	57.7	P19961	AMY2B
-17.2	4.2	6.5	8	2	2	42	ENSP00000433347	AMY2B
-10.3	3.71	6.2	7	2	2	42	ENSP00000433347	AMY2B
-5.6	3.53	4.1	5	1	1	42	ENSP00000433347	AMY2B
-176.5	5.49	6.8	8	2	2	57.7	P19961	AMY2BIg
-9.4	4.77	6.9	9	2	2	57.1	Q9UKU9	ANGPTL2Ig
-4.3	4.25	1.9	3	1	1	94	Q5SQ80	ANKRD20A2Ig
-3.2	4.32	12	13	1	3	20.1	ENSP00000384392	ANKRD54
-2.1	3.71	2	3	1	1	124.1	Q9NQW6	ANLN
-2.3	4.22	1.7	3	1	1	107.5	Q32M45	ANO4
-87.6	5.09	7.4	13	7	9	109.5	P15144	ANPEP
-35.8	4.4	3.9	7	5	9	109.5	P15144	ANPEP
-28.9	4.47	5.2	9	4	5	109.5	P15144	ANPEP
-22.8	4.08	2.6	5	3	3	109.5	P15144	ANPEP
-14.2	3.63	2	3	2	2	109.5	P15144	ANPEP
-7.7	5.5	2.2	4	2	3	109.5	P15144	ANPEP
-7	3.99	1.3	2	1	1	109.5	P15144	ANPEP
-207.9	5.67	25	44	18	31	109.5	P15144	ANPEPIg
-2.1	3.92	2.5	4	1	1	62.7	Q9H6X2	ANTXR1Ig
-13.7	4.21	7.4	9	2	2	38.6	P07355	ANXA2Ig
-20.8	4.43	11	26	2	3	25.4	P02743	APCS
-3.9	3.85	4	10	1	1	25.4	P02743	APCSIg
-73.9	4.93	9.7	15	8	14	81.2	P13798	APEH
-36.3	4.23	8.3	13	5	5	81.2	P13798	APEH
-21.1	4.39	5.9	9	3	4	81.2	P13798	APEH
-11.1	4.1	4.6	7	2	2	81.2	P13798	APEH
-5.7	3.67	1.6	2	1	1	81.2	P13798	APEH
-4.2	3.38	1.6	2	1	1	81.2	P13798	APEH
-34.9	5.36	15	19	4	6	30.8	P02647	APOA1
-17.3	4.06	8.2	10	2	2	30.8	P02647	APOA1
-13.1	3.75	6.7	8	2	2	30.8	P02647	APOA1
-9.2	3.9	6.7	8	2	2	30.8	P02647	APOA1
-4.4	4.1	3.7	5	1	1	30.8	P02647	APOA1Ig
-30.1	4.99	62	78	4	5	11.2	P02652	APOA2
-15	4.33	19	24	2	3	11.2	P02652	APOA2
-2.8	3.36	2.8	3	1	1	45.3	P06727	APOA4
-91	5	2.8	4	11	12	515.2	P04114	APOB
-2.4	3.52	12	17	1	1	9.3	ENSP00000465356	APOC1
-183.4	7.09	40	100+	16	127	21.3	P05090	APOD
-141	6.39	40	100+	12	108	21.3	P05090	APOD
-139.6	6.07	40	100+	11	65	21.3	P05090	APOD
-118.1	6.58	37	97	10	60	21.3	P05090	APOD
-95.5	5.74	37	96	8	48	21.3	P05090	APOD
-92.7	5.88	29	76	7	39	21.3	P05090	APOD
-91.6	5.96	37	96	9	53	21.3	P05090	APOD
-91.5	5.43	37	96	8	30	21.3	P05090	APOD
-79.5	6.24	34	90	7	194	21.3	P05090	APOD
-52.5	5.77	26	68	5	110	21.3	P05090	APOD
-39.9	5.15	18	47	4	15	21.3	P05090	APOD
-238.2	6.07	53	73	17	91	38.3	P02749	APOH
-214.6	5.7	50	68	15	50	38.3	P02749	APOH
-112.7	5.58	38	52	8	41	38.3	P02749	APOH
-103.2	5.59	45	61	10	21	38.3	P02749	APOH
-79.9	4.84	22	30	7	11	38.3	P02749	APOH
-79.1	4.93	25	34	6	9	38.3	P02749	APOH
-48.6	4.65	17	24	4	7	38.3	P02749	APOH
-40.9	5.22	19	26	4	6	38.3	P02749	APOH
-28.1	4.8	9.6	13	2	4	38.3	P02749	APOH
-13.4	4.41	4.6	6	2	4	38.3	P02749	APOH
-6.8	3.94	5.5	8	1	1	38.3	P02749	APOH
-2.6	3.71	6.2	9	1	1	14.2	ENSP00000365083	APOM
-2.2	4.13	4.7	7	1	1	14.2	ENSP00000365083	APOMIg
-5.5	3.78	1.6	2	1	1	86.9	P05067	APP
-4.8	3.77	1.6	2	1	1	86.9	P05067	APP
-2	3.76	3.5	6	1	1	84.8	O43182	ARHGAP6
-7.8	5.18	2.7	4	2	7	105.9	O43182	ARHGAP6
-2.9	3.9	5.4	6	1	1	21.1	ENSP00000417087	ARHGEF3
-2.7	3.27	1.1	1	1	1	108.1	ENSP00000386794	ARHGEF4
-2.8	4.16	3.2	6	1	1	62.9	Q99856	ARID3A
-26.8	4.48	8.1	17	3	4	53.8	ENSP00000348406	ARSAIg
-2.2	3.91	41	100+	1	1	4.8	ENSP00000422126	ARSK
-2.6	4.06	2.5	3	1	1	41.5	Q13508	ART3Ig
-12.7	4.57	4.3	7	2	3	44.6	Q13510	ASAH1
-3.8	3.55	2.5	4	1	1	44.6	Q13510	ASAH1
-34.2	5.64	20	34	5	12	44.6	Q13510	ASAH1Ig
-8.2	3.94	1.5	3	1	1	136.8	Q01814	ATP2B2
-9.8	4.93	4.2	8	2	4	135.8	Q8TF62	ATP8B4
-10.9	4.6	4.2	8	2	2	135.8	Q8TF62	ATP8B4Ig
-159.6	5.19	11	22	15	23	158.4	O75882	ATRN
-71.8	4.55	5.5	12	8	9	158.4	O75882	ATRN
-36.2	4.55	3.6	7	5	5	158.4	O75882	ATRN
-6.7	3.33	1	2	1	1	158.4	O75882	ATRN
-10.8	4.18	2	4	2	2	158.4	O75882	ATRNIg
-2	4.56	0.9	2	1	1	95.4	O15265	ATXN7
-3.3	3.61	1.2	3	1	1	98.3	P30530	AXL
-220.7	6.45	55	82	17	55	34.2	P25311	AZGP1
-195.2	6.02	52	77	15	41	34.2	P25311	AZGP1
-134.6	5.3	38	56	14	24	34.2	P25311	AZGP1
-124	5.39	39	57	12	24	34.2	P25311	AZGP1
-92	5.21	33	49	8	17	34.2	P25311	AZGP1
-78.4	4.91	33	48	8	13	34.2	P25311	AZGP1
-59.4	5.17	22	33	6	22	34.2	P25311	AZGP1
-25.6	4.1	15	22	4	7	34.2	P25311	AZGP1
-12.7	4.16	6.7	10	2	5	34.2	P25311	AZGP1
-4.5	4.16	3	4	1	6	34.2	P25311	AZGP1
-102.2	5.61	34	50	9	22	34.2	P25311	AZGP1Ig
-17.5	4.57	27	34	1	1	9.7	ENSP00000389942	AZGP1Ig
-89.7	5.44	53	81	8	10	13.7	P61769	B2M
-35.2	5.04	18	28	4	5	13.7	P61769	B2M
-26.4	4.39	29	45	3	3	13.7	P61769	B2M
-21.5	4.85	19	29	3	6	13.7	P61769	B2M
-12.5	4.06	15	23	2	2	13.7	P61769	B2M
-4.8	3.66	7.6	12	1	1	13.7	P61769	B2M
-35.8	5.91	33	50	3	13	13.7	P61769	B2MIg
-6.7	3.95	5.7	7	1	1	22.7	P80723	BASP1
-2.7	4.7	1	2	1	6	79	Q6ZW61	BBS12
-38.7	4.78	9.3	16	5	12	68.4	P06276	BCHE
-10.9	3.73	3.2	6	2	2	68.4	P06276	BCHE
-8.3	4.07	3.2	6	2	2	68.4	P06276	BCHE
-11.7	6.02	11	12	2	34	22.6	Q9BXK5	BCL2L13
-4.4	3.22	3.7	5	1	1	45	Q93088	BHMT
-6.2	3.8	2.5	3	1	1	40.3	Q9H2M3	BHMT2Ig
-9.4	4.28	1.2	2	1	1	104.8	Q9H694	BICC1
-9	4.44	16	52	2	2	9.5	ENSP00000416911	BOLLIg
-14.5	4.6	5.1	11	2	4	61.3	ENSP00000388212	BTDIg
-8.2	4.75	0.8	2	2	2	240.9	Q5VYJ5	C10orf112
-3.2	3.25	9	13	1	1	13.4	Q8IZQ5	C11orf31
-2.7	5.41	9	13	1	11	13.4	Q8IZQ5	C11orf31
-3.5	3.69	7.4	8	1	1	13.4	Q6ZP68	C13orf35
-13.2	3.97	5.1	7	2	2	48.8	ENSP00000417158	C16orf89Ig
-2.2	4.89	17	35	1	5	11.4	ENSP00000464425	C17orf79
-2.7	3.68	17	19	1	1	9.7	ENSP00000469136	C19orf10Ig
-2.1	4.07	1.4	2	1	2	70	Q86XI8	C19orf68
-7.8	4.51	5.6	8	2	2	70	Q86XI8	C19orf68Ig
-2.5	3.56	1.4	2	1	1	72.9	Q3KP66	C1orf106
-2.9	3.69	9.4	14	1	1	30.8	Q9BXI9	C1QTNF6Ig
-13.6	4.86	2.7	6	1	2	53.5	Q9NZP8	C1RL
-10.1	4.09	4.1	13	1	1	33.7	ENSP00000441885	C1RL
-5.6	3.81	12	15	1	1	11.7	ENSP00000438286	C1RL
-2.5	3.67	1.4	3	1	1	53.5	Q9NZP8	C1RL
-36	4.93	11	23	5	5	53.5	Q9NZP8	C1RLIg
-7.9	4.31	3	5	1	1	53.5	Q8NHU2	C20orf26Ig
-7.6	4.31	23	28	2	2	13.7	Q8WU43	C2orf15
-342	5.94	19	22	29	41	187	P01024	C3
-76.4	4.72	5.7	7	8	8	187	P01024	C3
-70	4.74	4.3	5	7	9	187	P01024	C3
-64.9	4.57	4.5	5	8	8	187	P01024	C3
-50.8	4.2	4.3	5	7	7	187	P01024	C3
-21.1	4.39	1.1	1	2	2	187	P01024	C3
-8.9	4.27	4.1	5	2	2	187	P01024	C3
-6.7	3.44	0.7	1	1	1	187	P01024	C3
-580.5	6.23	31	37	48	88	187	P01024	C3Ig
-35.9	4.22	2.6	4	4	4	192.7	P0C0L4	C4A
-28.6	4.49	2	3	3	3	192.7	P0C0L4	C4A
-7.8	3.54	0.8	1	1	1	192.7	P0C0L4	C4A
-92.1	5.03	7.3	11	9	11	192.7	P0C0L4	C4AIg
-109.7	4.88	19	26	12	17	67	P04003	C4BPA
-93.7	5.02	15	20	9	19	67	P04003	C4BPA
-57.1	4.34	13	17	6	7	67	P04003	C4BPA
-47.9	4.57	8.2	11	5	9	67	P04003	C4BPA
-11.1	3.44	4.7	6	2	2	67	P04003	C4BPA
-4.2	3.04	1.8	2	1	2	67	P04003	C4BPA
-2	3.27	1.8	2	1	1	67	P04003	C4BPA
-2.1	3.94	2.2	3	1	1	67	P04003	C4BPAIg
-2.1	3.61	0.3	0	1	1	236.5	Q6ZU11	C4orf21
-6.4	3.86	0.7	1	1	1	188.2	P01031	C5
-15.4	4.23	1.3	2	2	2	188.2	P01031	C5Ig
-10.7	3.84	3	4	2	2	104.7	P13671	C6
-3.9	3.74	0.9	1	1	1	104.7	P13671	C6
-2.9	4.13	1.1	1	1	1	104.7	P13671	C6Ig
-86.7	5.04	11	15	8	15	93.5	P10643	C7
-34.8	4.4	5.3	7	4	6	93.5	P10643	C7
-19.6	3.96	3.6	5	3	3	93.5	P10643	C7
-10	3.66	2.4	3	2	2	93.5	P10643	C7
-9.8	3.66	2.5	3	2	3	93.5	P10643	C7
-3.8	3.37	1.4	2	1	1	93.5	P10643	C7
-20.9	4.32	3.4	5	3	3	93.5	P10643	C7Ig
-2.2	3.55	7.8	9	1	1	13.5	ENSP00000391212	C7orf31
-12.3	3.43	2.7	4	1	1	65.1	P07357	C8A
-5	3.23	2.7	4	1	1	65.1	P07357	C8A
-16.7	4.15	4.3	6	2	2	65.1	P07357	C8AIg
-2.3	3.41	6.9	7	1	1	22.3	P07360	C8G
-40	5.22	29	30	4	5	22.3	P07360	C8GIg
-8	4.05	6.5	9	2	2	59.4	ENSP00000427820	C8orf34
-3.2	3.61	2	3	1	1	63.1	P02748	C9
-2.6	3.94	1.6	2	1	1	63.1	P02748	C9
-25.9	4.42	5.9	8	3	3	63.1	P02748	C9Ig
-23.8	4.96	12	18	3	5	28.9	P00915	CA1Ig
-2.2	3.43	3.3	4	1	1	43	Q96KC9	CABS1
-2	3.94	1.2	2	1	1	136.3	Q86VP6	CAND1
-2.6	4.48	0.6	1	1	1	115.9	Q9BWT7	CARD10
-4.2	3.56	2.3	3	1	1	59.7	P04040	CAT
-16.5	4.09	4.4	7	2	2	59.7	P04040	CATIg
-8	4.43	37	42	2	2	16.8	ENSP00000450935	CBLN3
-2	4.2	2.9	5	1	1	65.7	Q9UL16	CCDC19
-2.1	3.51	8	11	1	1	24.8	ENSP00000386303	CCDC74BIg
-8.4	4.48	3.2	5	2	2	108.1	Q76M96	CCDC80
-2.3	4.91	2.8	4	1	4	96.3	Q9NVE4	CCDC87
-15.9	4.1	1.5	2	2	2	228.1	Q9P219	CCDC88C
-2.2	3.13	2.2	3	1	1	59.3	Q96SF2	CCT8L2
-124	5.47	34	72	10	47	40.1	P08571	CD14
-107.7	5.19	29	62	9	25	40.1	P08571	CD14
-56.5	4.31	17	35	5	6	40.1	P08571	CD14
-48.6	4.63	16	33	5	7	40.1	P08571	CD14
-42.6	5.07	17	36	4	6	40.1	P08571	CD14
-31	4.84	11	23	3	8	40.1	P08571	CD14
-26.3	4.05	13	27	3	5	40.1	P08571	CD14
-19.7	3.99	9.3	20	3	4	40.1	P08571	CD14
-159.7	6.05	45	94	12	40	40.1	P08571	CD14Ig
-56.6	4.79	10	20	6	9	80.8	Q9HCU0	CD248
-34.1	4.72	5.7	11	4	4	80.8	Q9HCU0	CD248
-32.4	4.58	5	10	4	6	80.8	Q9HCU0	CD248
-12.6	3.51	2.8	5	2	2	80.8	Q9HCU0	CD248
-9.1	3.57	1.7	3	1	2	80.8	Q9HCU0	CD248
-2.6	3.38	1.3	3	1	1	80.8	Q9HCU0	CD248
-2.5	4.03	1.5	3	1	1	80.8	Q9HCU0	CD248
-38.5	5.24	5.7	11	4	7	80.8	Q9HCU0	CD248Ig
-24.3	4.33	8.1	9	2	4	29.1	P26842	CD27
-11	4.03	5	6	1	1	29.1	P26842	CD27
-8.5	3.38	5	6	1	1	29.1	P26842	CD27
-5	3.87	5	6	1	3	29.1	P26842	CD27
-12.6	3.9	5	12	2	2	39.4	P16070	CD44
-2.9	3.75	1.9	5	1	1	39.4	P16070	CD44
-15.4	4.43	5.5	13	2	2	39.4	P16070	CD44Ig
-108.1	5.14	31	34	10	18	35.8	ENSP00000340631	CD55
-104.3	5.08	4.7	5	1	1	41.4	P08174	CD55
-98.2	5.25	36	40	9	22	35.8	ENSP00000340631	CD55
-87.9	5.21	3.8	5	1	1	58.9	ENSP00000356034	CD55
-25.3	4.5	7.6	9	2	12	41.4	P08174	CD55
-19	4.65	12	14	2	3	34	ENSP00000375788	CD55
-18.4	3.9	5.8	7	3	4	41.4	P08174	CD55
-17.8	4.6	2	3	1	1	58.9	ENSP00000356034	CD55
-9	3.64	3.7	4	2	2	41.4	P08174	CD55
-4.1	3.65	2.9	3	1	2	41.4	P08174	CD55
-2.6	3.58	2.1	2	1	1	41.4	P08174	CD55
-98.2	5.34	29	32	7	16	35.8	ENSP00000340631	CD55Ig
-83.9	6.34	33	100+	6	48	14.5	ENSP00000432362	CD59
-77.2	5.88	28	100	6	32	14.5	ENSP00000432362	CD59
-73.1	6.53	32	100+	6	33	14.5	ENSP00000432362	CD59
-72.5	5.94	44	100+	6	33	14.5	ENSP00000432362	CD59
-60.5	5.32	32	100+	5	19	14.5	ENSP00000432362	CD59
-53.6	5.39	40	100+	5	72	14.5	ENSP00000432362	CD59
-51.7	5.17	32	100+	5	14	14.5	ENSP00000432362	CD59
-43.6	4.63	32	100+	4	9	14.5	ENSP00000432362	CD59
-35.3	4.91	45	100+	4	10	14.5	ENSP00000432362	CD59
-4.5	5.08	5.4	19	1	54	14.5	ENSP00000432362	CD59
-27	4.46	18	64	3	4	14.5	P13987	CD59
-69.5	5.86	32	100+	5	17	14.5	ENSP00000432362	CD59Ig
-10.4	3.32	9.8	13	2	2	38.1	O43866	CD5L
-10.3	4.38	7.2	9	2	2	38.1	O43866	CD5L
-5.5	3.68	2.9	4	1	2	38.1	O43866	CD5L
-3.5	3.9	2.9	4	1	2	38.1	O43866	CD5L
-2.4	3.38	2	3	1	1	38.1	O43866	CD5L
-29.2	4.63	13	17	4	5	38.1	O43866	CD5LIg
-2	3.9	5.7	9	1	1	35.1	ENSP00000430614	CD74
-2	3.55	5.7	9	1	1	35.1	ENSP00000430614	CD74
-8.7	3.99	6.4	11	1	1	36.8	Q9UIB8	CD84Ig
-11.7	5.92	2.9	4	2	5	92.2	Q99459	CDC5L
-8.8	4.82	1	2	1	2	92.2	Q99459	CDC5L
-3.8	4.62	1	2	1	2	92.2	Q99459	CDC5L
-8.3	5.4	4.6	7	2	3	92.2	Q99459	CDC5LIg
-29.3	4.29	4.1	10	3	4	97.4	P12830	CDH1
-27.8	4.26	5.1	13	3	4	97.4	P12830	CDH1
-3.5	4.33	0.7	2	1	1	97.4	P12830	CDH1
-7.9	3.66	3.6	5	1	1	76.4	P55287	CDH11
-30.1	4.76	5	10	4	5	83.3	ENSP00000268613	CDH13
-10	5.49	0.9	1	1	1	214.9	Q96SN8	CDK5RAP2
-221.2	5.97	27	57	19	92	79.6	P19835	CEL
-168.8	5.71	20	43	14	38	79.6	P19835	CEL
-52.6	4.57	7.4	16	6	9	79.6	P19835	CEL
-45.5	4.86	7.9	17	5	11	79.6	P19835	CEL
-39.3	4.63	5.4	11	4	5	79.6	P19835	CEL
-38.4	4.89	5.3	11	4	9	79.6	P19835	CEL
-8.1	4.72	0.8	1	1	1	281	Q9BV73	CEP250
-2.3	3.36	6.4	12	1	1	57.6	Q49MI3	CERKL
-44.4	4.82	10	16	3	15	65.7	A0A0G2JH38	CFB
-380.5	5.67	27	43	29	59	139	P08603	CFH
-223.6	5.14	18	29	18	25	139	P08603	CFH
-214.4	5.14	17	27	20	24	139	P08603	CFH
-211.8	5.03	17	27	20	25	139	P08603	CFH
-194.3	5.58	19	30	16	74	139	P08603	CFH
-73.8	4.96	6.1	10	7	7	139	P08603	CFH
-30.8	4.53	3.7	6	4	13	139	P08603	CFH
-25.7	4.19	3.3	5	4	4	139	P08603	CFH
-2.9	3.18	1.4	2	1	1	139	P08603	CFH
-176.5	5.45	18	29	18	21	139	P08603	CFHIg
-43.6	4.7	6.4	11	2	2	37.6	Q03591	CFHR1
-5.5	3.71	2.7	5	1	1	37.6	Q03591	CFHR1
-28.2	4.57	3.6	6	1	1	37.6	Q03591	CFHR1Ig
-77.2	4.9	14	20	8	10	66.6	ENSP00000378131	CFI
-51.2	4.24	10	15	6	7	66.6	ENSP00000378131	CFI
-45.4	4.45	8.5	13	6	7	66.6	ENSP00000378131	CFI
-36.3	4.52	7.1	11	5	5	66.6	ENSP00000378131	CFI
-26.9	4.4	4.7	7	3	3	66.6	ENSP00000378131	CFI
-12.8	4.4	3.6	5	2	8	66.6	P05156	CFI
-8.4	3.75	1.4	2	1	1	66.6	ENSP00000378131	CFI
-22.1	3.92	4.1	6	2	2	66.6	ENSP00000378131	CFIIg
-8.9	4.48	1.7	3	2	2	168	P13569	CFTRIg
-15.8	4.67	1.3	2	3	3	305.2	Q8TD26	CHD6
-23	4.3	3.8	5	2	3	78.2	P05060	CHGB
-2.6	4.22	1.2	2	1	2	85.4	Q8IZ52	CHPF
-14.9	4.48	3.3	5	3	3	162	ENSP00000386442	CLASP1
-5.3	3.2	5.4	7	1	1	22.5	P05452	CLEC3B
-18.3	4.32	11	14	2	2	22.5	P05452	CLEC3BIg
-2.5	4.26	2	3	1	1	32.5	Q6UXB4	CLEC4GIg
-8.8	4.61	4.6	6	2	3	111.7	Q9UDT6	CLIP2Ig
-2.8	3.9	2	4	1	1	46.3	O75503	CLN5Ig
-89.4	4.86	23	56	8	12	52.5	P10909	CLU
-55.5	5.2	16	38	5	6	52.5	P10909	CLU
-45.2	4.25	16	38	4	4	52.5	P10909	CLU
-25	4.47	10	25	3	3	52.5	P10909	CLU
-9.1	3.72	3.6	9	1	2	52.5	P10909	CLU
-2.2	3.25	1.6	4	1	1	52.5	P10909	CLU
-32.8	4.79	9.6	23	3	4	52.5	P10909	CLUIg
-8.1	4.85	0.7	1	2	2	448.9	Q8N3K9	CMYA5
-2.4	4.13	2.2	4	1	1	40.6	P26992	CNTFRIg
-2.5	3.96	2.6	5	1	1	114.7	ENSP00000350863	CNTNAP3Ig
-40.2	4.66	15	21	4	5	59.4	O43405	COCHIg
-8.8	4.17	1.4	2	1	1	108.9	Q8WTW3	COG1Ig
-2	4.49	5.7	8	1	1	68.4	Q9Y2V7	COG6
-31.7	5.01	3.8	5	5	8	324.4	Q99715	COL12A1
-23.1	5	1.1	2	1	1	332.9	Q99715	COL12A1
-20.8	4.38	1.1	2	2	2	324.4	Q99715	COL12A1
-14.4	4.57	1.2	2	2	3	324.4	Q99715	COL12A1
-7.6	4.09	0.5	1	1	1	324.4	Q99715	COL12A1
-7.6	4.03	1.2	2	2	2	324.4	Q99715	COL12A1
-16.8	4.52	1.8	4	2	2	141.6	P39059	COL15A1Ig
-44.1	4.14	11	16	6	6	157.7	Q07092	COL16A1
-16.7	4.5	4.1	6	2	4	157.7	Q07092	COL16A1
-14.1	5.4	2.4	4	1	1	157.7	Q07092	COL16A1
-14	4.19	2.9	4	2	2	157.7	Q07092	COL16A1
-8	4.2	2.5	3	2	2	135.7	P39060	COL18A1
-449.4	5.9	27	33	35	61	138.8	P02452	COL1A1
-371.9	6.14	22	27	24	50	138.8	P02452	COL1A1
-14.8	4.42	1.4	2	1	1	138.8	P02452	COL1A1
-7.9	4.25	2.1	3	1	1	138.8	P02452	COL1A1
-7.8	4.86	1.4	2	1	2	138.8	P02452	COL1A1
-15.8	4.51	2.1	3	1	1	138.8	P02452	COL1A1Ig
-306.5	5.84	23	26	25	37	129.2	P08123	COL1A2
-276.9	5.77	26	29	22	32	129.2	P08123	COL1A2
-29.6	4.52	5.7	6	4	4	129.2	P08123	COL1A2
-8.5	3.67	3.7	4	2	2	129.2	P08123	COL1A2
-63.5	4.88	13	15	7	7	129.2	P08123	COL1A2Ig
-2.1	3.21	1.8	3	1	1	116.6	Q2UY09	COL28A1
-362.9	6.13	34	51	27	58	111.8	ENSP00000315243	COL3A1
-201.6	5.69	19	29	16	31	111.8	ENSP00000315243	COL3A1
-7.8	4.42	0.8	1	1	1	111.8	ENSP00000315243	COL3A1
-10.1	4.55	1.7	2	2	5	161.7	Q01955	COL4A3
-53	5.09	8.6	10	8	8	163.9	P53420	COL4A4
-41.6	5.62	3.7	4	3	3	163.9	P53420	COL4A4
-35.9	4.99	7.9	10	5	5	163.9	P53420	COL4A4
-22.1	4.83	5.1	6	4	8	163.9	P53420	COL4A4
-12.9	3.68	2.1	3	2	2	163.9	P53420	COL4A4
-7.5	3.65	3.7	4	2	2	163.9	P53420	COL4A4
-15.7	5.39	1.1	1	1	1	163.9	P53420	COL4A4Ig
-30	5.05	4.7	6	3	3	161.5	P29400	COL4A5
-21.4	4.64	5.4	7	3	3	160.9	P29400	COL4A5
-7.8	4.45	3.1	4	2	2	161.5	P29400	COL4A5
-34.7	5.44	3.2	4	4	4	183.4	P20908	COL5A1
-15.1	4.09	3	4	2	2	183.4	P20908	COL5A1
-8.4	4.76	3	4	2	2	183.4	P20908	COL5A1
-39.3	6.04	5.3	7	5	5	183.4	P20908	COL5A1Ig
-66	5.36	8.3	10	7	7	144.8	P05997	COL5A2
-31	5.15	5.5	7	3	3	144.8	P05997	COL5A2
-17.4	4.46	2.4	3	3	3	144.8	P05997	COL5A2
-8.6	4.43	2.1	3	1	1	144.8	P05997	COL5A2
-8.2	5.27	2.1	3	1	2	144.8	P05997	COL5A2
-3	4.09	1.1	1	1	2	144.8	P05997	COL5A2
-14.3	4.26	2.5	3	2	2	144.8	P05997	COL5A2Ig
-8.7	3.91	2.3	3	2	2	108.5	P12109	COL6A1
-56.4	5.15	9.3	13	7	9	108.5	P12109	COL6A1Ig
-109.7	5.38	6.1	8	11	13	343.5	P12111	COL6A3
-57.5	4.82	3.1	4	6	8	343.5	P12111	COL6A3
-42.2	4.95	1.9	3	4	7	343.5	P12111	COL6A3
-7.2	3.56	0.8	1	2	2	343.5	P12111	COL6A3
-94.7	5.15	4.3	6	10	10	343.5	P12111	COL6A3Ig
-68.1	5.31	8.2	11	10	10	295	Q02388	COL7A1
-30.7	4.46	3.8	5	5	5	295	Q02388	COL7A1
-21.1	5.55	0.9	1	2	2	295	Q02388	COL7A1
-7.4	3.99	1.6	2	2	2	295	Q02388	COL7A1
-6.6	3.77	0.6	1	1	1	295	Q02388	COL7A1
-75.1	6.08	5.7	7	6	7	295	Q02388	COL7A1Ig
-7.8	5.72	5.8	9	1	1	60.7	ENSP00000436433	COL8A2
-7.7	4.36	6.4	10	2	2	60.7	ENSP00000436433	COL8A2
-2.3	3.19	3.3	5	1	2	60.7	ENSP00000436433	COL8A2
-14.2	4.12	7.9	12	2	2	63.6	Q14050	COL9A3
-23.2	4.59	9.6	15	3	3	63.6	Q14050	COL9A3Ig
-3.7	3.61	1.2	2	1	1	81.5	Q5KU26	COLEC12
-3.1	4.12	0.9	2	1	1	81.5	Q5KU26	COLEC12
-27.6	5.02	4.9	9	4	4	81.5	Q5KU26	COLEC12Ig
-7.7	4.21	5	6	2	2	97.7	Q9Y678	COPG1Ig
-19	4.54	23	34	2	2	15.9	Q14019	COTL1Ig
-178.8	5.52	17	23	15	18	108.8	ENSP00000418773	CP
-107.5	5.16	13	18	9	23	122.1	P00450	CP
-58.2	4.42	7.6	11	7	8	108.8	ENSP00000418773	CP
-58.1	4.54	6.1	9	5	6	122.1	P00450	CP
-57.2	4.71	6	8	5	7	108.8	ENSP00000418773	CP
-52.2	4.18	8.1	11	5	5	108.8	ENSP00000418773	CP
-34.2	4.6	5	7	3	6	108.8	ENSP00000418773	CP
-9.8	3.71	2.6	4	2	2	108.8	ENSP00000418773	CP
-10.2	4.69	3.7	7	2	3	74.4	Q8NE35	CPEB3
-2	4.71	1.5	2	1	1	53.1	P16870	CPEIg
-429.7	6.17	35	49	32	64	122.1	P00450	CPIg
-10.3	4.08	6.5	10	2	2	50.5	P14384	CPMIg
-2.6	4.19	1.4	2	1	1	61.8	Q8IYJ1	CPNE9Ig
-56	4.86	13	25	5	6	51.9	Q9Y646	CPQIg
-117.7	5.54	22	38	11	25	54.1	Q9H3G5	CPVL
-113.7	5.71	20	35	10	34	54.1	Q9H3G5	CPVL
-96.5	5.49	20	34	10	22	54.1	Q9H3G5	CPVL
-85.5	5.29	16	28	8	16	54.1	Q9H3G5	CPVL
-41.5	4.79	10	18	5	9	54.1	Q9H3G5	CPVL
-29.7	4.28	9	15	4	7	54.1	Q9H3G5	CPVL
-25.8	4.92	5.3	9	3	8	54.1	Q9H3G5	CPVL
-5.7	4.04	1.9	3	1	1	54.1	Q9H3G5	CPVL
-4.7	3.37	2.3	4	1	1	54.1	Q9H3G5	CPVL
-23.5	5.03	6.5	11	3	5	54.1	Q9H3G5	CPVLIg
-3	3.9	1.4	2	1	1	73.6	Q66K79	CPZIg
-2.1	3.97	14	20	1	1	30.3	ENSP00000260058	CREBZF
-3.5	3.49	6.7	10	1	1	17.3	ENSP00000434527	CSF1
-16.2	4.34	21	32	2	3	17.3	ENSP00000434527	CSF1Ig
-2.1	4.21	0.3	0	1	1	323.4	ENSP00000334828	CSMD1
-3	3.91	0.4	1	1	1	250.4	Q6UVK1	CSPG4Ig
-18.4	4.85	18	24	2	3	15.8	P01034	CST3
-16.6	3.68	17	23	2	2	15.8	P01034	CST3
-14.4	4.09	18	24	2	2	15.8	P01034	CST3
-8.2	3.66	6.8	9	1	1	15.8	P01034	CST3
-4.7	3.72	6.8	9	1	1	15.8	P01034	CST3
-45.4	5.15	29	39	4	7	15.8	P01034	CST3Ig
-82.1	5.28	49	74	7	21	16.5	Q15828	CST6
-73.6	5.46	48	73	6	23	16.5	Q15828	CST6
-45.7	5.6	39	59	4	11	16.5	Q15828	CST6
-28.1	4.64	26	39	3	5	16.5	Q15828	CST6
-25.9	4.01	33	49	3	4	16.5	Q15828	CST6
-24.7	5.07	20	30	2	7	16.5	Q15828	CST6
-24.2	4.73	26	39	3	4	16.5	Q15828	CST6
-12.8	4.3	13	19	2	3	16.5	Q15828	CST6
-2.5	3.05	6.7	10	1	1	16.5	Q15828	CST6
-2.2	3.25	6.7	10	1	1	16.5	Q15828	CST6
-110	6.31	62	93	9	47	16.5	Q15828	CST6Ig
-13.5	3.58	7	12	2	2	43.7	Q01459	CTBS
-2	3.26	3.4	6	1	1	43.7	Q01459	CTBS
-34.9	4.85	15	25	5	6	43.7	Q01459	CTBSIg
-22.7	4.02	5.7	7	2	4	38.1	P29279	CTGF
-4.8	3.89	3.4	4	1	1	38.1	P29279	CTGF
-126.8	5.49	18	34	11	48	56.2	P10619	CTSA
-116.7	5.97	20	37	11	46	54.2	ENSP00000346952	CTSA
-107.6	5.71	20	37	11	22	54.2	ENSP00000346952	CTSA
-97.9	5.23	15	29	8	19	56.2	P10619	CTSA
-67.5	6.11	9.6	18	5	157	56.2	P10619	CTSA
-59.1	5.52	9.6	18	5	46	56.2	P10619	CTSA
-34.4	4.38	6.8	13	3	3	56.2	P10619	CTSA
-34.3	4.04	8.4	16	4	5	56.2	P10619	CTSA
-18.6	4.59	3.8	7	2	2	56.2	P10619	CTSA
-129	6.14	21	39	12	34	56.2	P10619	CTSAIg
-50.2	4.49	14	27	4	4	37.8	P07858	CTSB
-17	4.29	8	16	2	2	37.8	P07858	CTSB
-16.9	4.2	7.7	15	2	2	37.8	P07858	CTSB
-6.6	3.73	2.9	6	1	1	37.8	P07858	CTSB
-106	5.56	26	51	9	21	37.8	P07858	CTSBIg
-11	4.21	6.9	10	2	3	51.8	P53634	CTSC
-3.7	3.63	2.4	4	1	1	51.8	P53634	CTSC
-96.7	5.73	21	30	8	19	51.8	P53634	CTSCIg
-122.3	5.4	32	51	11	27	44.5	P07339	CTSD
-91.6	5.05	25	40	9	19	44.5	P07339	CTSD
-83.5	5.5	25	40	9	13	44.5	P07339	CTSD
-24.9	4.35	8.3	13	4	6	44.5	P07339	CTSD
-16.1	4.29	6.3	10	2	6	44.5	P07339	CTSD
-11.4	4.28	5.8	9	2	3	44.5	P07339	CTSD
-7.5	3.75	4.1	7	2	4	44.5	P07339	CTSD
-5.9	3.52	2.4	4	1	1	44.5	P07339	CTSD
-2.9	3.11	4.1	7	1	1	44.5	P07339	CTSD
-194.7	6.22	46	73	16	53	44.5	P07339	CTSDIg
-10.7	4.09	3.6	6	1	1	37.4	P09668	CTSH
-5.8	3.51	3.6	6	1	1	37.4	P09668	CTSH
-24.9	4.76	12	21	3	4	37.4	P09668	CTSHIg
-23.2	4.64	14	27	3	3	33.8	Q9UBR2	CTSZ
-5.4	3.52	3	6	1	1	33.8	Q9UBR2	CTSZ
-2.4	4.07	3	6	1	2	33.8	Q9UBR2	CTSZ
-28.3	4.76	12	23	3	3	33.8	Q9UBR2	CTSZIg
-2.2	3.76	0.8	1	1	1	180.9	Q8WZ74	CTTNBP2
-122.9	4.88	5.1	12	14	16	398.5	O60494	CUBN
-45.6	4.36	1.9	5	6	6	398.5	O60494	CUBN
-43.5	4.41	1.5	3	5	6	398.5	O60494	CUBN
-26.2	4.71	1.8	4	4	4	398.5	O60494	CUBN
-14.4	3.73	0.6	1	2	2	398.5	O60494	CUBN
-115.5	5.11	4.6	11	9	11	398.5	O60494	CUBNIg
-2.9	3.65	1.8	3	1	1	82.3	ENSP00000363878	CUL2
-2	4.71	5.5	12	1	1	29.5	Q9H2A7	CXCL16
-2.7	5.1	31	34	1	7	6	ENSP00000397191	CXXC11
-15.8	4.22	4.8	7	3	3	101.8	ENSP00000462134	CYLD
-3.5	4.67	5.8	9	1	3	55.8	Q96SQ9	CYP2S1
-30.6	4.96	41	73	3	3	11.3	P81605	DCD
-29.6	4.84	21	37	3	8	11.3	P81605	DCD
-26.9	4.69	18	32	2	4	11.3	P81605	DCD
-20	4.8	21	37	2	8	11.3	P81605	DCD
-17	3.94	12	21	2	2	11.3	P81605	DCD
-15.7	4.1	18	32	2	3	11.3	P81605	DCD
-5	3.65	9.1	16	1	1	11.3	P81605	DCD
-4.8	4.21	12	21	1	2	11.3	P81605	DCDIg
-2.2	3.08	4.7	10	1	1	80.7	Q5T197	DCST1
-3.6	3.36	14	25	1	2	20.7	O00399	DCTN6
-8.6	5.7	1.8	3	1	3	75.4	Q9NVP1	DDX18
-2	4.28	1.8	3	1	3	75.4	Q9NVP1	DDX18
-2.7	3.85	79	92	1	1	3.3	ENSP00000426767	DDX46Ig
-2.6	4.02	4.2	5	1	1	52.2	Q6ZN54	DEF8Ig
-6.8	3.69	8.5	12	1	1	10.2	P59665	DEFA1B
-2.3	3.6	8.8	10	1	1	7.4	P60022	DEFB1
-2.6	4.05	1.5	2	1	1	144.9	Q6ZUT9	DENND5B
-2.2	4.2	1.4	2	1	1	144.9	Q6ZUT9	DENND5B
-8.5	5.2	3.7	5	1	1	69.3	ENSP00000458925	DHX33
-7.6	4.56	4	5	1	1	78.8	Q9H6R0	DHX33
-2.3	4.57	2.3	3	1	2	78.8	Q9H6R0	DHX33
-2.3	3.2	5.1	16	1	1	30.5	Q92813	DIO2
-9.4	4.39	3	5	1	1	107.5	Q9Y2H0	DLGAP4
-11.2	4.42	4.8	12	2	2	47.1	Q6E0U4	DMKN
-3	3.75	5	6	1	1	22	ENSP00000388378	DMKN
-3.2	3.34	1	2	1	1	69.3	Q09013	DMPK
-7.4	3.36	0.8	1	2	2	487.2	Q9P2D7	DNAH1
-8.7	6.15	0.7	1	2	10	514.5	Q8IVF4	DNAH10
-7.9	4.2	1.2	2	2	2	514.5	Q8IVF4	DNAH10
-7.5	3.94	0.6	1	1	1	528.7	Q8TE73	DNAH5
-2.4	3.52	0.6	1	1	1	475.7	Q9C0G6	DNAH6
-2	3.54	0.6	1	1	1	460.9	Q8WXX0	DNAH7
-45.6	5.13	18	32	4	6	31.4	P24855	DNASE1Ig
-2.9	3.25	42	42	1	1	3.7	ENSP00000363077	DNPEPIg
-401.8	6.47	32	53	30	168	88.2	P27487	DPP4
-262.6	6.39	23	37	24	117	88.2	P27487	DPP4
-200.5	5.64	23	37	19	40	88.2	P27487	DPP4
-181	5.94	19	32	16	66	88.2	P27487	DPP4
-98.1	5.34	15	24	10	12	88.2	P27487	DPP4
-94.4	5.2	14	23	10	26	88.2	P27487	DPP4
-85.8	4.84	14	23	10	14	88.2	P27487	DPP4
-30.5	4.8	4	7	3	5	88.2	P27487	DPP4
-274.3	6.23	29	47	20	63	88.2	P27487	DPP4Ig
-10.2	4.27	4.3	6	2	2	54.3	Q9UHL4	DPP7Ig
-24	4.55	13	19	2	3	24	Q07507	DPT
-19.7	4.26	11	16	2	2	24	Q07507	DPT
-5.4	3.89	5	7	1	2	24	Q07507	DPT
-4.7	4.61	5	7	1	1	24	Q07507	DPT
-4.6	3.74	5	7	1	2	24	Q07507	DPT
-4.3	3.48	5	7	1	1	24	Q07507	DPT
-2.9	3.77	5	7	1	1	24	Q07507	DPT
-2	3.79	8	11	1	1	24	Q07507	DPT
-4.1	5.06	5	7	1	2	24	Q07507	DPTIg
-3.8	3.69	1.4	2	1	1	99.9	Q02487	DSC2
-4.8	4.14	1.4	2	1	1	99.9	Q02487	DSC2Ig
-17.2	4.41	1	1	3	3	331.6	P15924	DSP
-23.8	5.42	1.6	2	3	3	331.6	P15924	DSPIg
-7.5	4.4	0.3	0	1	1	492.3	Q8NCM8	DYNC2H1Ig
-2	3.73	6.3	10	1	1	32.8	P42126	ECI1
-192.1	6	40	58	14	76	54.6	Q12805	EFEMP1
-192	5.72	45	64	16	55	54.6	Q12805	EFEMP1
-133.8	4.97	27	39	12	17	54.6	Q12805	EFEMP1
-126.6	5.48	28	40	10	15	54.6	Q12805	EFEMP1
-106.3	5.05	26	38	10	17	54.6	Q12805	EFEMP1
-81.5	4.97	22	31	7	11	54.6	Q12805	EFEMP1
-42.4	4.55	11	16	5	15	54.6	Q12805	EFEMP1
-39.3	5	7.5	11	3	27	54.6	Q12805	EFEMP1
-18.6	4.01	4.5	6	2	2	54.6	Q12805	EFEMP1
-178.4	6	40	58	14	52	54.6	Q12805	EFEMP1Ig
-11.1	3.97	4.7	7	2	2	49.4	O95967	EFEMP2
-3.9	3.12	1.7	2	1	1	93.7	Q8N7U6	EFHB
-2	3.93	1.7	2	1	1	93.7	Q8N7U6	EFHB
-8	5.45	4.2	7	2	6	26.7	Q96C19	EFHD2
-3.9	3.88	3.8	5	1	1	38	P98172	EFNB1Ig
-21.3	3.91	2.9	5	3	4	129.2	P01133	EGF
-17.6	4.29	2.1	3	2	2	129.2	P01133	EGF
-2.7	3.54	0.7	1	1	1	129.2	P01133	EGF
-20	4.53	2.4	4	3	3	129.2	P01133	EGFIg
-16.9	4.65	7.1	9	3	3	111.2	Q63HQ2	EGFLAMIg
-12.4	3.74	5.6	10	2	3	28.5	ENSP00000466090	ELANE
-2.1	3.67	3.5	6	1	1	90.4	ENSP00000456548	ELFN1
-5.9	3.68	2.4	3	1	1	55	O94919	ENDOD1
-6.4	4.14	2.4	3	1	1	55	O94919	ENDOD1Ig
-3.2	3.13	1.1	2	1	1	109.2	Q07075	ENPEP
-2.4	3.63	0.8	2	1	1	109.2	Q07075	ENPEP
-121.9	5.62	14	27	14	20	109.2	Q07075	ENPEPIg
-2.4	3.96	2.2	3	1	1	104.9	P22413	ENPP1Ig
-2	4.26	1.3	2	1	1	120.6	Q9Y2J2	EPB41L3Ig
-12	4.12	2.8	4	1	1	109.6	ENSP00000362139	EPHA10Ig
-17.3	4.44	2.5	4	2	2	105.6	ENSP00000386276	EPHA4
-13.4	4.59	1.7	3	1	1	112	Q15375	EPHA7Ig
-2.2	3.53	2.7	4	1	3	104.4	Q92889	ERCC4
-2.7	4.15	6.3	7	1	1	33.9	A8MZ36	EVPLLIg
-2.3	4.17	0.3	0	1	1	222.4	Q8NEV8	EXPH5
-10.4	4.26	5.4	9	2	2	67.7	P00748	F12Ig
-137	5.5	17	25	9	29	70	P00734	F2
-122.7	5.39	19	29	9	19	70	P00734	F2
-111	5.51	18	27	8	13	70	P00734	F2
-80	5.02	7.6	11	5	7	70	P00734	F2
-50.5	4.8	12	18	5	19	70	P00734	F2
-21.2	3.59	4.2	6	2	2	70	P00734	F2
-8	3.18	2.9	4	1	1	70	P00734	F2
-3.6	3.79	1.1	2	1	2	70	P00734	F2
-20.1	4.31	8.5	13	3	3	70	P00734	F2Ig
-12.5	3.8	13	23	2	2	15.2	Q01469	FABP5
-9.6	4.49	18	32	2	2	15.2	Q01469	FABP5
-2.7	3.56	5.9	11	1	1	15.2	Q01469	FABP5
-2.5	4.75	5.3	8	1	5	28.3	ENSP00000354461	FAM109A
-2	3.49	4.5	6	1	1	27.1	A6NFU0	FAM187A
-2.2	3.44	12	20	1	1	8.2	ENSP00000384130	FAM211B
-4	3.66	4.8	7	1	1	24.7	Q92520	FAM3C
-2.3	3.78	5.8	7	1	2	26.1	ENSP00000354770	FAM9B
-35.6	4.11	5	7	4	5	78.3	ENSP00000385521	FBLN1
-28.4	3.95	3.9	5	2	2	78.3	ENSP00000385521	FBLN1
-23.2	4.37	5.5	7	3	3	77.2	P23142	FBLN1
-2.3	3.58	5.3	6	1	1	20.5	ENSP00000415289	FBLN1
-29.6	4.2	3.6	6	3	5	131.8	P98095	FBLN2
-15	4.31	2	3	1	5	131.8	P98095	FBLN2
-21.5	4.45	4.9	8	2	2	50.1	Q9UBX5	FBLN5
-13.7	4.12	3.8	7	2	2	50.1	Q9UBX5	FBLN5
-12.5	4.2	5.4	9	2	2	50.1	Q9UBX5	FBLN5
-2.4	4.31	1.6	3	1	1	54.1	ENSP00000267620	FBLN5Ig
-34.8	4.39	1.4	2	4	4	312.1	P35555	FBN1
-26.3	4.37	1.7	2	4	5	312.1	P35555	FBN1
-24.3	4.21	1.3	2	3	9	312.1	P35555	FBN1
-9.6	4.33	0.5	1	2	2	312.1	P35555	FBN1
-2	3.25	2.9	6	1	1	70.1	Q9UKA2	FBXL4
-8.3	4.61	3.3	4	2	3	64.8	O75426	FBXO24
-2	3.29	2.6	4	1	1	133.9	Q6PIJ6	FBXO38
-202.5	5.83	20	33	16	36	94.9	P02671	FGA
-109.1	4.98	14	23	10	16	94.9	P02671	FGA
-73.7	4.91	12	19	7	8	94.9	P02671	FGA
-66.3	5.17	8.5	14	6	9	94.9	P02671	FGA
-9.2	3.4	3.3	6	1	1	94.9	P02671	FGA
-158.8	5.62	22	36	14	24	94.9	P02671	FGAIg
-127.1	5.54	26	34	10	15	55.9	P02675	FGB
-86.9	4.61	21	27	8	11	55.9	P02675	FGB
-72.1	4.77	17	21	7	8	55.9	P02675	FGB
-32.3	4.21	10	13	4	4	55.9	P02675	FGB
-29.9	4.02	6.1	8	3	3	55.9	P02675	FGB
-9.5	4.27	2.4	3	2	3	55.9	P02675	FGB
-107.1	5.28	24	30	10	13	55.9	P02675	FGBIg
-116.2	5.64	29	34	12	17	49.5	P02679	FGG
-101.3	5.14	30	36	9	16	49.5	P02679	FGG
-77.5	4.83	20	23	7	9	49.5	P02679	FGG
-32	4.03	11	13	5	5	49.5	P02679	FGG
-20.8	3.98	5.3	6	3	3	49.5	P02679	FGG
-84.7	5.41	25	30	8	12	49.5	P02679	FGGIg
-2.3	4.19	10	15	1	4	16.1	ENSP00000417617	FILIP1L
-2	3.56	2.4	3	1	1	54.2	Q8NFF5	FLAD1Ig
-7.6	4.3	1.4	2	2	2	281.5	O75369	FLNB
-49.9	4.42	2.3	4	4	5	272.1	P02751	FN1
-25.9	4.48	2.2	4	3	3	272.1	P02751	FN1
-17.2	5.1	0.7	1	2	2	272.1	P02751	FN1
-9	3.68	0.4	1	1	1	272.1	P02751	FN1
-10	4.14	1	1	1	1	205.4	Q4ZHG4	FNDC1Ig
-2.1	4.1	2.7	5	1	1	29.8	P15328	FOLR1
-2.3	5.66	0.1	0	1	3	780.1	Q5CZC0	FSIP2
-20.8	4.77	0.8	1	4	4	780.1	Q5CZC0	FSIP2Ig
-2	3.26	2.8	6	1	1	59.8	Q9ULV1	FZD4
-7.3	4.33	2.8	6	1	2	59.8	Q9ULV1	FZD4Ig
-48.3	4.85	9.7	17	6	6	105.3	P10253	GAA
-3.3	3.34	1.2	2	1	1	105.3	P10253	GAA
-158.7	5.66	24	42	15	20	105.3	P10253	GAAIg
-2.2	4.33	25	27	1	1	13.4	ENSP00000432839	GALT
-5.1	3.77	3.9	6	1	1	36	P04406	GAPDHIg
-7.8	4.11	3.9	6	1	2	65.2	Q8WXI9	GATAD2B
-225.4	5.5	44	55	18	43	52.9	P02774	GC
-194.9	5.34	40	50	18	26	52.9	P02774	GC
-108.1	5.41	24	29	8	10	52.9	P02774	GC
-66.4	4.83	17	21	7	8	52.9	P02774	GC
-61.5	4.59	17	21	7	7	52.9	P02774	GC
-59	5.02	14	17	5	9	52.9	P02774	GC
-24.2	4.11	5.1	6	3	3	52.9	P02774	GC
-18.2	4.14	7.8	10	2	5	52.9	P02774	GC
-11.5	4.16	3	4	2	2	52.9	P02774	GC
-2.1	3.78	3	4	1	1	25.8	P30793	GCH1
-236.3	5.87	49	60	20	36	52.9	P02774	GCIg
-8.1	4.63	5.9	11	2	3	45.1	O95390	GDF11
-6	4.16	3.8	6	1	1	35.9	Q92820	GGH
-20.7	4.77	12	18	3	5	35.9	Q92820	GGHIg
-6.7	3.67	1.9	4	1	1	76	P16278	GLB1
-60.3	4.93	9.6	21	6	6	76	P16278	GLB1Ig
-7.9	4.57	1.5	2	1	1	74.1	Q6UWU2	GLB1LIg
-22.9	4.38	35	61	3	9	11.8	P35754	GLRX
-15.1	4.32	10	18	2	5	11.8	P35754	GLRX
-12.6	3.85	16	28	2	3	11.8	P35754	GLRX
-3.4	4.14	9.4	16	1	1	11.8	P35754	GLRXIg
-8.4	4.66	6.3	13	1	1	25.1	ENSP00000417526	GLYCTK
-85.6	5.64	38	46	7	29	20.8	P17900	GM2A
-83.3	5.28	39	48	9	14	20.8	P17900	GM2A
-55.5	5.35	44	53	5	7	20.8	P17900	GM2A
-49.3	5.16	28	34	6	13	20.8	P17900	GM2A
-35.2	4.78	23	28	3	6	20.8	P17900	GM2A
-33.4	5.22	20	25	5	9	20.8	P17900	GM2A
-26.2	4.73	21	26	4	20	20.8	P17900	GM2A
-5.3	3.67	4.7	6	1	2	20.8	P17900	GM2A
-3.9	4.39	4.7	6	1	2	20.8	P17900	GM2A
-3.8	4.02	4.7	6	1	1	20.8	P17900	GM2A
-107.2	6.31	56	68	9	34	20.8	P17900	GM2AIg
-22.9	4.57	7.3	11	4	4	106.6	Q9P107	GMIP
-68.1	5.41	13	26	7	19	56.3	ENSP00000413130	GNS
-51.3	4.99	11	23	6	8	56.3	ENSP00000413130	GNS
-31.3	4.32	8.3	16	4	5	56.3	ENSP00000413130	GNS
-30.8	5.02	7.9	15	4	4	56.3	ENSP00000413130	GNS
-24.3	4.56	6	12	3	8	56.3	P15586	GNS
-3	3.55	2.2	4	1	1	56.3	ENSP00000413130	GNS
-94	5.56	18	36	9	15	62	P15586	GNSIg
-6	4	2.7	4	1	1	36.8	Q9HCN6	GP6Ig
-3.5	3.88	1.7	3	1	1	92.3	P80108	GPLD1Ig
-47.5	4.99	24	36	4	11	25.5	P22352	GPX3
-40.7	4.8	24	36	4	12	25.5	P22352	GPX3
-4.7	3.34	5.8	9	1	1	25.5	P22352	GPX3
-3.5	3.03	6.2	9	1	1	25.5	P22352	GPX3
-42.9	5.31	19	29	4	10	25.5	P22352	GPX3Ig
-9.5	4.33	11	14	2	3	40.2	Q8IUY3	GRAMD2
-7.8	4.55	2.5	5	2	2	128.8	P41594	GRM5
-3.8	3.67	2	4	1	1	63.5	P28799	GRN
-172.7	5.65	24	33	14	53	80.6	P06396	GSN
-104.2	5.25	15	21	8	21	80.6	P06396	GSN
-98.7	5.05	18	24	10	16	84.7	P06396	GSN
-92.6	5.2	12	16	7	14	80.6	P06396	GSN
-86.5	5.48	17	24	8	13	82.5	P06396	GSN
-53.8	4.63	6.6	9	6	8	80.6	P06396	GSN
-44	5.07	6.8	10	3	26	80.6	P06396	GSN
-20.3	4.09	4	6	2	7	80.6	P06396	GSN
-12.7	3.84	3.6	5	2	2	80.6	P06396	GSN
-10.1	3.75	2.1	3	2	2	80.6	P06396	GSN
-137.3	5.74	25	34	10	28	80.6	P06396	GSNIg
-14.2	4.19	21	50	2	3	12.4	Q02747	GUCA2A
-13.5	4.85	17	40	2	3	12.4	Q02747	GUCA2A
-3.3	3.57	8.7	21	1	1	12.4	Q02747	GUCA2A
-16.1	4.34	18	27	2	2	12.1	Q16661	GUCA2B
-12.4	3.81	11	16	1	1	12.1	Q16661	GUCA2B
-36.8	4.74	47	72	3	3	12.1	Q16661	GUCA2BIg
-2	4.33	6.9	13	1	1	27.3	P20718	GZMH
-2.1	3.76	2.3	3	1	1	42.1	ENSP00000385638	HADH
-4.8	3.94	4.3	8	1	1	33.4	Q8TDQ0	HAVCR2
-63.6	4.81	39	44	6	12	15.2	P69905	HBA2
-51.6	5.76	32	36	5	10	15.2	P69905	HBA2
-42.5	4.69	32	36	4	5	15.2	P69905	HBA2
-26	4.35	28	32	4	5	15.2	P69905	HBA2
-17.9	4.34	18	20	3	4	15.2	P69905	HBA2
-11.4	3.69	16	18	2	2	15.2	P69905	HBA2
-2.1	3.96	5.6	6	1	2	15.2	P69905	HBA2
-88.4	5.8	69	78	7	19	15.2	P69905	HBA2Ig
-80.6	5.82	5.5	6	1	1	11.9	ENSP00000380908	HBA2Ig
-98.4	5.76	58	69	9	10	16	P68871	HBB
-94.8	5.29	70	84	9	21	16	P68871	HBB
-80.3	5.2	55	66	7	17	16	P68871	HBB
-77.6	4.68	52	62	7	7	16	P68871	HBB
-32.2	4.34	26	31	3	3	16	P68871	HBB
-26.8	4.23	21	25	3	3	16	P68871	HBB
-5.8	3.63	7.5	9	1	1	16	P68871	HBB
-123.9	5.8	59	70	10	16	16	P68871	HBBIg
-44.8	4.95	16	19	1	1	16	P02042	HBD
-86.9	5.75	8.2	10	1	1	16	P02042	HBDIg
-3	3.98	1.3	3	1	1	98.7	O60741	HCN1Ig
-2	3.63	12	15	1	1	26.8	P51858	HDGFIg
-8	4.81	1	1	2	2	242.2	Q9H583	HEATR1
-2	4.38	0.8	1	1	3	117.1	Q86WZ0	HEATR4
-2	4.99	0.4	0	1	1	231.5	ENSP00000393257	HELZ2
-7.7	4.16	0.3	0	1	1	526.9	O95714	HERC2
-12.5	4.53	4.7	7	2	2	60.7	P06865	HEXAIg
-2.1	3.34	0.9	2	1	1	88.7	Q8IV36	HID1
-9	3.65	3.9	7	2	2	111.8	P54198	HIRA
-2.5	3.53	6.8	12	1	1	21.9	P10412	HIST1H1E
-4.6	3.72	11	15	1	1	13.9	Q5QNW6	HIST2H2BFIg
-14.8	4.14	2.1	3	2	4	259.3	Q5T1R4	HIVEP3
-7.2	3.73	1.5	2	2	3	259.3	Q5T1R4	HIVEP3
-2.1	3.88	0.2	0	1	3	259.3	Q5T1R4	HIVEP3
-2	4.07	0.7	1	1	5	259.3	Q5T1R4	HIVEP3
-2.9	3	10	11	1	1	15.6	ENSP00000409761	HK1
-9.5	3.95	6.3	15	1	1	28.6	P01903	HLA-DRAIg
-11.6	4.2	11	13	2	2	29.9	P01911	HLA-DRB1
-18.5	4.93	11	13	3	4	29.9	P01911	HLA-DRB1Ig
-5.2	3.99	0.3	0	1	1	613	Q96RW7	HMCN1Ig
-2	3.34	1	2	1	1	137.5	ENSP00000422231	HMGXB3
-2	3.81	2.7	4	1	1	50.1	P41235	HNF4A
-2.8	3.87	4.2	5	1	1	73.6	P52272	HNRNPM
-341.5	6.11	56	91	27	103	45.2	P00738	HP
-329.5	6.67	50	81	25	71	45.2	P00738	HP
-297.3	5.84	58	93	26	62	45.2	P00738	HP
-282.7	5.79	50	81	22	44	45.2	P00738	HP
-191.8	5.28	37	59	18	28	45.2	P00738	HP
-183.4	5.39	39	64	17	27	45.2	P00738	HP
-104.5	5.62	33	56	9	72	38.4	P00738	HP
-81.5	4.6	19	31	9	14	45.2	P00738	HP
-59.7	4.65	23	39	6	9	38.4	P00738	HP
-40.3	4.82	14	24	4	25	38.4	P00738	HP
-491.2	7	69	100+	37	196	45.2	P00738	HPIg
-132.9	5.89	30	48	11	22	51.6	P02790	HPX
-121.9	5.49	31	49	10	46	51.6	P02790	HPX
-95.4	5.22	24	37	9	20	51.6	P02790	HPX
-73.5	4.9	17	27	7	9	51.6	P02790	HPX
-72.6	4.79	19	30	7	12	51.6	P02790	HPX
-51.9	4.97	12	19	5	12	51.6	P02790	HPX
-45.3	4.61	16	26	5	11	51.6	P02790	HPX
-12.1	3.96	3.5	5	2	2	51.6	P02790	HPX
-11.2	3.96	3.9	6	2	2	51.6	P02790	HPX
-255.8	6.55	52	83	21	85	51.6	P02790	HPXIg
-17.6	3.75	5.5	9	2	2	59.5	P04196	HRG
-2.4	3.88	1.5	2	1	1	59.5	P04196	HRG
-28.2	4.45	7.8	13	3	3	59.5	P04196	HRGIg
-10.5	3.66	0.7	1	1	1	282.2	Q86YZ3	HRNR
-2.1	3.58	0.7	1	1	1	282.2	Q86YZ3	HRNR
-34.5	4.66	1.8	3	3	6	282.2	Q86YZ3	HRNRIg
-2	3.65	2.3	3	1	1	83.2	P08238	HSP90AB1
-8.2	5.38	5.8	9	2	36	72.3	P11021	HSPA5
-2.8	5.88	2.3	3	1	23	72.3	P11021	HSPA5
-2.8	5.49	2.3	3	1	22	72.3	P11021	HSPA5
-16.9	6.64	9	13	3	11	70.9	P11142	HSPA8
-22.5	6.23	11	13	3	3	53.5	P11142	HSPA8Ig
-237.9	6.29	4.2	6	18	38	468.5	P98160	HSPG2
-123.6	5.4	2.2	3	10	20	468.5	P98160	HSPG2
-110.1	5.43	2.4	4	9	15	468.5	P98160	HSPG2
-99.7	5.4	2.3	3	9	17	468.5	P98160	HSPG2
-88.9	4.81	2	3	8	10	468.5	P98160	HSPG2
-48.2	4.55	1.3	2	5	7	468.5	P98160	HSPG2
-36.2	4.72	1.3	2	4	9	468.5	P98160	HSPG2
-35.3	4.7	1	1	4	6	468.5	P98160	HSPG2
-26	4.67	0.6	1	3	6	468.5	P98160	HSPG2
-226.9	6.82	4.5	7	17	82	468.5	P98160	HSPG2Ig
-3.5	3.53	2.3	4	1	1	51.3	Q92743	HTRA1
-2.2	5.14	5.4	9	1	1	31	Q8NHY5	HUS1B
-2.8	3.7	4.8	8	1	1	27.6	Q2TAA2	IAH1
-18.6	3.79	8.4	22	2	3	27.9	P13284	IFI30
-5	2.86	4	11	1	1	27.9	P13284	IFI30
-2.3	3.89	10	26	1	1	27.9	P13284	IFI30
-16	3.91	19	51	2	2	27.9	P13284	IFI30Ig
-2	3.52	12	12	1	1	31.5	P80217	IFI35
-4.7	3.68	2.9	4	1	1	24.4	Q86WN2	IFNE
-2.9	4.43	2.9	4	1	1	24.4	Q86WN2	IFNEIg
-2	4.01	4.8	8	1	1	23.5	Q96FT9	IFT43Ig
-2.5	3.94	17	18	1	1	19	ENSP00000430004	IFT74Ig
-22.3	4.45	12	17	3	3	34.8	P18065	IGFBP2
-3.4	3.76	3.4	5	1	1	34.8	P18065	IGFBP2
-26.9	4.51	15	22	3	5	31.7	P17936	IGFBP3
-11.4	4.38	7.9	11	2	2	31.7	P17936	IGFBP3
-6.6	3.58	5.5	8	1	1	31.7	P17936	IGFBP3
-4.3	4.19	5.5	8	1	1	31.7	P17936	IGFBP3
-75.8	5.18	27	43	6	11	29.1	Q16270	IGFBP7
-56.2	4.56	28	44	5	6	29.1	Q16270	IGFBP7
-44.6	4.46	28	45	5	7	29.1	Q16270	IGFBP7
-40.8	4.27	23	37	5	6	29.1	Q16270	IGFBP7
-5.6	3.31	5.7	9	1	1	29.1	Q16270	IGFBP7
-3.9	3.66	5.7	9	1	1	29.1	Q16270	IGFBP7
-10	3.92	5.7	9	1	1	29.1	Q16270	IGFBP7Ig
-24.8	4.61	21	38	3	3	18.1	P01591	IGJ
-22.2	4.55	15	28	2	2	18.1	P01591	IGJ
-20.3	3.82	11	21	2	2	18.1	P01591	IGJ
-16.2	4.12	15	28	2	2	18.1	P01591	IGJ
-13.7	4	16	29	2	2	18.1	P01591	IGJ
-7	3.23	8.2	15	1	1	18.1	P01591	IGJ
-6.8	3.43	6.9	13	1	1	18.1	P01591	IGJ
-5.7	3.97	8.2	15	1	4	18.1	P01591	IGJ
-4.6	3.81	6.9	13	1	1	18.1	P01591	IGJIg
-46	5.93	23	27	3	15	22.9	P15814	IGLL1
-17.3	4.78	10	12	2	5	22.9	P15814	IGLL1Ig
-200.8	7.18	11	16	1	1	23	B9A064	IGLL5
-63.3	5.25	3.3	5	1	6	23	B9A064	IGLL5
-63.1	5.85	3.3	5	1	4	23	B9A064	IGLL5
-43.7	5.95	12	17	2	31	23	B9A064	IGLL5
-161.7	6.78	12	17	1	1	23.1	P0CG04	IGLL5Ig
-24.7	5.04	7.8	14	4	4	65	Q969P0	IGSF8Ig
-2.4	5.28	90	90	1	4	2.2	ENSP00000437198	ING4
-2.9	4.01	1.8	3	1	1	108.2	Q6DN90	IQSEC1Ig
-3.2	3.81	1.3	2	1	1	82.6	Q9H1B7	IRF2BPL
-9.1	4.11	2.6	4	2	2	137.2	Q9Y4H2	IRS2Ig
-3.7	4.59	1.6	4	1	2	68.1	Q8TB96	ITFG1Ig
-2.6	3.97	3.4	4	1	1	49.3	Q969R8	ITFG2
-16.3	4.66	1.1	2	1	1	124.6	Q13683	ITGA7
-25.6	3.95	4.5	7	3	3	101.3	P19827	ITIH1
-16.6	3.68	1.6	3	1	1	101.3	P19827	ITIH1
-14.1	3.82	1.6	3	1	1	101.3	P19827	ITIH1
-4.6	3.5	1.3	2	1	1	101.3	P19827	ITIH1
-3.7	3.24	1	2	1	1	101.3	P19827	ITIH1
-48.7	5.09	5.5	9	4	8	101.3	P19827	ITIH1Ig
-50.5	4.91	7.4	10	5	7	106.4	P19823	ITIH2
-94.6	5.31	12	17	10	13	106.4	P19823	ITIH2Ig
-99.4	5.64	11	15	8	18	103.3	Q14624	ITIH4
-89.5	4.85	11	16	8	10	103.3	Q14624	ITIH4
-52.7	4.73	5.3	7	5	11	103.3	Q14624	ITIH4
-48.2	4.7	5.3	7	5	12	103.3	Q14624	ITIH4
-13.9	4.07	2.2	3	2	2	103.3	Q14624	ITIH4
-11	4.64	2.3	3	1	8	103.3	Q14624	ITIH4
-5.3	4.23	1.1	1	1	4	103.3	Q14624	ITIH4
-9.6	3.99	1.3	2	2	2	103.3	Q14624	ITIH4
-260.4	6.5	17	24	19	68	103.3	Q14624	ITIH4Ig
-15.1	4.41	1.1	2	2	2	307.9	Q14571	ITPR2
-2.1	3.37	1.2	2	1	1	190.4	Q9NZM3	ITSN2
-2.5	3.84	1.4	2	1	1	71.6	Q9HDC5	JPH1
-16.7	4.52	5.4	8	2	3	81.7	P14923	JUPIg
-9.1	3.9	6.8	9	2	2	91.9	ENSP00000468002	KANK2Ig
-7.7	4.36	7.3	9	2	2	61.8	Q92993	KAT5
-2	6.28	2.7	4	1	3	68.5	ENSP00000388029	KCNC4
-8.5	5.15	2.9	4	2	6	94	O43526	KCNQ2
-2.2	3.26	3	3	1	1	25.9	Q693B1	KCTD11
-2	3.25	1.4	2	1	1	58.5	Q7Z4H8	KDELC2
-2.1	3	1.1	1	1	1	174	Q9BY66	KDM5D
-2.3	3.52	3.8	6	1	1	45.2	Q9UPV7	KIAA1045
-7.6	4.26	0.2	0	1	1	555.1	Q2LD37	KIAA1109Ig
-9.4	4.92	1.3	2	1	2	90.4	ENSP00000433481	KIAA1549L
-8.2	3.86	3	5	2	2	202.7	ENSP00000427900	KIF13B
-2.4	4.79	0.6	1	1	1	104	Q9P2E2	KIF17
-2.3	4.74	0.8	1	1	2	185.4	Q7Z4S6	KIF21A
-2	4.33	1.6	2	1	1	79.9	O00139	KIF2AIg
-2.1	3.48	1.9	3	1	1	109.6	P33176	KIF5B
-3	3.52	1.9	3	1	1	109.4	O60282	KIF5C
-3.1	3.17	1.8	2	1	1	80.2	Q9C0H6	KLHL4
-2.3	4.21	1.7	3	1	1	116.1	Q9UEF7	KLIg
-41.6	5.25	13	28	4	7	28.9	P06870	KLK1
-12.8	3.81	8.8	18	1	1	28.9	P06870	KLK1
-8.9	3.95	7.6	16	2	2	28.9	P06870	KLK1
-7.1	4.77	4.6	10	1	3	28.9	P06870	KLK1Ig
-61.2	4.89	31	41	6	10	28.7	P07288	KLK3
-51.7	4.8	23	31	6	10	28.7	P07288	KLK3
-37.6	4.44	28	37	4	5	28.7	P07288	KLK3
-28.1	5.21	19	25	3	29	28.7	P07288	KLK3
-23.9	4.98	9.6	13	3	9	28.7	P07288	KLK3
-16.6	5.79	8.8	12	2	2	28.7	P07288	KLK3
-7.9	4.7	6.4	7	1	18	19.2	ENSP00000472213	KLK3
-6.4	3.75	6.4	7	1	1	19.2	ENSP00000472213	KLK3
-165.5	6.35	60	78	13	48	28.7	P07288	KLK3Ig
-4.5	4.54	4.5	6	1	2	26.8	Q92876	KLK6Ig
-25.6	4.01	4.7	6	3	3	76.8	ENSP00000426629	KLKB1
-14.7	3.68	2.8	4	2	2	76.8	ENSP00000426629	KLKB1
-3.2	2.98	1.5	2	1	1	76.8	ENSP00000426629	KLKB1
-2.4	4.24	1.3	2	1	2	76.8	ENSP00000426629	KLKB1Ig
-321.3	5.83	35	56	25	62	71.9	P01042	KNG1
-258.2	5.65	44	70	20	37	47.9	P01042	KNG1
-183.6	5.83	37	59	15	24	47.9	P01042	KNG1
-141.2	5.38	19	31	10	34	71.9	P01042	KNG1
-110.2	5.1	26	41	10	15	47.9	P01042	KNG1
-101.8	4.82	25	40	10	13	47.9	P01042	KNG1
-89.9	4.9	19	30	8	11	47.9	P01042	KNG1
-49.2	4.15	15	23	5	5	47.9	P01042	KNG1
-16.6	3.95	2.8	4	2	4	47.9	P01042	KNG1
-8.3	3.5	4.9	8	1	1	47.9	P01042	KNG1
-363.5	6.28	37	59	29	54	71.9	P01042	KNG1Ig
-356.2	6.28	2.8	4	1	1	47.9	P01042	KNG1Ig
-2.7	3.72	1.1	2	1	1	129.1	ENSP00000397992	KNTC1
-449.5	6.73	46	77	32	85	66	P04264	KRT1
-294.2	5.88	1.2	2	1	1	66	P04264	KRT1
-237.2	5.62	1.2	2	1	2	66	P04264	KRT1
-192.4	5.21	24	40	16	24	66	P04264	KRT1
-170.8	5.44	1.2	2	1	1	66	P04264	KRT1
-142.4	5.8	18	30	12	177	66	P04264	KRT1
-140.8	5.55	22	37	12	26	66	P04264	KRT1
-93.4	5.4	14	24	10	29	66	P04264	KRT1
-64.6	5.1	11	18	7	62	66	P04264	KRT1
-178.6	6.15	20	35	15	31	58.8	P13645	KRT10
-130.9	4.98	26	47	13	21	58.8	P13645	KRT10
-120.5	5.23	21	37	11	21	58.8	P13645	KRT10
-79.9	5.3	15	27	8	12	58.8	P13645	KRT10
-79.3	4.95	17	31	8	10	58.8	P13645	KRT10
-78.4	4.75	13	24	9	12	58.8	P13645	KRT10
-71.3	4.87	12	21	7	11	58.8	P13645	KRT10
-64.3	5.49	11	20	6	45	58.8	P13645	KRT10
-54.1	4.92	8	14	6	16	58.8	P13645	KRT10
-17	4.65	4.5	8	2	17	58.8	P13645	KRT10
-334.9	6.27	43	76	27	73	58.8	P13645	KRT10Ig
-8	3.78	1.6	3	1	1	53.5	Q99456	KRT12
-20.5	5.2	5.7	9	2	2	53.5	Q99456	KRT12Ig
-15.7	5.39	2	3	1	1	49.6	P13646	KRT13
-13.1	4.11	2	3	1	2	49.6	P13646	KRT13
-38.8	5.39	2	3	1	1	49.6	P13646	KRT13Ig
-113.5	5.8	14	18	5	6	51.5	P02533	KRT14
-29.6	4.72	1.7	2	1	2	51.5	P02533	KRT14
-26.1	5.08	5.3	7	2	2	51.5	P02533	KRT14
-20.6	4.59	3.6	5	2	2	51.5	P02533	KRT14
-18.6	4.55	1.7	2	1	1	51.5	P02533	KRT14
-9.7	4.41	1.7	2	1	6	51.5	P02533	KRT14
-92.5	5.74	9.1	11	3	5	51.5	P02533	KRT14Ig
-15.9	4.05	4.2	5	1	1	49.2	P19012	KRT15
-48.2	5.43	6.6	7	2	2	49.2	P19012	KRT15Ig
-175.6	5.92	33	40	13	25	51.2	P08779	KRT16
-31.6	4.51	9.7	12	3	3	51.2	P08779	KRT16
-11.7	4.26	4.2	5	1	1	51.2	P08779	KRT16
-120.5	5.74	15	18	7	11	51.2	P08779	KRT16Ig
-22	5.26	1.9	2	1	1	48.1	Q04695	KRT17
-16.4	4.07	4.2	5	1	1	48.1	Q04695	KRT17
-16.2	3.97	6.7	8	1	1	48.1	Q04695	KRT17
-27.1	5.39	1.4	2	1	1	48.1	Q04695	KRT17Ig
-529.1	6.71	53	89	38	111	66	P04264	KRT1Ig
-154.8	6.07	21	25	11	18	65.4	P35908	KRT2
-89.6	5.44	12	15	7	10	65.4	P35908	KRT2
-79.6	4.95	18	22	8	8	65.4	P35908	KRT2
-62.6	4.63	6.1	8	4	4	65.4	P35908	KRT2
-58.6	4.7	7.2	9	5	5	65.4	P35908	KRT2
-53.7	5.01	5.8	7	3	9	65.4	P35908	KRT2
-49.7	5.2	5.2	6	2	2	65.4	P35908	KRT2
-48.2	4.89	4.7	6	3	4	65.4	P35908	KRT2
-46.6	4.66	6.3	8	4	4	65.4	P35908	KRT2
-22.2	5.1	4.4	6	1	1	49.3	Q7Z3Z0	KRT25
-23.6	5.4	4.4	6	1	1	49.3	Q7Z3Z0	KRT25Ig
-360.4	6.19	51	63	26	52	65.4	P35908	KRT2Ig
-9	4.17	2.7	4	1	1	49.7	O76014	KRT37
-22.5	4.81	1.5	2	1	1	56.1	ENSP00000448220	KRT4
-11.5	3.87	6	9	1	1	56.1	ENSP00000448220	KRT4
-12.5	4.46	5	7	1	1	56.1	ENSP00000448220	KRT4Ig
-72.8	5.71	7.3	12	4	5	62.3	P13647	KRT5
-41.2	4.28	1.7	3	1	1	62.3	P13647	KRT5
-25	4.29	1.7	3	1	2	62.3	P13647	KRT5
-20.4	4.61	1.9	3	1	3	62.3	P13647	KRT5
-18	4.49	1.7	3	1	1	62.3	P13647	KRT5
-16	3.99	2.2	4	1	1	62.3	P13647	KRT5
-108.7	5.62	13	21	6	6	62.3	P13647	KRT5Ig
-110.7	5.93	13	19	7	13	60	P02538	KRT6A
-36.3	4.87	6.2	9	1	1	60	P02538	KRT6A
-109.7	5.75	1.6	2	1	1	60	P02538	KRT6AIg
-97.8	5.94	2.8	4	1	1	60	P04259	KRT6B
-42.4	5.18	7.1	11	3	9	60	P04259	KRT6B
-107.1	5.92	1.6	2	1	1	60	P48668	KRT6C
-52.4	4.36	8.9	13	6	6	60	P48668	KRT6C
-39.4	4.38	6.2	9	3	3	60	P48668	KRT6C
-20.7	4.49	5.3	8	2	2	60	P48668	KRT6C
-112.9	5.68	14	21	8	9	60	P48668	KRT6CIg
-21.8	4.73	11	17	2	2	51.4	P08729	KRT7
-12.8	4.34	1.6	2	1	4	61.9	Q7Z794	KRT77
-21.9	5.58	2.6	4	1	1	61.9	Q7Z794	KRT77Ig
-15.8	4.49	5.4	8	2	2	57.8	Q5XKE5	KRT79
-12.2	4.18	1.7	3	1	1	57.8	Q5XKE5	KRT79
-9.7	4.25	1.7	3	1	2	57.8	Q5XKE5	KRT79
-29.3	4.28	1.7	3	1	1	53.7	P05787	KRT8
-18.4	3.87	3.1	5	1	1	53.7	P05787	KRT8
-15.3	4.03	6.8	11	2	2	53.7	P05787	KRT8
-12.7	4.09	4.7	5	1	1	47.2	Q6KB66	KRT80
-12.4	4.52	2.6	3	1	1	47.2	Q6KB66	KRT80
-12.3	4.23	2.4	3	1	1	47.2	Q6KB66	KRT80Ig
-325.4	6.18	43	67	24	45	62	P35527	KRT9
-194.6	5.39	30	47	15	36	62	P35527	KRT9
-165.7	5.17	24	38	14	22	62	P35527	KRT9
-134.2	5.54	25	40	11	69	62	P35527	KRT9
-134	5.47	23	36	12	22	62	P35527	KRT9
-132.6	4.84	23	36	10	17	62	P35527	KRT9
-130.4	5.08	22	34	12	16	62	P35527	KRT9
-119.9	5.2	18	28	10	22	62	P35527	KRT9
-68.3	4.95	11	17	7	20	62	P35527	KRT9
-10.8	3.95	2.6	4	2	3	62	P35527	KRT9
-321.9	6.25	54	84	25	66	62	P35527	KRT9Ig
-10.5	3.63	0.5	1	2	2	399.5	O15230	LAMA5
-3.7	3.29	0.2	0	1	1	399.5	O15230	LAMA5
-17.3	4.45	1.1	1	3	3	195.9	P55268	LAMB2
-2	3.68	0.7	1	1	1	195.9	P55268	LAMB2
-21.2	4.66	6	22	3	3	44.9	P11279	LAMP1
-17.1	3.72	5.3	19	2	2	44.9	P11279	LAMP1
-12.2	4.17	5.5	20	2	2	44.9	P11279	LAMP1
-9.8	4.44	4.3	16	2	2	44.9	P11279	LAMP1
-32.9	5.01	8.9	32	4	6	44.9	P11279	LAMP1Ig
-16.7	4.69	10	43	3	4	45.1	P13473	LAMP2
-3.6	3.54	1.7	7	1	1	45.1	P13473	LAMP2
-2.4	3.69	1.7	7	1	1	45.1	P13473	LAMP2
-25.9	5.3	6.3	27	3	6	45.1	P13473	LAMP2Ig
-80.4	4.91	22	36	8	14	49.5	P04180	LCAT
-76.7	5.09	20	34	8	18	49.5	P04180	LCAT
-43.7	4.85	11	19	5	7	49.5	P04180	LCAT
-43	4.66	15	26	5	6	49.5	P04180	LCAT
-34.1	4.85	8	13	4	5	49.5	P04180	LCAT
-12.8	4.48	9.3	16	1	1	11	ENSP00000459014	LCAT
-4.9	3.53	2.5	4	1	1	49.5	P04180	LCAT
-62	5	19	32	5	7	49.5	P04180	LCATIg
-12	3.62	13	20	2	2	19.2	P31025	LCN1
-6.3	3.27	5.7	9	1	1	19.2	P31025	LCN1
-2.8	3.41	5.7	9	1	2	19.2	P31025	LCN1
-9.6	4.34	3.3	4	1	1	36.5	Q6ZMR3	LDHAL6A
-13.9	4.39	13	17	2	2	36.6	P07195	LDHB
-2.2	3.93	1.4	2	1	1	83.3	O95202	LETM1
-37.6	4.99	8.9	15	4	5	65.3	Q08380	LGALS3BP
-18.2	4.04	6.5	11	3	3	65.3	Q08380	LGALS3BP
-12.2	3.85	4.8	8	2	2	65.3	Q08380	LGALS3BP
-8.1	3.6	6	10	2	2	65.3	Q08380	LGALS3BP
-74.6	5.22	15	25	8	9	65.3	Q08380	LGALS3BPIg
-3	4.1	3.1	6	1	1	39.6	Q3B8N2	LGALS9BIg
-4.6	3.85	2.7	4	1	1	49.3	Q8NHJ6	LILRB4Ig
-2.3	3.48	3.8	6	1	1	57.1	Q9HAT1	LMAN1L
-17.5	3.9	7	11	2	2	40.2	Q12907	LMAN2
-16.8	4.72	5.3	8	2	2	40.2	Q12907	LMAN2
-2.8	3.86	2.2	3	1	1	40.2	Q12907	LMAN2
-81.1	5.22	28	43	7	8	40.2	Q12907	LMAN2Ig
-22.7	4.29	1.3	2	2	2	226.4	P08519	LPA
-4	3.62	0.6	1	1	1	226.4	P08519	LPA
-32.6	4.85	9.8	18	4	5	38.2	P02750	LRG1
-31.5	4.55	11	20	5	9	38.2	P02750	LRG1
-18	4.44	7.2	13	3	4	38.2	P02750	LRG1
-15.2	4.08	9.2	16	2	2	38.2	P02750	LRG1
-114.6	5.97	39	70	10	36	38.2	P02750	LRG1Ig
-2.5	4.79	2	2	1	6	39	ENSP00000354805	LRMP
-7.6	4.3	0.6	1	2	2	515.2	Q9NZR2	LRP1B
-7.6	4.18	0.4	1	2	2	504.3	Q07954	LRP1Ig
-325.7	5.3	8.3	13	33	44	521.6	P98164	LRP2
-257.5	5.17	4.9	8	25	33	521.6	P98164	LRP2
-205.3	5.25	4.4	7	21	25	521.6	P98164	LRP2
-177.2	5.12	4.4	7	18	23	521.6	P98164	LRP2
-38.6	4.88	1	2	5	5	521.6	P98164	LRP2
-27.1	4.14	0.7	1	4	4	521.6	P98164	LRP2
-14	3.81	0.3	1	2	2	521.6	P98164	LRP2
-13.4	3.79	0.5	1	2	2	521.6	P98164	LRP2
-5.3	3.66	0.2	0	1	1	521.6	P98164	LRP2
-297.8	5.71	7.6	12	27	39	521.6	P98164	LRP2Ig
-2	3.8	7.6	8	1	2	41.9	Q86X40	LRRC28
-2.1	3.92	11	14	1	1	25.1	ENSP00000463513	LRRC37BIg
-11.5	5.99	6.8	11	2	18	68.2	Q9H9A6	LRRC40Ig
-7.7	3.91	5.7	8	2	2	89.2	Q32MZ4	LRRFIP1
-7.8	4.08	2.3	3	2	2	225.2	Q38SD2	LRRK1Ig
-5.3	5.27	1.4	2	1	5	59	O43300	LRRTM2
-2	4.48	1.5	3	1	1	66.8	ENSP00000449958	LTA4H
-25.5	4.05	1.9	3	2	3	186.7	Q14766	LTBP1
-15.5	4.03	2.3	4	2	2	186.7	Q14766	LTBP1
-21.2	4.89	1.5	4	2	5	194.9	Q14767	LTBP2
-20	4.31	1	2	2	3	194.9	Q14767	LTBP2
-15	4.36	1	2	1	3	194.9	Q14767	LTBP2
-11.1	4.6	1	2	1	2	194.9	Q14767	LTBP2
-2.4	3.43	0.4	1	1	1	169.3	ENSP00000204005	LTBP4
-3.7	3.85	1.1	2	1	1	78.1	P02788	LTF
-2.2	3.77	5.9	14	1	1	38.4	P51884	LUMIg
-9.9	4.17	5.8	10	1	6	38.9	Q86TE4	LUZP2
-3.8	4.51	6.3	11	1	1	13.3	Q14210	LY6D
-4.6	3.34	8.6	12	1	1	14.7	O94772	LY6H
-3.4	3.49	8.6	12	1	1	14.7	O94772	LY6H
-21.8	4.71	23	40	2	5	10.2	Q9BZG9	LYNX1
-8.5	4.56	12	22	1	8	10.2	Q9BZG9	LYNX1
-7.9	4.28	12	22	1	1	10.2	Q9BZG9	LYNX1
-7.6	4.5	12	22	1	2	10.2	Q9BZG9	LYNX1
-6.6	4	12	22	1	1	10.2	Q9BZG9	LYNX1
-5	3.72	12	22	1	2	10.2	Q9BZG9	LYNX1
-3.4	2.62	10	18	1	1	10.2	Q9BZG9	LYNX1
-25.5	4.67	23	40	2	3	10.2	Q9BZG9	LYNX1Ig
-24.8	4.32	7.5	16	3	3	35.2	Q9Y5Y7	LYVE1
-23	4.9	7.1	16	3	3	35.2	Q9Y5Y7	LYVE1
-20.2	4.4	7.1	16	3	4	35.2	Q9Y5Y7	LYVE1
-2.2	3.7	2.5	5	1	2	35.2	Q9Y5Y7	LYVE1
-51	5.72	13	29	6	14	35.2	Q9Y5Y7	LYVE1Ig
-24.5	4.05	26	31	2	3	16.5	P61626	LYZ
-21.4	3.88	22	27	2	2	16.5	P61626	LYZ
-17.9	5	12	15	2	3	16.5	P61626	LYZ
-9.5	3.79	22	27	2	2	16.5	P61626	LYZ
-2	3.44	4.1	5	1	1	16.5	P61626	LYZ
-24.7	4.69	16	20	3	3	16.5	P61626	LYZIg
-8.8	5.6	3.6	4	1	1	42.3	Q8N8X9	MAB21L3
-8.6	5.56	3.6	4	1	1	42.3	Q8N8X9	MAB21L3
-2.9	4.75	3.6	4	1	5	42.3	Q8N8X9	MAB21L3
-10	4.49	2.5	4	2	2	113.9	Q9Y2E5	MAN2B2Ig
-2.8	3.95	2.2	3	1	1	93.2	Q12852	MAP3K12
-2.9	4.75	2.3	5	1	2	87.9	ENSP00000330572	MAPK8IP2Ig
-7.6	4.13	6.8	10	2	2	25.5	ENSP00000462555	MARVELD3
-27	4.84	5.7	8	3	3	75.7	O00187	MASP2
-12.2	4.23	2	3	1	3	75.7	O00187	MASP2
-10.5	3.8	2	3	1	2	75.7	O00187	MASP2
-8.7	3.8	2	3	1	2	75.7	O00187	MASP2
-52.8	5.1	9.8	14	5	12	75.7	O00187	MASP2Ig
-10.5	4.62	3.2	5	2	4	170.6	Q9Y2H9	MAST1
-9.6	4.7	2.4	3	2	4	170.6	Q9Y2H9	MAST1
-2.3	3.66	0.9	1	1	1	170.6	Q9Y2H9	MAST1
-9.1	4.08	1.1	2	1	1	127.2	Q9NXL9	MCM9
-2.3	4.1	0.6	1	1	3	156.1	Q9ULK4	MED23
-12.4	4.35	0.9	2	1	1	209.7	O43451	MGAMIg
-2.5	4.84	2.3	3	1	1	64.8	Q9UQ53	MGAT4B
-2.3	3.17	14	20	1	1	16.2	ENSP00000430964	MGAT4B
-7.8	3.92	0.9	1	1	1	213.6	Q5JRA6	MIA3
-2.1	3.59	11	15	1	1	24.8	ENSP00000410730	MID2Ig
-2.4	3.79	1.2	2	1	1	73.2	Q9Y5R2	MMP24
-5.9	3.84	1.3	2	1	1	78.4	P14780	MMP9
-2.9	3.36	1.3	2	1	1	78.4	P14780	MMP9
-8.8	4.19	2.4	5	2	2	135.9	Q10571	MN1Ig
-2.1	3.66	1.3	2	1	1	106.3	Q8TE76	MORC4
-2	3.9	1.2	2	1	1	113.6	Q9HCE1	MOV10
-2.1	4.31	2.7	3	1	1	33.4	Q9P015	MRPL15
-10.4	4.15	18	52	1	1	6.1	P13640	MT1G
-12.5	4.24	39	100+	1	1	6.1	P80297	MT1X
-2	3.71	2.1	3	1	1	75.8	Q9Y216	MTMR7Ig
-2.2	3.37	5.6	8	1	1	26	Q9UGC7	MTRF1L
-2	3.98	0.1	0	1	1	596	Q9HC84	MUC5B
-2.4	4.96	1.8	2	1	3	82	P20592	MX2
-8.2	4.34	1.7	2	1	1	126.3	ENSP00000448175	MYBPC1Ig
-9.5	3.88	2.3	3	2	2	228.5	ENSP00000472543	MYH14
-2.2	3.91	0.6	1	1	2	254.2	Q13402	MYO7A
-2.1	4.05	1.2	2	1	1	229	ENSP00000471457	MYO9B
-2	3.09	0.9	1	1	1	114.6	Q86TC9	MYPN
-21.4	4.42	4.9	9	2	3	46.5	P17050	NAGAIg
-55.8	4.69	12	19	6	6	82.2	P54802	NAGLUIg
-2.2	3.75	0.8	1	1	1	159.5	Q13075	NAIP
-2	3.73	2.4	5	1	1	38.2	ENSP00000448167	NAP1L1
-14.3	3.98	8.3	17	2	3	45.4	O96009	NAPSA
-3.8	3.91	1.9	4	1	1	45.4	O96009	NAPSA
-47	5.08	15	30	5	7	45.4	O96009	NAPSAIg
-16.4	4.26	1.8	3	3	3	254.8	Q8IVL1	NAV2Ig
-5.8	3.13	4.6	14	1	1	23.2	P41271	NBL1
-3.4	3.77	1.7	2	1	1	93	O15394	NCAM2Ig
-2.2	3.83	3.6	6	1	2	30.8	Q6ZVX7	NCCRP1
-13.9	3.97	4.9	8	2	2	76.6	P19338	NCL
-2.4	3.7	0.9	3	1	1	219	Q14686	NCOA6
-9.6	4.73	0.1	0	1	1	772.4	P20929	NEB
-2.3	4.88	7.1	16	1	1	40.5	Q8N987	NECAB1
-2.6	4.02	1.2	2	1	1	71.9	Q8NHV4	NEDD1Ig
-8.6	3.65	21	27	2	2	22.7	ENSP00000392344	NEK10
-2.7	3.91	4.9	8	1	1	29	ENSP00000433127	NEU1Ig
-2.9	3.66	0.8	1	1	1	121.9	P14543	NID1
-2.5	3.5	1.3	2	1	1	121.9	P14543	NID1
-3.3	4.48	0.8	1	1	2	121.9	P14543	NID1Ig
-15.3	4.54	1.7	3	3	3	315.9	Q6KC79	NIPBLIg
-7.3	4.34	5.7	7	2	2	28.4	Q9UFN0	NIPSNAP3A
-2	3.77	1	1	1	1	118.1	Q96P20	NLRP3
-3.7	4.47	0.7	1	1	2	113.3	Q96MN2	NLRP4
-9.4	5.01	3.8	7	2	5	113.8	Q13423	NNT
-11.2	3.9	4.2	6	2	2	39.1	P48745	NOV
-9.9	3.68	5	8	2	2	39.1	P48745	NOV
-8.8	3.8	4.2	6	2	2	39.1	P48745	NOV
-2	3.89	3.2	7	1	1	64.1	ENSP00000344747	NOX4
-2.5	3.96	0.4	1	1	1	120.9	Q9NZP6	NPAP1
-11.5	4.02	12	21	2	2	22.4	ENSP00000412103	NPC2
-2.1	3.47	7.5	13	1	1	22.4	ENSP00000412103	NPC2
-38.4	4.93	27	47	4	6	22.4	ENSP00000412103	NPC2Ig
-2.1	3.48	3.1	6	1	1	66.8	P20393	NR1D1
-11.3	4.45	1.9	3	2	2	104.3	Q92636	NSMAFIg
-9.2	3.95	7.6	10	2	2	53.8	Q02818	NUCB1
-2	3.99	9	15	1	1	17.9	P36639	NUDT1Ig
-2	4.25	8.2	9	1	2	18.7	ENSP00000457566	NUDT7
-8	4.44	2.9	5	2	2	162	Q12769	NUP160
-8.6	4.02	4	5	2	2	87.9	Q6ZVC0	NYAP1
-7.8	4.11	0.2	0	1	1	721.1	Q5VST9	OBSCN
-11.8	4.19	4.7	9	2	2	57.2	Q6UX06	OLFM4Ig
-2.4	3.63	3.1	4	1	1	65.9	Q96CV9	OPTN
-8.2	3.89	4	5	2	2	65.9	Q96CV9	OPTNIg
-2.3	3.11	2.2	6	1	1	34.4	Q96KK4	OR10C1
-2.6	4.06	9.3	18	1	1	35.3	Q9UKL2	OR52A1
-2.8	3.45	5	13	1	1	40.6	Q8NGC0	OR5AU1
-2	3.83	1	1	1	1	82.2	Q9UBD5	ORC3
-104.6	5.4	32	55	9	19	23.5	P02763	ORM1
-98.9	6.37	38	66	8	20	23.5	P02763	ORM1
-91.5	5.17	31	53	8	15	23.5	P02763	ORM1
-89.1	5.18	35	61	8	21	23.5	P02763	ORM1
-88.6	5.41	31	53	8	30	23.5	P02763	ORM1
-77.3	5.34	35	61	7	17	23.5	P02763	ORM1
-44.3	5.34	23	40	5	40	23.5	P02763	ORM1
-3.7	3.32	4	7	1	1	23.5	P02763	ORM1
-87.6	5.99	38	65	8	24	23.5	P02763	ORM1Ig
-36	4.75	8	14	1	1	23.6	P19652	ORM2
-31.1	5.03	12	22	2	3	23.6	P19652	ORM2
-24	5.12	5.5	10	1	1	23.6	P19652	ORM2
-22.9	4.28	4.5	8	2	2	23.6	P19652	ORM2
-52.7	5.59	12	22	2	4	23.6	P19652	ORM2Ig
-2.1	4.2	64	94	1	1	3.1	ENSP00000411497	OSBP2Ig
-3.1	4.2	5.2	12	1	2	29.2	Q8IYS5	OSCARIg
-2.7	3.24	3	3	1	1	57.1	P07237	P4HB
-2.2	3.57	45	73	1	1	5.6	ENSP00000426089	PAIP1
-2.1	4.63	2.9	4	1	1	82.8	Q9BWT3	PAPOLGIg
-15.1	4.32	1.5	3	2	2	198.4	Q9BXP8	PAPPA2Ig
-15.5	4.62	3.5	6	2	2	142.8	Q96RG2	PASK
-11.5	4.98	2.4	5	2	8	86.4	Q9Y5E4	PCDHB5
-2.2	4.09	3.1	5	1	1	51.7	Q9H1Q7	PCED1AIg
-8.4	4.11	38	55	2	2	6.2	ENSP00000470810	PCNP
-7.8	5.03	1	1	2	2	377.8	O95613	PCNT
-12.8	3.78	6	10	2	2	47.9	Q15113	PCOLCE
-16	4.72	4	7	2	3	47.9	Q15113	PCOLCEIg
-2.2	4.73	9.4	18	1	2	21.8	Q8N165	PDIK1L
-4.3	3.32	10	12	1	1	21	P30086	PEBP1
-2.4	3.93	3.7	4	1	1	21	P30086	PEBP1
-13.3	4.35	14	16	2	2	21	P30086	PEBP1Ig
-13.8	4.28	13	23	2	3	25.7	Q96S96	PEBP4Ig
-2.4	4.17	5.7	8	1	2	43.3	Q9BRX2	PELO
-3.5	4.46	2.6	4	1	1	105.9	ENSP00000410438	PEX1
-2.1	3.6	20	22	1	1	13.6	ENSP00000417351	PFN2
-39.2	6.23	7.7	53	5	18	41.9	P0DJD8	PGA3Ig
-33.3	5.58	14	100+	5	9	42	P0DJD9	PGA5
-24.1	5.58	6.2	48	3	21	42	P0DJD9	PGA5
-20.9	5.05	6.2	48	3	9	42	P0DJD9	PGA5
-10.7	4.56	4.4	34	2	4	42	P0DJD9	PGA5
-10.4	4.48	4.4	34	2	6	42	P0DJD9	PGA5
-4.6	4.69	2.6	20	1	10	42	P0DJD9	PGA5
-4.1	4.59	2.6	20	1	8	42	P0DJD9	PGA5
-2.7	4.35	1.8	14	1	1	42	P0DJD9	PGA5
-65.7	4.84	33	47	4	8	21.7	O75594	PGLYRP1
-50.7	4.4	33	47	4	5	21.7	O75594	PGLYRP1
-48.8	5.12	33	47	4	5	21.7	O75594	PGLYRP1
-39.4	4.25	24	34	3	3	21.7	O75594	PGLYRP1
-78.9	5.19	42	61	6	10	21.7	O75594	PGLYRP1Ig
-27.7	4.06	6.9	10	4	4	68	Q96PD5	PGLYRP2
-21.2	4.16	3.9	6	2	3	68	Q96PD5	PGLYRP2
-79.1	5.08	19	28	7	8	68	Q96PD5	PGLYRP2Ig
-9.3	4.15	1.6	2	1	2	61.4	P36871	PGM1
-2.5	3.96	2.2	6	1	2	90.7	Q8IXK0	PHC2
-2.2	4.14	2.8	8	1	1	106.1	Q8NDX5	PHC3
-8.8	5.26	3.7	7	2	5	80.4	ENSP00000458660	PHLPP2
-25.7	4.46	8.6	18	3	3	49.4	Q6UXB8	PI16
-24.9	4.33	7.6	16	3	6	49.4	Q6UXB8	PI16
-22.7	3.96	6.3	13	2	2	49.4	Q6UXB8	PI16
-2.4	3.29	1.7	4	1	1	49.4	Q6UXB8	PI16
-13.2	4.54	3.9	8	2	3	49.4	Q6UXB8	PI16Ig
-367.2	6.22	38	53	28	108	83.2	P01833	PIGR
-346.5	5.9	40	55	28	61	83.2	P01833	PIGR
-199.5	5.85	21	29	16	28	83.2	P01833	PIGR
-180.5	5.5	22	31	17	31	83.2	P01833	PIGR
-153.1	5.5	21	29	15	33	83.2	P01833	PIGR
-124.8	5.62	16	22	9	93	83.2	P01833	PIGR
-78.9	5.59	7.7	11	5	11	83.2	P01833	PIGR
-73.6	5.39	11	15	7	86	83.2	P01833	PIGR
-25.2	4.08	4.1	6	3	3	83.2	P01833	PIGR
-9.6	3.86	1.8	3	2	4	83.2	P01833	PIGR
-302.4	6.34	37	52	25	58	83.2	P01833	PIGRIg
-2.8	4.32	0.6	1	1	1	119.4	O00329	PIK3CDIg
-35.6	5.01	17	31	4	6	28.2	Q96FE7	PIK3IP1
-35.3	5.22	16	30	3	6	28.2	Q96FE7	PIK3IP1
-22.9	4.51	13	24	3	4	28.2	Q96FE7	PIK3IP1
-13.1	3.82	5.3	10	2	3	28.2	Q96FE7	PIK3IP1
-2.2	3.89	5.3	10	1	1	28.2	Q96FE7	PIK3IP1
-2.1	4.24	3.9	5	1	2	51.4	Q9Y2I7	PIKFYVE
-42.8	4.26	11	18	4	5	46.6	Q8NCC3	PLA2G15
-37.2	4.53	9.5	15	4	7	46.6	Q8NCC3	PLA2G15
-32.8	4.92	13	21	4	6	46.6	Q8NCC3	PLA2G15
-30.3	4.46	8.5	14	3	4	46.6	Q8NCC3	PLA2G15
-4.5	3.66	6.1	8	1	2	18.3	ENSP00000454227	PLA2G15
-2.7	4.2	1.6	2	1	1	50	Q13093	PLA2G7
-21.1	4.06	7	9	2	3	48.5	P00749	PLAU
-15.6	4.11	4.1	7	2	2	65.4	Q8NHP8	PLBD2Ig
-2.1	4.6	0.9	1	1	1	88.1	P51178	PLCD1
-10.8	4.6	3.9	9	2	2	54.7	Q8IV08	PLD3Ig
-8.1	4.13	1	1	2	2	515.9	Q15149	PLEC
-2.1	3.45	7	17	1	1	25.6	ENSP00000386410	PLEKHB2
-8	4.41	2.8	4	2	2	76	ENSP00000467824	PLEKHH3
-7.9	5.3	2.8	4	2	6	76	ENSP00000467824	PLEKHH3
-125.1	5.47	16	20	12	16	90.5	P00747	PLG
-117.6	4.99	17	20	11	16	90.5	P00747	PLG
-69.3	4.58	13	16	7	7	90.5	P00747	PLG
-37.3	4.61	6.4	8	4	5	90.5	P00747	PLG
-10.5	3.98	3	4	2	3	90.5	P00747	PLG
-3.2	3.41	0.9	1	1	1	90.5	P00747	PLG
-140.2	5.49	26	32	13	21	90.5	P00747	PLGIg
-3.5	4.09	2.3	4	1	2	49.2	P55058	PLTP
-8.5	4.56	5.6	9	2	2	81.6	Q9H307	PNN
-2.2	3.52	11	17	1	1	32.7	ENSP00000390152	PODXL
-2.3	4.06	1.6	2	1	1	111.6	ENSP00000470726	POLD1
-27.1	5.03	1.3	2	1	1	121.4	A5A3E0	POTEF
-2	3.46	4.3	7	1	1	57.2	Q8WUA2	PPIL4
-8.5	3.81	15	22	2	2	38.5	P36873	PPP1CC
-2.8	3.18	4.6	7	1	1	34.2	P50897	PPT1
-18.2	4.69	10	22	3	3	34.9	ENSP00000372789	PPT2Ig
-35.9	4.11	5.2	9	4	4	55.8	P42785	PRCP
-28.9	4.35	7.9	13	4	5	55.8	P42785	PRCP
-21.3	4.16	6	10	3	3	55.8	P42785	PRCP
-16.2	4.2	3.8	6	2	2	55.8	P42785	PRCP
-11.8	3.64	4.8	8	2	2	55.8	P42785	PRCP
-9	3.63	3.6	6	2	2	55.8	P42785	PRCP
-21.1	4.31	19	22	2	2	26.4	ENSP00000432004	PRCPIg
-19.6	4.15	1.8	3	1	1	55.8	P42785	PRCPIg
-2.2	4.98	4.1	6	1	5	73.9	Q9H4Q3	PRDM13
-18.7	4.75	9.5	12	2	2	22.1	Q06830	PRDX1Ig
-28.3	4.82	18	24	4	6	21.9	P32119	PRDX2Ig
-8	3.98	7.1	10	1	1	25	P30041	PRDX6
-2	3.6	4.5	6	1	1	25.2	P13727	PRG2
-2	3.37	4.5	6	1	1	25.2	P13727	PRG2
-6.1	4.41	4.5	6	1	1	25.2	P13727	PRG2Ig
-9.4	4	3.6	4	2	2	151	Q92954	PRG4
-2.7	3.69	0.6	1	1	1	151	Q92954	PRG4
-2.4	3.93	3.4	5	1	2	26.7	Q9UNN8	PROCR
-12.1	4.58	8.4	12	2	2	26.7	Q9UNN8	PROCRIg
-7.7	3.77	1.5	2	1	1	64.3	Q9BWN1	PRR14
-10.3	4.19	1.7	2	2	2	97	P56730	PRSS12
-54.2	5.46	3.9	7	4	9	32.5	P35030	PRSS3
-44	5.06	3.9	7	4	4	32.5	P35030	PRSS3
-2	2.98	5.2	9	1	1	58.4	Q2L4Q9	PRSS53
-39.5	4.62	13	27	4	7	36.4	Q16651	PRSS8
-21.3	4.48	8.5	18	3	4	36.4	Q16651	PRSS8
-5.2	4.04	3.8	8	1	1	36.4	Q16651	PRSS8
-3.5	3.68	5.2	11	1	1	36.4	Q16651	PRSS8
-60.6	5.48	12	16	5	10	58.1	P07602	PSAP
-40.2	4.72	9.7	14	5	9	58.1	P07602	PSAP
-21.5	4.42	5.3	7	3	4	58.1	P07602	PSAP
-20.8	4.51	7.3	10	3	4	58.1	P07602	PSAP
-14	3.87	3.2	5	2	2	58.1	P07602	PSAP
-66.5	5.18	13	18	6	11	58.1	P07602	PSAPIg
-8.8	4.13	13	14	2	2	29.5	P25786	PSMA1
-9	4.71	0.7	1	2	4	105.8	Q99460	PSMD1
-334.5	7.05	66	100+	24	435	21	P41222	PTGDS
-306.3	6.87	59	100+	22	291	21	P41222	PTGDS
-204.3	7.17	36	70	16	142	21	P41222	PTGDS
-193.6	6.65	41	80	15	238	21	P41222	PTGDS
-187.2	7.15	52	100+	12	759	21	P41222	PTGDS
-180.1	6.23	43	85	14	71	21	P41222	PTGDS
-157.6	6.11	34	67	13	80	21	P41222	PTGDS
-137.9	6.68	46	90	10	559	21	P41222	PTGDS
-109.4	6.33	39	76	8	41	21	P41222	PTGDS
-38.8	5.48	20	87	4	11	21.1	ENSP00000392633	PTGDS
-203.5	6.9	54	100+	16	89	21	P41222	PTGDSIg
-12.1	3.44	9.9	21	1	1	14.2	ENSP00000386645	PTMA
-7.3	4.35	12	32	1	1	12.1	P06454	PTMA
-3.6	4.03	13	17	1	1	18.5	ENSP00000419993	PTPN7Ig
-3.7	3.95	7.9	10	1	1	21.1	Q9NZH5	PTTG2
-2.8	3.71	6.1	7	1	1	28.7	ENSP00000434863	PUF60
-2	4.16	5.3	7	1	2	28.7	ENSP00000434863	PUF60
-85.6	6.31	1.4	2	1	1	163.8	P20742	PZPIg
-2.8	3.49	2.8	4	1	1	40.9	Q16769	QPCT
-30.7	4.72	19	29	3	5	40.9	Q16769	QPCTIg
-32	4.3	6.7	10	4	5	82.5	O00391	QSOX1
-20.3	3.98	4.6	7	3	3	82.5	O00391	QSOX1
-9.6	4.22	4.3	6	2	2	82.5	O00391	QSOX1Ig
-2	3.39	38	45	1	1	4.8	ENSP00000463616	RAB11FIP4
-2.3	5.12	6.3	9	1	6	26.6	Q9ULC3	RAB23
-2.6	4.13	4.1	6	1	1	24.9	P51159	RAB27A
-2.4	3.71	4.5	5	1	1	19.8	ENSP00000453201	RABGGTA
-7.7	4.3	1.3	2	2	2	153.8	Q92878	RAD50Ig
-15.3	4.64	4.8	6	2	2	110	Q9P0K7	RAI14Ig
-8	4.24	6.1	8	2	2	76	Q15311	RALBP1
-3.4	5.29	4.3	7	1	5	44.7	ENSP00000384870	RAPGEF5
-9.2	3.87	1.1	2	2	2	201.4	Q7Z6E9	RBBP6
-2.3	3.64	0.9	2	1	1	129.9	Q96EV2	RBM33Ig
-8.5	3.78	1.8	3	1	1	118	Q6ZP01	RBM44
-2.5	4.02	2.3	3	1	2	42.1	Q96E39	RBMXL1
-86.1	5.22	42	60	8	35	23	P02753	RBP4
-81.5	4.93	55	78	8	24	23	P02753	RBP4
-62.9	4.9	34	48	6	14	23	P02753	RBP4
-45.8	5.65	23	32	4	17	23	P02753	RBP4
-28.8	4.47	17	25	3	8	23	P02753	RBP4
-20.7	4.46	21	30	3	7	23	P02753	RBP4
-15	4.07	10	14	2	4	23	P02753	RBP4
-131.6	6.27	67	95	9	70	23	P02753	RBP4Ig
-65.5	4.98	46	48	6	12	18.7	P05451	REG1A
-58.1	4.83	40	42	6	10	18.7	P05451	REG1A
-21.1	4.29	21	22	3	4	18.7	P05451	REG1A
-15	4.26	16	16	2	3	18.7	P05451	REG1A
-14.6	4.66	14	15	2	5	18.7	P05451	REG1A
-114.8	5.96	52	55	10	32	18.7	P05451	REG1AIg
-4.8	3.82	6	9	1	1	18.7	P48304	REG1B
-9.5	4.23	1.4	3	1	1	124.2	P07949	RET
-10.5	3.63	16	20	2	2	11.4	Q9HD89	RETN
-3.7	3.38	13	17	1	1	11.4	Q9HD89	RETN
-7	3.82	13	17	1	1	11.4	Q9HD89	RETNIg
-7.5	4.41	1	2	2	2	352.6	O60673	REV3L
-83.9	5.6	56	100+	8	14	17.6	P07998	RNASE1
-67.7	5.33	53	99	6	25	17.6	P07998	RNASE1
-45.2	4.79	42	78	3	10	17.6	P07998	RNASE1
-42.4	4.74	29	54	3	12	17.6	P07998	RNASE1
-41.2	4.83	38	71	4	8	17.6	P07998	RNASE1
-15.3	4.35	10	19	2	5	17.6	P07998	RNASE1
-14.2	4.17	11	20	2	4	17.6	P07998	RNASE1
-12.7	4.38	10	19	2	2	17.6	P07998	RNASE1
-11.7	4.42	15	28	1	2	17.6	P07998	RNASE1
-29.9	5.15	33	61	3	7	17.6	P07998	RNASE1Ig
-33.8	5.7	8.7	93	3	5	18.3	P10153	RNASE2
-2.4	3.26	8.7	93	1	1	18.3	P10153	RNASE2
-15.9	5.03	2.7	4	2	3	152.7	Q9BWH6	RPAP1
-10.4	4.15	17	26	2	2	12.2	ENSP00000408482	RPS27A
-8.7	3.95	25	38	2	2	12.2	ENSP00000408482	RPS27A
-5.4	3.53	9.6	14	1	1	18	P62979	RPS27A
-7.8	4.14	12	17	2	2	29.6	P62701	RPS4XIg
-15.7	5.68	5	8	2	4	84.4	Q14684	RRP1B
-4.5	4.13	11	12	1	1	10.8	P05109	S100A8
-4.4	4.55	11	12	1	1	10.8	P05109	S100A8
-24.9	4.84	40	46	3	5	13.2	P06702	S100A9
-2.4	3.56	11	12	1	1	13.2	P06702	S100A9
-7.9	4.02	1	1	2	3	436.7	Q9NZJ4	SACS
-28.1	4.15	5.8	7	2	2	60.5	ENSP00000430242	SBSN
-2.4	3.63	2.2	5	1	1	56.1	ENSP00000343795	SCARB1
-35.4	4.57	55	62	4	6	10	P11684	SCGB1A1
-20.2	4.02	47	54	3	3	10	P11684	SCGB1A1
-6.2	3.86	29	32	1	1	10	P11684	SCGB1A1
-5.8	4.88	18	21	1	2	6.3	ENSP00000432866	SCGB1A1
-5.4	3.53	16	19	1	1	6.3	ENSP00000432866	SCGB1A1
-4.7	3.1	29	32	1	2	10	P11684	SCGB1A1
-11.6	4.13	29	32	1	3	10	P11684	SCGB1A1Ig
-2	4.27	1	1	1	5	80.9	Q96NL6	SCLT1
-23.1	3.87	8.6	15	3	5	50.8	Q9HB40	SCPEP1
-2.6	3.1	2.2	4	1	1	50.8	Q9HB40	SCPEP1
-15	4.31	5.1	9	2	3	50.8	Q9HB40	SCPEP1Ig
-18.7	3.93	2.5	4	2	2	109.9	Q9NQ36	SCUBE2
-2.2	3.55	3.5	5	1	1	35.2	Q8NEX9	SDR9C7
-2	3.88	0.7	2	1	1	140.3	ENSP00000428564	SEC24B
-20.6	3.92	11	39	2	2	27	Q8WVN6	SECTM1
-14.7	4.93	7.3	25	1	3	27	Q8WVN6	SECTM1
-11.4	4.61	7.3	25	1	4	27	Q8WVN6	SECTM1
-9.7	3.95	7.3	25	1	1	27	Q8WVN6	SECTM1
-34.2	5.58	13	46	2	7	27	Q8WVN6	SECTM1Ig
-23.3	4.26	8.7	20	3	4	43.2	P49908	SEPP1
-12.3	4.04	4.2	10	2	2	43.2	P49908	SEPP1
-2.7	3.6	6.7	11	1	1	43.1	ENSP00000420839	SEPT11
-236.5	6.04	33	45	20	41	46.7	P01009	SERPINA1
-182	5.26	24	33	15	27	46.7	P01009	SERPINA1
-68.1	4.41	15	20	6	6	46.7	P01009	SERPINA1
-63.2	4.98	14	19	6	7	46.7	P01009	SERPINA1
-54.3	5.03	11	15	5	11	46.7	P01009	SERPINA1
-47.1	4.42	14	18	5	6	46.7	P01009	SERPINA1
-42.5	4.81	12	16	5	6	46.7	P01009	SERPINA1
-35.2	4.57	10	13	4	8	46.7	P01009	SERPINA1
-7.3	3.68	4.1	5	1	3	46.7	P01009	SERPINA1
-236	6.25	46	62	20	54	46.7	P01009	SERPINA1Ig
-161.9	5.81	27	46	13	20	47.6	P01011	SERPINA3
-65.3	5.01	22	36	7	12	47.6	P01011	SERPINA3
-61.8	5.2	20	34	6	12	47.6	P01011	SERPINA3
-58.4	4.7	18	30	6	7	47.6	P01011	SERPINA3
-10.2	3.95	4	7	2	2	47.6	P01011	SERPINA3
-9.1	3.67	9.5	16	2	2	47.6	P01011	SERPINA3
-8.9	3.94	4.5	8	2	2	47.6	P01011	SERPINA3
-188.5	5.91	34	57	16	25	47.6	P01011	SERPINA3Ig
-30.5	4.63	10	15	4	4	45.6	P05154	SERPINA5
-28.2	4.79	7.9	12	3	5	45.6	P05154	SERPINA5
-14.1	3.88	4.9	7	2	2	45.6	P05154	SERPINA5
-14.1	4.49	2.2	4	1	1	45.1	P08185	SERPINA6
-3.3	3.28	2.2	4	1	1	45.1	P08185	SERPINA6
-33.8	4.69	18	31	5	5	46.3	P05543	SERPINA7
-58.4	4.8	14	18	5	5	52.6	P01008	SERPINC1
-56.5	5.29	11	15	5	13	52.6	P01008	SERPINC1
-26.1	3.82	9.1	12	3	3	52.6	P01008	SERPINC1
-20.4	4.52	6.5	8	3	7	52.6	P01008	SERPINC1
-9.7	3.9	5.2	7	2	2	52.6	P01008	SERPINC1
-3.8	2.95	2.6	3	1	1	52.6	P01008	SERPINC1
-10.2	5.07	1.6	2	1	1	57	P05546	SERPIND1
-92.2	5.42	22	51	10	14	55.1	P05155	SERPING1
-41.7	5.19	9.4	22	5	6	55.1	P05155	SERPING1
-27.6	4.69	7.4	17	3	3	55.1	P05155	SERPING1
-22.7	4.07	8.7	18	3	3	59.5	ENSP00000384420	SERPING1
-4.2	3.51	1.4	3	1	1	55.1	P05155	SERPING1
-3	4.64	1.4	2	1	5	145.7	O75533	SF3B1
-15.2	4.59	5.5	8	2	2	98.1	ENSP00000432655	SF3B2
-33.5	5.41	29	36	3	6	10.4	Q9H299	SH3BGRL3
-17.3	5.45	29	36	2	5	10.4	Q9H299	SH3BGRL3
-14.1	4.51	29	36	2	2	10.4	Q9H299	SH3BGRL3
-9.9	4.88	29	36	2	2	10.4	Q9H299	SH3BGRL3
-4.1	3.93	9.7	12	1	1	10.4	Q9H299	SH3BGRL3
-3.7	4.35	9.7	12	1	1	10.4	Q9H299	SH3BGRL3
-3.5	4.31	9.7	12	1	1	10.4	Q9H299	SH3BGRL3
-2	3.8	9.7	12	1	1	10.4	Q9H299	SH3BGRL3
-3.2	4.13	3.5	5	1	2	39.3	Q99963	SH3GL3
-2.6	4.12	3.5	5	1	1	39.3	Q99963	SH3GL3
-2	4.37	3.5	5	1	1	39.3	Q99963	SH3GL3
-2.1	3.32	0.6	1	1	1	141.4	ENSP00000425627	SH3TC2
-7.8	4.03	12	37	1	1	25.6	Q8N114	SHISA5
-16.2	5.16	4.2	7	3	5	61.3	Q6ZSJ9	SHISA6
-6.7	3.73	0.9	1	1	1	176.3	Q13796	SHROOM2
-165.9	6.34	31	45	13	52	58.3	Q9HAT2	SIAE
-137.6	5.9	18	26	11	54	58.3	Q9HAT2	SIAE
-117.9	6.09	17	25	9	65	58.3	Q9HAT2	SIAE
-106	5.41	18	27	9	37	58.3	Q9HAT2	SIAE
-89.1	5.75	15	22	7	46	58.3	Q9HAT2	SIAE
-84.5	4.98	15	22	8	12	58.3	Q9HAT2	SIAE
-53.6	5.05	11	16	5	10	58.3	Q9HAT2	SIAE
-24.2	4.36	4.8	7	2	2	58.3	Q9HAT2	SIAE
-4.2	3.45	2.3	3	1	1	58.3	Q9HAT2	SIAE
-136.6	5.59	29	42	11	26	58.3	Q9HAT2	SIAEIg
-10.7	3.82	2.2	4	2	2	145.1	Q96ST3	SIN3A
-2.3	3.04	3	4	1	1	43.2	O00241	SIRPB1
-2.2	4.01	2.1	4	1	1	122	Q9UHW9	SLC12A6Ig
-8.9	4.06	6.3	15	1	1	59.5	P43003	SLC1A3Ig
-2	4.48	5.1	8	1	2	75.3	Q9Y2P5	SLC27A5Ig
-2.2	4.77	2.4	4	1	1	68	P08195	SLC3A2
-8.6	4.14	3.7	6	2	2	68	P08195	SLC3A2Ig
-2	4.21	1.5	4	1	1	73	Q8WWI5	SLC44A1
-2	4.33	4.9	7	1	1	36.1	ENSP00000402857	SLC9A3R2
-29.1	4.35	36	90	3	3	11.2	P55000	SLURP1
-15	4.48	23	59	1	1	11.2	P55000	SLURP1
-10.7	3.7	23	59	1	1	11.2	P55000	SLURP1
-7.7	3.71	23	59	1	1	11.2	P55000	SLURP1
-7.1	3.68	13	32	1	1	11.2	P55000	SLURP1
-28.7	4.77	50	100+	2	5	11.2	P55000	SLURP1Ig
-7.5	4.31	0.6	1	1	1	181.2	P51531	SMARCA2
-2.1	6.25	2	3	1	6	105	Q8TEV9	SMCR8
-2.1	3.65	5.2	8	1	2	93.8	Q6IN85	SMEK1
-2	4.09	0.5	1	1	2	130.8	ENSP00000356507	SMG7
-2.5	3.56	4.5	8	1	1	56.6	Q8NB12	SMYD1
-9.1	4.95	2.6	5	2	5	142	Q8TER0	SNED1
-2.2	3.59	1.4	2	1	1	209.4	Q9Y4B5	SOGA2
-4.3	3.93	3	4	1	1	75.2	Q14515	SPARCL1
-26.4	4.4	0.9	1	3	3	354.1	Q15772	SPEG
-13.3	3.97	20	24	2	2	8.5	P00995	SPINK1
-2	3.52	8.9	10	1	1	8.5	P00995	SPINK1
-20.1	4.44	41	47	2	3	8.5	P00995	SPINK1Ig
-2	3.53	3.1	4	1	2	40.3	Q9Y5K1	SPO11
-150	5.69	34	61	12	18	35.4	P10451	SPP1
-105.5	5.12	25	46	8	12	33.8	P10451	SPP1
-5.7	3.67	5.3	10	1	1	33.8	P10451	SPP1
-3.5	3.3	5.3	10	1	1	33.8	P10451	SPP1
-39.2	4.42	11	21	4	6	33.8	P10451	SPP1
-42.4	4.76	18	33	4	4	33.8	P10451	SPP1Ig
-12.8	4.2	15	16	2	3	9.9	P35321	SPRR1A
-12.3	4.71	22	24	2	4	9.9	P35321	SPRR1A
-3.3	4.25	7.9	8	1	1	9.9	P35321	SPRR1A
-71	4.68	51	53	9	9	18.1	Q9UBC9	SPRR3
-70.7	4.71	47	48	8	14	18.1	Q9UBC9	SPRR3
-63.2	5.16	42	43	6	9	18.1	Q9UBC9	SPRR3
-19.9	4.2	18	18	2	4	17	ENSP00000402016	SPRR3
-2.3	3.34	4.4	4	1	1	17	ENSP00000402016	SPRR3
-2.2	4	2.2	3	1	1	55.7	P61011	SRP54
-2	4.19	2.4	4	1	4	38.5	Q9UH36	SRRD
-7.8	3.84	0.7	1	1	1	299.4	Q9UQ35	SRRM2Ig
-2	4.2	4.3	26	1	1	28.2	ENSP00000414361	SSBP3
-7.7	4.21	1.9	3	1	1	59.8	ENSP00000377092	ST7Ig
-2.4	3.65	3.6	4	1	1	52.5	ENSP00000463613	STARD3
-2.4	4.3	2.7	4	1	1	88	P40763	STAT3Ig
-2.3	2.77	0.5	1	1	1	142.9	Q15468	STIL
-8.6	4.09	1.9	3	2	2	142.9	Q15468	STILIg
-2	4.35	3.5	4	1	1	50.3	Q9P2R7	SUCLA2Ig
-11.1	4.25	1.4	3	1	1	100.4	Q8IWU5	SULF2
-10.8	4.94	1.4	3	1	2	100.4	Q8IWU5	SULF2
-2.1	3.51	5.2	8	1	1	34	A8MXB9	SUMF2
-2.7	3.38	1.4	2	1	1	119.8	Q9Y5B9	SUPT16H
-8.3	4.29	0.4	1	2	2	795.9	Q8WXH0	SYNE2
-2	3.53	2.1	3	1	1	79.1	Q9H987	SYNPO2L
-2	3.99	2	3	1	1	66.9	ENSP00000428687	TACC1
-2.2	3.52	3	4	1	1	34.2	P17542	TAL1
-14.6	6.28	2.1	4	1	1	85	Q93075	TATDN2
-9.1	5.71	3.9	7	1	1	74.4	ENSP00000402783	TATDN2Ig
-2.2	4.18	2.5	6	1	1	48.2	O60806	TBX19
-2	3.2	0.5	1	1	1	307.8	Q6N022	TENM4
-8.2	4.22	5.7	11	2	3	59.6	Q15554	TERF2
-10	3.62	3.2	5	2	2	193.6	O43151	TET3
-616.6	6.71	61	96	46	108	77	P02787	TF
-338.2	5.6	40	64	26	55	77	P02787	TF
-289.3	5.83	32	51	22	60	77	P02787	TF
-70	5.05	8.9	14	8	12	77	P02787	TF
-56.8	6.03	20	65	1	1	8.1	ENSP00000417468	TF
-37.8	5.93	17	57	1	1	8.1	ENSP00000417468	TF
-14.3	5.24	32	100+	1	1	8.1	ENSP00000417468	TF
-21.8	4.48	21	45	2	7	14.3	Q03403	TFF2
-21.7	4.57	26	55	3	3	14.3	Q03403	TFF2
-15.7	4.2	21	45	2	4	14.3	Q03403	TFF2
-7	3.9	11	23	1	2	14.3	Q03403	TFF2
-8.5	3.71	11	23	1	1	14.3	Q03403	TFF2Ig
-819	7.14	67	100+	58	297	77	P02787	TFIg
-7.8	4.5	3.9	6	2	2	79.9	Q96PF1	TGM7
-22.5	4.74	4.7	6	3	3	129.3	P07996	THBS1
-9.4	3.42	1.1	1	1	1	129.3	P07996	THBS1
-3.5	5.55	0.8	2	1	2	104.1	P49746	THBS3
-5.3	4.43	8.1	22	1	1	17.9	P04216	THY1Ig
-12.2	4.05	16	24	2	2	23.2	P01033	TIMP1
-6.1	3.38	5.3	8	1	1	23.2	P01033	TIMP1
-4.8	4.42	5.3	8	1	1	23.2	P01033	TIMP1Ig
-9.5	4.94	6	8	2	4	31	ENSP00000440898	TK2
-3.8	4.62	2.3	3	1	3	31	ENSP00000440898	TK2
-2.1	3.9	3.1	4	1	1	89.8	O60603	TLR2
-2.2	3.32	3.8	9	1	1	20.3	ENSP00000402179	TM2D3
-3.4	3.94	5.4	8	1	1	25.2	Q9Y3B3	TMED7Ig
-4.3	4.01	3.3	6	1	1	31.1	Q9NUM4	TMEM106
-2.7	3.79	4	11	1	1	59.9	Q6UXF1	TMEM108
-9.3	4.44	7.8	15	2	2	39.4	Q66K66	TMEM198
-4.5	4.51	2.2	4	1	2	39.4	Q66K66	TMEM198
-2.9	4.19	2.2	4	1	1	39.4	Q66K66	TMEM198
-2.5	3.98	2.2	4	1	1	39.4	Q66K66	TMEM198
-8.2	4.39	16	21	1	1	23.2	Q9H0R3	TMEM222
-2	3	12	29	1	1	34.8	Q86YD3	TMEM25
-3.1	5.24	1.9	3	1	4	57.6	ENSP00000435813	TMPRSS13
-2	5	1.9	3	1	2	57.6	ENSP00000435813	TMPRSS13
-15.5	4.17	3	6	2	2	53.8	O15393	TMPRSS2
-10.6	3.65	3.5	7	2	3	53.8	O15393	TMPRSS2
-5.1	4.03	1.6	3	1	2	53.8	O15393	TMPRSS2
-2.7	4.05	5.4	7	1	1	13.9	Q9NP84	TNFRSF12A
-4.1	3.36	2.2	4	1	1	50.5	P19438	TNFRSF1A
-23	4.46	9.1	20	3	4	48.3	P20333	TNFRSF1B
-2.3	3.36	2.6	6	1	1	48.3	P20333	TNFRSF1B
-2.2	3.29	3.2	5	1	1	119.3	Q07912	TNK2
-15.3	4.49	2.5	3	3	3	183.1	ENSP00000406016	TNS1
-2.2	3.86	1.7	3	1	1	155.2	Q68CZ2	TNS3Ig
-8.3	4.28	2.2	4	2	2	190.8	Q8N9V7	TOPAZ1
-3.7	3.62	2.3	4	1	1	61.2	O14773	TPP1
-48.5	4.82	12	21	4	7	61.2	O14773	TPP1Ig
-10.8	5.26	2	4	1	1	79.3	Q8WVT3	TRAPPC12
-3.2	3.9	6.7	9	1	1	66.5	O43280	TREHIg
-2	3.72	1.1	2	1	1	116.8	O15164	TRIM24
-8.2	3.91	1.1	1	2	2	437.3	Q9Y4A5	TRRAP
-8.2	4.74	5.4	7	2	4	41.8	Q5TAA0	TTC22
-200.5	6.04	1	1	21	21	3711.3	Q8WZ42	TTN
-61.3	5.07	0.4	1	9	11	3992.2	ENSP00000467141	TTN
-57.1	4.97	0.3	0	5	5	3992.2	ENSP00000467141	TTN
-20.6	4.42	0.2	0	3	3	3992.2	ENSP00000467141	TTN
-6.4	3.78	0.1	0	2	2	3711.3	Q8WZ42	TTN
-56.5	4.78	27	43	4	6	15.9	P02766	TTR
-37.7	4.93	35	57	3	5	15.9	P02766	TTR
-19.3	4.29	8.2	13	1	2	15.9	P02766	TTR
-7.7	3.74	8.2	13	1	1	15.9	P02766	TTR
-78.2	5.64	59	96	6	17	15.9	P02766	TTRIg
-3.9	3.88	11	30	1	1	8.3	Q9GZX9	TWSG1
-2.9	4.04	11	30	1	1	8.3	Q9GZX9	TWSG1
-13.1	4.01	24	28	2	3	9.4	ENSP00000363639	TXN
-3.9	3.37	14	17	1	1	9.4	ENSP00000363639	TXN
-2.3	4.17	3.6	4	1	1	37.3	ENSP00000396322	TXNIP
-2.4	3.52	2.2	3	1	1	57	Q3KQV9	UAP1L1
-8.8	4.46	9.5	10	2	2	19.6	O00762	UBE2C
-11	4.61	2.6	5	2	2	146	Q6ZU65	UBN2
-43.4	5.28	1.9	3	6	6	573.5	Q5T4S7	UBR4
-8.8	4.88	2.5	4	1	1	106.3	Q5T4S7	UBR4
-8.2	4.56	0.6	1	2	2	573.5	Q5T4S7	UBR4Ig
-7.7	3.86	12	17	2	2	34.2	P55916	UCP3
-12.6	3.8	2	3	1	1	112.6	O75385	ULK1
-349.6	6.71	40	92	28	187	73.5	P07911	UMOD
-314.5	6.43	42	97	27	111	73.5	P07911	UMOD
-279.3	6.05	38	90	22	72	73.5	P07911	UMOD
-250.2	5.84	34	79	21	55	73.5	P07911	UMOD
-193.1	6.48	27	64	16	55	73.5	P07911	UMOD
-129.8	6.13	17	40	12	195	73.5	P07911	UMOD
-122.5	5.23	16	37	11	24	73.5	P07911	UMOD
-122.1	5.59	17	39	10	25	73.5	P07911	UMOD
-70.7	5.03	9.8	23	8	17	73.5	P07911	UMOD
-45.8	5.71	7.1	17	5	131	73.5	P07911	UMOD
-213.6	6.56	34	79	18	79	73.5	P07911	UMODIg
-2	3.54	0.5	1	1	1	192.9	Q9UPW8	UNC13A
-2.1	3.78	0.4	1	1	1	184.2	ENSP00000380006	UNC13B
-8.6	3.59	3.9	5	2	2	101.6	Q9H3U1	UNC45A
-14.3	4.5	1.2	2	3	3	360.6	ENSP00000272845	UNC80Ig
-2.1	5.08	9.3	12	1	1	40.8	P06132	UROD
-2.4	4.07	0.2	0	1	2	575.2	O75445	USH2A
-14.8	5.82	3.5	6	2	2	99.8	O60763	USO1
-2.9	3.89	0.6	1	1	1	140.4	P26640	VARS
-33.6	4.18	6.4	16	4	4	71.7	Q6EMK4	VASN
-26.9	4.72	7.4	19	3	3	71.7	Q6EMK4	VASN
-20.3	3.86	3.6	9	2	2	71.7	Q6EMK4	VASN
-59	4.9	11	29	6	6	71.7	Q6EMK4	VASNIg
-32.6	4.74	7	10	4	5	71.2	P19320	VCAM1
-24.4	4.45	6.5	10	4	4	71.2	P19320	VCAM1
-6.3	3.32	2.1	3	1	1	74.3	P19320	VCAM1
-2.1	3.63	1.5	2	1	1	74.3	P19320	VCAM1
-27.2	4.74	12	17	3	5	44	Q9Y279	VSIG4
-4.1	3.77	2.3	3	1	1	44	Q9Y279	VSIG4
-41	5.35	9.2	16	4	10	54.3	P04004	VTN
-24.7	4.65	6.1	11	3	4	54.3	P04004	VTN
-20.7	4.32	5.9	10	2	2	54.3	P04004	VTN
-17.7	4.51	4.2	7	2	8	54.3	P04004	VTN
-6.7	3.49	1.9	3	1	1	54.3	P04004	VTN
-4.8	3.62	1.7	3	1	2	54.3	P04004	VTN
-2.6	4.75	1.7	3	1	2	51.6	A8MWX3	WASH4P
-7.9	3.75	3.7	6	2	2	145.8	Q9C0J8	WDR33
-2	3.8	0.9	1	1	1	132.2	Q9P2L0	WDR35
-76.5	5.4	43	95	5	25	13	Q14508	WFDC2
-63.5	5.05	43	95	5	12	13	Q14508	WFDC2
-52.6	5.51	42	93	4	11	13	Q14508	WFDC2
-47.8	4.26	42	93	4	5	13	Q14508	WFDC2
-38.8	5.04	31	70	3	19	13	Q14508	WFDC2
-16.6	4.03	24	54	2	3	13	Q14508	WFDC2
-11.5	5.1	10	23	1	9	13	Q14508	WFDC2
-5.3	4.8	5.6	12	1	11	13	Q14508	WFDC2
-85.4	4.92	34	51	6	8	26.8	O76076	WISP2
-26.5	4.31	8.8	13	2	3	26.8	O76076	WISP2
-3.8	3.19	6	9	1	1	26.8	O76076	WISP2
-2.5	4.13	3.9	6	1	2	39.7	ENSP00000355065	WNT16
-6.8	3.83	0.6	1	1	1	162.4	Q14191	WRN
-11	5.58	5.7	12	2	8	38.2	Q9GZM5	YIPF3
-2.2	3.98	2.8	4	1	1	86.4	Q96TA2	YME1L1
-8.1	3.96	3.5	5	2	2	79.2	ENSP00000438529	ZBTB17
-2.6	3.65	4	8	1	1	51.6	Q8IZN3	ZDHHC14
-2.3	4.34	6.3	9	1	1	27.9	ENSP00000363256	ZDHHC18
-2	4.19	6.3	9	1	4	27.9	ENSP00000363256	ZDHHC18
-3	5.26	8.7	14	1	9	46.2	Q9NTW7	ZFP64
-2	3.83	4.3	6	1	1	104.8	Q8IX07	ZFPM1
-30.8	4.71	6	11	4	5	116.9	Q96KR1	ZFR
-42.3	4.85	25	31	4	7	22.7	Q96DA0	ZG16BIg
-2.1	3.45	21	28	1	1	8.5	ENSP00000467611	ZNF345
-2.4	3.71	0.9	2	1	1	86.4	Q7Z4V0	ZNF438
-2	3.34	0.7	1	1	1	90.7	Q7Z4V0	ZNF438
-2.2	3.58	26	32	1	1	6.6	ENSP00000459415	ZNF66P
-8.2	4.11	3.4	4	2	2	119.1	Q17R98	ZNF827Ig
-17.3	4.12	9.6	17	3	3	61.3	Q9UJY5	ADP-ribosylation factor-binding protein GGA1
-2.6	3.75	4.2	6	1	1	36.8	ENSP00000411913	aldo-keto reductase family 7-like
-14.5	3.91	11	18	2	3	24.5	sp|CAS1_BOVIN|	Alpha-S1-casein
-40.6	5.17	37	59	4	7	24.5	sp|CAS1_BOVIN|	Alpha-S1-casein; Bos d 8; Contains: Antioxidant peptide; Flags: Precursor;
-9.6	4.04	7.7	10	2	3	26	sp|CAS2_BOVIN|	Alpha-S2-casein
-19.6	4.12	14	18	2	2	26	sp|CAS2_BOVIN|	Alpha-S2-casein; Contains: Casocidin-1; Casocidin-I; Flags: Precursor;
-8.5	3.59	7.9	10	1	1	49.7	A0A087WV24	Aromatic-L-amino-acid decarboxylase
-23.5	5.73	8.2	14	3	11	48.8	A0A087WTL4	Bcl-2-like protein 13
-8	4.53	7.6	13	2	2	48.8	A0A087WTL4	Bcl-2-like protein 13
-206.9	5.58	17	24	18	94	116.4	sp|BGAL_ECOLI|	Beta-galactosidase
-170.7	5.28	15	21	16	38	116.4	sp|BGAL_ECOLI|	Beta-galactosidase
-91.2	5.22	7.4	11	9	11	116.4	sp|BGAL_ECOLI|	Beta-galactosidase
-57.8	4.24	4.2	6	5	5	116.4	sp|BGAL_ECOLI|	Beta-galactosidase
-53.3	4.61	6.4	9	5	9	116.4	sp|BGAL_ECOLI|	Beta-galactosidase
-53	4.28	7	10	7	7	116.4	sp|BGAL_ECOLI|	Beta-galactosidase
-65.4	4.76	6.2	9	6	9	116.4	sp|BGAL_ECOLI|	Beta-galactosidase; Beta-gal; EC 3.2.1.23; Lactase;
-22	4.19	2.8	4	3	4	116.4	sp|BGAL_ECOLI|	Beta-galactosidase; Beta-gal; EC 3.2.1.23; Lactase;
-24	4.62	4.1	9	3	3	78.2	ENSP00000479395	cadherin 13
-10.4	4.14	1.1	3	1	2	78.2	ENSP00000479395	cadherin 13
-29.6	5.52	7.3	22	1	1	12	ENSP00000475524	cathepsin A
-2	5.16	2.5	3	1	2	54.7	Q86XT4	E3 ubiquitin-protein ligase TRIM50 ( EC 6.3.2.- )(Tripartite motif-containing protein 50)
-305.3	6.93	5	7	1	2	31.4	A0A087WU08	Haptoglobin
-7.8	4.86	4.7	7	2	2	51.8	A0A087WT54	Hepatoma-derived growth factor-related protein 2 (Fragment)
-3.5	4.22	6.8	12	1	1	11.4	ENSP00000462667	histone cluster 2 H4 family member a
-1023.1	8.35	14	20	11	39	52	HIP000046027.1	Ig gamma-1 chain C region
-237.3	6.16	3.8	5	2	9	52	HIP000046027.1	Ig gamma-1 chain C region
-191.9	5.89	3.8	5	1	1	52	HIP000046027.1	Ig gamma-1 chain C region
-185.6	6.13	3.8	5	1	1	52	HIP000046027.1	Ig gamma-1 chain C region
-155.5	6.21	3.8	5	1	20	52	HIP000046027.1	Ig gamma-1 chain C region
-78.9	4.74	3.8	5	1	2	52	HIP000046027.1	Ig gamma-1 chain C region
-932.8	8.08	12	18	8	30	52	HIP000046027.1	Ig gamma-1 chain C region;
-376.4	6.93	8	12	4	5	52	HIP000046027.1	Ig gamma-1 chain C region;
-208.3	5.92	3.8	5	1	4	52	HIP000046027.1	Ig gamma-1 chain C region;
-228.3	6.58	57	98	18	85	37.6	ENSP00000374989	Ig heavy constant alpha 1
-154.7	5.99	47	80	11	70	37.6	ENSP00000374989	Ig heavy constant alpha 1
-147.6	5.77	47	80	11	41	37.6	ENSP00000374989	Ig heavy constant alpha 1
-126.8	5.36	29	49	11	20	37.6	ENSP00000374989	Ig heavy constant alpha 1
-109	5.75	34	58	7	87	37.6	ENSP00000374989	Ig heavy constant alpha 1
-86.6	6.04	24	42	6	18	37.6	ENSP00000374989	Ig heavy constant alpha 1
-53.9	5.28	14	23	4	10	37.6	ENSP00000374989	Ig heavy constant alpha 1
-51	4.99	18	31	4	28	37.6	ENSP00000374989	Ig heavy constant alpha 1
-19.5	3.98	6.8	12	2	3	37.6	ENSP00000374989	Ig heavy constant alpha 1
-3.8	4.42	2.3	4	1	3	37.6	ENSP00000374989	Ig heavy constant alpha 1 [Source
-104	5.79	11	17	2	4	36.5	ENSP00000478870	Ig heavy constant alpha 2
-85.5	5.1	4.1	6	1	1	36.5	ENSP00000478870	Ig heavy constant alpha 2
-21.5	5.54	2.1	3	1	1	36.6	ENSP00000374981	Ig heavy constant alpha 2
-190.8	6.45	30	45	4	9	36.5	ENSP00000478870	Ig heavy constant alpha 2 (A2m marker)
-90.4	5.53	7.1	11	1	2	36.5	ENSP00000478870	Ig heavy constant alpha 2 (A2m marker)
-963.1	8.34	12	20	3	4	50.5	ENSP00000484069	Ig heavy constant gamma 1
-908.4	8.34	25	45	4	7	43.9	ENSP00000374990	Ig heavy constant gamma 1
-396.2	6.93	1.7	3	1	1	50.8	ENSP00000483022	Ig heavy constant gamma 1
-351.7	6.93	13	24	2	7	43.9	ENSP00000374990	Ig heavy constant gamma 1
-814.6	8.08	11	19	3	4	43.9	ENSP00000374990	Ig heavy constant gamma 1 (G1m marker)
-344.1	7.85	36	57	12	134	35.9	ENSP00000374987	Ig heavy constant gamma 2
-160.6	6.01	29	45	8	39	35.9	ENSP00000374987	Ig heavy constant gamma 2
-78.9	5.59	7.1	11	2	2	35.9	ENSP00000374987	Ig heavy constant gamma 2
-54.6	5.49	9.8	15	2	40	35.9	ENSP00000374987	Ig heavy constant gamma 2
-42.3	4.58	14	23	4	8	35.9	ENSP00000374987	Ig heavy constant gamma 2
-298.9	7.53	40	63	12	144	35.9	ENSP00000374987	Ig heavy constant gamma 2 (G2m marker)
-119.2	5.72	31	49	7	92	35.9	ENSP00000374987	Ig heavy constant gamma 2 (G2m marker)
-111.2	5.61	24	37	6	24	35.9	ENSP00000374987	Ig heavy constant gamma 2 (G2m marker)
-5.1	3.89	2.1	3	1	4	35.9	ENSP00000374987	Ig heavy constant gamma 2 (G2m marker) [Source
-609.5	7.92	21	37	15	278	56.9	ENSP00000481130	Ig heavy constant gamma 3
-266.9	6.42	18	31	10	58	56.9	ENSP00000481130	Ig heavy constant gamma 3
-189.3	5.92	15	26	6	28	56.9	ENSP00000481130	Ig heavy constant gamma 3
-92.1	5.71	8.2	16	4	6	41.3	ENSP00000374993	Ig heavy constant gamma 3
-76.6	5.46	5	9	2	33	56.9	ENSP00000481130	Ig heavy constant gamma 3
-554.5	7.73	27	46	12	179	56.9	ENSP00000481130	Ig heavy constant gamma 3 (G3m marker)
-146	5.61	16	29	6	23	56.9	ENSP00000481130	Ig heavy constant gamma 3 (G3m marker)
-390.8	7.66	47	68	12	64	35.9	ENSP00000374985	Ig heavy constant gamma 4
-94	5.87	4	6	1	1	35.9	ENSP00000374985	Ig heavy constant gamma 4
-90.6	5.45	7.3	11	3	6	35.9	ENSP00000374985	Ig heavy constant gamma 4
-39.2	5.3	2.4	4	1	2	35.9	ENSP00000374985	Ig heavy constant gamma 4
-343	7.53	27	39	10	26	35.9	ENSP00000374985	Ig heavy constant gamma 4 (G4m marker)
-78	5.33	4.9	7	1	1	35.9	ENSP00000374985	Ig heavy constant gamma 4 (G4m marker)
-269.3	6.96	2.3	4	2	7	65.7	ENSP00000481881	Ig heavy constant mu
-102.4	5.69	23	35	9	170	49.4	ENSP00000375001	Ig heavy constant mu
-66.2	4.92	19	29	7	18	49.4	ENSP00000375001	Ig heavy constant mu
-57.8	6.81	20	29	2	26	13	ENSP00000474284	Ig heavy variable 1/OR15-1
-34.1	5.1	20	29	2	6	13	ENSP00000474284	Ig heavy variable 1/OR15-1
-60.2	6.45	20	29	2	19	13	ENSP00000474284	Ig heavy variable 1/OR15-1 (non-functional)
-23.9	4.52	20	29	2	2	13	ENSP00000474284	Ig heavy variable 1/OR15-1 (non-functional)
-88.2	6.72	44	68	5	10	12.8	ENSP00000375014	Ig heavy variable 1-18
-81.4	6.34	14	21	3	10	12.8	ENSP00000375014	Ig heavy variable 1-18
-61.3	6.34	28	42	2	7	12.8	ENSP00000375019	Ig heavy variable 1-24
-60.7	6.7	29	43	2	2	12.8	ENSP00000375019	Ig heavy variable 1-24
-69	6.7	32	48	3	6	12.9	ENSP00000375031	Ig heavy variable 1-46
-55.5	6.34	12	18	2	5	12.9	ENSP00000375031	Ig heavy variable 1-46
-86.9	6.71	22	31	2	6	12.7	ENSP00000375042	Ig heavy variable 1-69
-62.6	6.34	43	60	3	3	12.7	ENSP00000375042	Ig heavy variable 1-69
-9.1	4.07	11	13	1	1	13.2	ENSP00000375020	Ig heavy variable 2-26
-53.5	6.27	14	22	1	1	12.6	ENSP00000474941	Ig heavy variable 3/OR16-10
-18.3	4.65	8.5	11	1	1	12.9	ENSP00000474013	Ig heavy variable 3/OR16-12
-17.7	6.64	8.5	11	1	1	12.9	ENSP00000474013	Ig heavy variable 3/OR16-12
-50.5	6.16	18	24	2	3	12.9	ENSP00000474013	Ig heavy variable 3/OR16-12 (non-functional)
-84.1	6.73	5.1	6	1	1	12.9	ENSP00000474814	Ig heavy variable 3/OR16-13
-46.6	5.48	18	22	1	13	10.7	ENSP00000474363	Ig heavy variable 3/OR16-9
-34.9	5.13	18	22	1	4	10.7	ENSP00000474363	Ig heavy variable 3/OR16-9
-93.1	6.67	18	22	1	49	10.7	ENSP00000474363	Ig heavy variable 3/OR16-9 (non-functional)
-49.7	6.25	15	21	1	1	12.9	ENSP00000375010	Ig heavy variable 3-11
-33.3	4.97	15	21	1	1	12.9	ENSP00000375010	Ig heavy variable 3-11
-63.8	6.41	15	21	1	2	12.9	ENSP00000375010	Ig heavy variable 3-11 (gene/pseudogene)
-111.8	6.31	5.2	10	1	1	12.5	ENSP00000375011	Ig heavy variable 3-13
-110.1	6.11	61	87	8	20	12.9	ENSP00000375012	Ig heavy variable 3-15
-79.5	6.24	48	68	3	8	12.9	ENSP00000375012	Ig heavy variable 3-15
-39.8	5.43	10	14	1	1	12.9	ENSP00000375012	Ig heavy variable 3-15
-36.3	4.77	10	14	1	2	12.9	ENSP00000375012	Ig heavy variable 3-15
-54.9	6.08	20	27	1	1	12.7	ENSP00000375015	Ig heavy variable 3-20
-126.1	6.37	21	28	2	6	12.6	ENSP00000375018	Ig heavy variable 3-23
-122	6.75	8.5	12	2	2	12.6	ENSP00000375018	Ig heavy variable 3-23
-36.8	4.94	17	23	2	4	12.6	ENSP00000375018	Ig heavy variable 3-23
-76	5.65	8.5	12	1	1	12.9	ENSP00000474524	Ig heavy variable 3-30
-49.7	5.16	32	45	4	15	12.9	ENSP00000474524	Ig heavy variable 3-30
-30.6	4.41	8.5	12	1	1	12.9	ENSP00000474524	Ig heavy variable 3-30
-30.3	4.76	13	18	1	2	12.9	ENSP00000474524	Ig heavy variable 3-30
-27.1	4.11	30	42	3	3	12.9	ENSP00000474524	Ig heavy variable 3-30
-149.1	7.1	35	60	9	118	13.1	ENSP00000375024	Ig heavy variable 3-33
-121.1	6.86	34	59	6	52	13.1	ENSP00000375024	Ig heavy variable 3-33
-78.3	5.65	38	65	4	14	13.1	ENSP00000375024	Ig heavy variable 3-33
-33.1	5.3	21	37	3	21	13.1	ENSP00000375024	Ig heavy variable 3-33
-32.9	4.43	18	31	2	3	13.1	ENSP00000375024	Ig heavy variable 3-33
-26.6	4.09	16	28	1	1	13.1	ENSP00000375024	Ig heavy variable 3-33
-99.4	6.4	47	71	4	9	12.8	ENSP00000375026	Ig heavy variable 3-35 (non-functional)
-25.7	5.59	26	38	3	10	12.8	ENSP00000375027	Ig heavy variable 3-38
-10.9	3.97	8.6	13	1	1	12.8	ENSP00000375027	Ig heavy variable 3-38
-36.4	5.38	8.6	13	1	6	12.8	ENSP00000375027	Ig heavy variable 3-38 (non-functional)
-79.3	6.29	30	41	1	1	13.1	ENSP00000399826	Ig heavy variable 3-43
-70.4	5.98	38	54	6	20	13	ENSP00000375034	Ig heavy variable 3-49
-69.9	6.29	34	49	5	25	13	ENSP00000375034	Ig heavy variable 3-49
-100.3	6.7	16	21	1	7	12.8	ENSP00000375036	Ig heavy variable 3-53
-93.3	6.26	16	21	2	5	12.8	ENSP00000375036	Ig heavy variable 3-53
-19.2	4.66	16	21	1	1	12.8	ENSP00000375036	Ig heavy variable 3-53
-17.5	4.88	16	21	1	1	12.8	ENSP00000375036	Ig heavy variable 3-53
-86.7	5.76	39	61	4	12	12.9	ENSP00000401707	Ig heavy variable 3-64
-61	5.39	19	27	1	2	8.3	ENSP00000480175	Ig heavy variable 3-64
-49.8	5.59	39	61	4	10	12.9	ENSP00000401707	Ig heavy variable 3-64
-117.1	6.7	30	41	3	7	12.7	ENSP00000375041	Ig heavy variable 3-66
[truncated: 363 more rows]
