# Supplementary material for: Activity-based protein profiling guided identification of urine proteinase 3 activity in subclinical rejection after renal transplantation
Source: Clin Proteomics. 2020 Jun 16;17:23. doi: 10.1186/s12014-020-09284-9 (PMC7296916; doi:10.1186/s12014-020-09284-9)
Supplement: Supplementary file 3 — Additional file 3. List of all proteins identified by mass spectromety in the urine samples from patients undergoing subclinical rejection. [file 12014_2020_9284_MOESM3_ESM.xlsx]

## Sheet: Subclinical <-2
log(e)	log(Intensity)	% (coverage)	% (corrected based on obs. Seq. reported)	total no. unique peptide obs.	total no.peptides obs peptides obs	MW kDa	Identifier	Description
-73.1	5.11	2.9	5	1	3	33.4	ENSP00000470909	A1BG
-26	4.97	2.9	5	1	2	33.4	ENSP00000470909	A1BG
-115.9	5.1	28	62	10	18	54.2	P04217	A1BG
-107.9	5.27	22	48	9	28	54.2	P04217	A1BG
-53.6	5.24	9.3	21	4	14	54.2	P04217	A1BG
-44.7	5.13	11	25	5	25	54.2	P04217	A1BG
-38.8	5.09	9.5	21	4	7	54.2	P04217	A1BG
-33.7	4.95	8.9	20	4	12	54.2	P04217	A1BG
-25.7	4.73	5.3	12	3	6	54.2	P04217	A1BG
-15.8	4.16	4.2	9	2	2	54.2	P04217	A1BG
-348.5	5.58	25	36	28	53	163.2	P01023	A2M
-300.6	5.35	23	34	26	43	163.2	P01023	A2M
-123.3	5.24	9.7	14	12	14	163.2	P01023	A2M
-100.4	4.96	7.5	11	10	20	163.2	P01023	A2M
-90.9	5.01	6.6	10	9	11	163.2	P01023	A2M
-57.3	4.48	4.1	6	6	7	163.2	P01023	A2M
-49.6	4.39	5.7	8	6	6	163.2	P01023	A2M
-20.3	3.89	2.1	3	2	3	163.2	P01023	A2M
-15.5	3.69	1.2	2	2	2	163.2	P01023	A2M
-11.3	3.73	1.4	2	2	2	163.2	P01023	A2M
-2	3.89	0.6	1	1	1	161	A8K2U0	A2ML1
-9.8	4.83	4.9	6	2	5	95.9	Q8NE71	ABCF1
-8.4	4.66	5.7	7	2	5	95.9	Q8NE71	ABCF1
-3.3	4.99	1.2	2	1	7	95.9	Q8NE71	ABCF1
-2.5	4.2	1.2	2	1	4	95.9	Q8NE71	ABCF1
-2.4	4.27	1.2	2	1	5	95.9	Q8NE71	ABCF1
-2	4.56	1.2	2	1	2	95.9	Q8NE71	ABCF1
-17.4	4.07	8.9	12	3	4	95.9	Q8NE71	ABCF1
-20.7	4.38	16	24	3	4	22.3	Q96IU4	ABHD14B
-2.3	3.77	4.3	6	1	1	22.3	Q96IU4	ABHD14B
-2.1	3.54	0.9	1	1	1	98.3	P21399	ACO1
-30.5	4.34	8	18	4	4	48.3	P11117	ACP2
-15.1	4.3	4	9	2	4	48.3	P11117	ACP2
-213.3	6.07	39	78	16	84	44.5	P15309	ACPP
-155.6	5.49	30	60	12	45	44.5	P15309	ACPP
-68.6	4.81	20	40	8	11	44.5	P15309	ACPP
-57.9	5.49	11	23	5	13	44.5	P15309	ACPP
-46.1	5.1	16	32	6	11	44.5	P15309	ACPP
-43.5	5.25	10	20	4	12	44.5	P15309	ACPP
-26.7	4.29	7	14	3	3	44.5	P15309	ACPP
-24.4	4.55	13	26	3	6	44.5	P15309	ACPP
-2.4	4.49	2.3	5	1	10	44.5	P15309	ACPP
-16.6	4.26	2.8	6	1	1	44.5	P15309	ACPP
-11.8	4.27	5.3	6	2	6	42	P68133	ACTA1
-9.5	4.47	5.3	6	2	5	42	P68133	ACTA1
-2.4	3.42	2.7	3	1	2	42	P68133	ACTA1
-92.5	5.33	4.8	5	1	1	42	P62736	ACTA2
-239.4	6.22	43	49	17	77	41.7	P60709	ACTB
-117.1	5.19	30	34	11	18	41.7	P60709	ACTB
-108	5.45	28	32	9	15	41.7	P60709	ACTB
-106.1	5.39	21	24	8	15	41.7	P60709	ACTB
-40.8	4.64	8.3	9	3	4	41.7	P60709	ACTB
-30.1	4.36	16	18	4	4	41.7	P60709	ACTB
-25.8	4.32	8.5	10	3	3	41.7	P60709	ACTB
-56.8	5.58	4.5	5	1	1	42	Q562R1	ACTBL2
-37	4.64	5.3	6	1	1	42	Q562R1	ACTBL2
-35.8	4.48	4.5	5	1	1	42	Q562R1	ACTBL2
-75.8	5.5	8.1	12	1	1	21.8	ENSP00000462823	ACTG1
-12.3	3.96	2.1	3	1	1	103.8	P35609	ACTN2
-18.9	4.64	4.8	6	3	3	104.8	O43707	ACTN4
-6	3.3	2.2	4	1	1	56.8	P36896	ACVR1B
-3.3	3.64	9.5	13	1	1	22.7	ENSP00000418683	ACY1
-8.3	5.06	5.8	11	2	11	76.6	P78563	ADARB1
-145.7	5.05	19	28	12	22	69	P43652	AFM
-81.3	4.91	13	19	7	7	69	P43652	AFM
-75.3	4.82	13	19	6	10	69	P43652	AFM
-36.3	4.43	7	10	4	4	69	P43652	AFM
-32.4	4.63	9.2	13	4	7	69	P43652	AFM
-27.9	4.62	5.2	8	3	5	69	P43652	AFM
-5.4	4.06	2.5	4	1	3	69	P43652	AFM
-82.2	5.23	3.4	6	6	13	214.7	O00468	AGRN
-45.2	4.76	1.7	3	3	4	214.7	O00468	AGRN
-33.9	4.66	2.2	4	4	5	214.7	O00468	AGRN
-29.9	4.68	1.6	3	3	4	214.7	O00468	AGRN
-22.3	4.28	0.6	1	1	2	214.7	O00468	AGRN
-100.6	5.11	23	49	8	25	53.1	P01019	AGT
-65.5	4.71	16	33	6	12	53.1	P01019	AGT
-13.8	4.7	4.7	10	2	3	53.1	P01019	AGT
-13.5	4.13	4.9	11	2	2	53.1	P01019	AGT
-5.8	3.81	3.3	7	1	2	53.1	P01019	AGT
-5	4.13	2.3	5	1	2	53.1	P01019	AGT
-4.6	3.26	2.3	5	1	1	53.1	P01019	AGT
-2.9	3.23	2.3	5	1	1	53.1	P01019	AGT
-9.4	5.37	1.1	2	1	1	138.4	Q9UPW5	AGTPBP1
-8.6	5.16	1.3	2	1	4	137	Q8N157	AHI1
-3.7	4.91	1.3	2	1	5	137	Q8N157	AHI1
-78.2	5.8	2.7	4	8	8	628.7	Q09666	AHNAK
-25	4.51	0.9	1	3	3	628.7	Q09666	AHNAK
-8.1	4.43	0.2	0	1	1	628.7	Q09666	AHNAK
-43.2	4.5	2.2	3	5	6	616.2	Q8IVF2	AHNAK2
-7.8	4.27	0.4	1	1	1	616.2	Q8IVF2	AHNAK2
-125.6	5.69	27	48	10	51	39.3	P02765	AHSG
-62.4	5.12	18	31	6	9	39.3	P02765	AHSG
-51.9	4.65	11	19	5	11	39.3	P02765	AHSG
-48.9	5.01	9.3	16	4	10	39.3	P02765	AHSG
-26	4.08	7.6	14	3	3	39.3	P02765	AHSG
-22.6	4.95	7.9	14	2	11	39.3	P02765	AHSG
-18.5	4.95	7.9	14	2	4	39.3	P02765	AHSG
-18	4.37	6.8	12	2	3	39.3	P02765	AHSG
-13.1	4.29	4.1	7	2	3	39.3	P02765	AHSG
-8.1	3.63	6.8	12	2	2	39.3	P02765	AHSG
-2.2	3.06	2.1	3	1	1	73.8	O43572	AKAP10
-2029	8.11	2.6	3	1	1	56.2	B7WNR0	ALB
-895	7.79	3.7	5	2	3	52	D6RHD5	ALB
-2015.5	8.11	3.7	5	3	9	52	D6RHD5	ALB
-1524.9	8.07	3.3	4	1	1	52	D6RHD5	ALB
-948.9	7.06	3.7	5	1	2	52	D6RHD5	ALB
-849.8	7.19	3.5	4	1	1	52	D6RHD5	ALB
-829.2	7.63	3.7	5	2	3	52	D6RHD5	ALB
-1524.6	8.07	1.8	2	1	1	51.5	D6RHD5	ALB
-832.9	7.66	1.8	2	1	1	51.5	H0YA55	ALB
-2666.1	8.21	86	100+	191	2779	69.3	P02768	ALB
-2087.1	8.19	77	99	146	2938	69.3	P02768	ALB
-1488.7	7.62	74	94	105	854	69.3	P02768	ALB
-1261	7.22	72	92	98	727	69.3	P02768	ALB
-1232.2	7.92	72	92	81	1626	69.3	P02768	ALB
-1230.3	7.39	73	93	85	426	69.3	P02768	ALB
-1208.9	7.8	63	80	87	813	69.3	P02768	ALB
-976.9	7.74	75	95	75	1918	69.3	P02768	ALB
-934	8.01	71	91	66	3848	69.3	P02768	ALB
-55.3	5.6	8	10	6	12	69.3	P02768	ALB
-945.4	7.2	70	90	70	704	69.3	P02768	ALB
-33.5	4.47	16	17	4	5	39.4	P04075	ALDOA
-3	3.41	2.2	2	1	1	39.4	P04075	ALDOA
-31.9	4.51	7.1	10	2	2	39.4	P05062	ALDOB
-19.7	4.2	3.8	5	1	1	39.4	P05062	ALDOB
-2.9	4.18	3.3	5	1	1	39.4	P05062	ALDOB
-8.4	3.77	1.2	2	2	2	236.9	Q86TB3	ALPK2
-1380.3	7.95	71	100+	99	2958	39	P02760	AMBP
-619.2	7.94	49	82	47	1586	39	P02760	AMBP
-603	7.65	62	100+	44	1189	39	P02760	AMBP
-552	7.67	58	97	36	898	39	P02760	AMBP
-546.7	7.23	49	81	41	390	39	P02760	AMBP
-543	7.6	51	85	40	633	39	P02760	AMBP
-516	6.83	53	88	40	334	39	P02760	AMBP
-502.4	7.94	45	75	34	2365	39	P02760	AMBP
-359.4	6.82	54	91	24	169	39	P02760	AMBP
-110.2	5.53	15	25	10	16	39	P02760	AMBP
-541.4	7.21	57	95	40	668	39	P02760	AMBP
-312.5	5.84	2	2	1	2	57.7	P04745	AMY1A
-174.4	5.69	1.8	2	1	1	57.7	P04745	AMY1A
-164.5	4.94	2	2	1	1	57.7	P04745	AMY1A
-63.9	4.83	15	18	7	12	57.7	P04745	AMY1A
-345.2	5.88	61	76	25	72	57.7	P04746	AMY2A
-194.8	5.71	40	49	16	51	57.7	P04746	AMY2A
-178.5	5.01	33	41	16	20	57.7	P04746	AMY2A
-77.4	4.56	16	20	8	11	57.7	P04746	AMY2A
-36.1	4.53	8.6	11	4	5	57.7	P04746	AMY2A
-59	5.09	15	18	5	11	42	ENSP00000433347	AMY2B
-48.2	4.99	13	15	5	11	42	ENSP00000433347	AMY2B
-320.5	5.85	7.6	9	3	4	57.7	P19961	AMY2B
-183.8	5.69	2.7	3	1	1	57.7	P19961	AMY2B
-165.4	4.97	2	2	1	2	57.7	P19961	AMY2B
-104.2	5.15	18	22	9	13	57.7	P19961	AMY2B
-77.1	4.51	2	2	1	1	57.7	P19961	AMY2B
-30	4.53	8.2	10	3	5	57.7	P19961	AMY2B
-9.9	4.66	2.1	3	2	2	161.5	ENSP00000396695	ANAPC1
-8	4.25	2.1	3	2	2	161.5	ENSP00000396695	ANAPC1
-2.1	3.54	5.4	8	1	1	16.5	P03950	ANG
-31.4	4.76	10	13	4	7	57.1	Q9UKU9	ANGPTL2
-3.5	4.12	1.6	2	1	2	57.1	Q9UKU9	ANGPTL2
-2.4	3.24	1.6	2	1	1	57.1	Q9UKU9	ANGPTL2
-8.3	4.35	0.5	1	1	1	480.1	Q12955	ANK3
-2.3	4.22	1.2	2	1	1	165.8	ENSP00000363792	ANKRD30A
-7.8	3.79	4	6	2	2	121	Q9BQI6	ANKRD32
-2	3.73	5.6	9	1	2	30	Q5TZF3	ANKRD45
-58	4.54	5.9	10	6	8	109.5	P15144	ANPEP
-45.9	4.38	7.4	13	6	6	109.5	P15144	ANPEP
-44.5	4.52	3.5	6	4	7	109.5	P15144	ANPEP
-16.7	4.42	2.5	4	2	4	109.5	P15144	ANPEP
-6.1	3.47	1.3	2	1	1	109.5	P15144	ANPEP
-4.5	3.38	2.9	4	1	1	38.7	P04083	ANXA1
-36.8	4.52	11	14	4	4	38.6	P07355	ANXA2
-3.1	3.91	2.7	3	1	1	38.6	P07355	ANXA2
-2.2	4.48	4.9	6	1	1	38.3	O76027	ANXA9
-2.5	3.87	2.5	4	1	1	104.5	Q10567	AP1B1
-3.9	4.38	1.9	3	1	1	91.3	O43747	AP1G1
-2	3.33	1.2	2	1	1	119	Q13367	AP3B2
-7.9	3.75	1.3	2	2	2	243.8	O95996	APC2
-10.5	3.83	8.1	20	2	2	25.4	P02743	APCS
-9.5	3.96	9.4	23	2	2	25.4	P02743	APCS
-37.8	4.56	7.2	11	5	7	81.2	P13798	APEH
-6.2	3.95	1.6	2	1	1	81.2	P13798	APEH
-2.7	3.24	1.1	2	1	1	81.2	P13798	APEH
-5.8	4.08	1.6	2	1	2	81.2	P13798	APEH
-126	5.44	40	49	12	21	30.8	P02647	APOA1
-85.1	5.38	28	35	9	15	30.8	P02647	APOA1
-72.7	4.92	37	46	9	12	30.8	P02647	APOA1
-69.8	5.32	28	35	7	14	30.8	P02647	APOA1
-22	4.25	12	15	3	3	30.8	P02647	APOA1
-5.2	4.17	9	11	1	2	11.2	P02652	APOA2
-3.2	3.4	8	10	1	1	11.2	P02652	APOA2
-118.5	5.11	23	29	10	14	45.3	P06727	APOA4
-91.7	5.17	29	35	11	13	45.3	P06727	APOA4
-86.7	5.21	16	20	7	12	45.3	P06727	APOA4
-19.3	4.37	7.3	9	3	4	45.3	P06727	APOA4
-53.9	4.97	2.1	3	5	5	515.2	P04114	APOB
-21.2	4.65	23	32	3	3	9.3	ENSP00000465356	APOC1
-147	6.18	50	100+	13	81	21.3	P05090	APOD
-120.1	6.62	35	92	9	114	21.3	P05090	APOD
-112.7	6.61	35	93	9	121	21.3	P05090	APOD
-107	6.44	32	85	9	55	21.3	P05090	APOD
-105.2	6.02	35	92	8	38	21.3	P05090	APOD
-94.9	6.04	38	99	8	134	21.3	P05090	APOD
-79.2	5.92	34	90	7	104	21.3	P05090	APOD
-62.7	5.18	31	82	6	24	21.3	P05090	APOD
-61.4	5.47	25	65	6	20	21.3	P05090	APOD
-75.1	5.5	32	83	7	39	21.3	P05090	APOD
-27	4.35	8.2	11	3	4	36.1	P02649	APOE
-4.1	3.66	4.4	6	1	1	36.1	P02649	APOE
-2	4.08	2.5	3	1	1	36.1	P02649	APOE
-12.7	3.66	23	39	1	1	11.7	ENSP00000462260	APOH
-232.6	6.18	54	74	16	89	38.3	P02749	APOH
-83.7	5.36	24	33	6	13	38.3	P02749	APOH
-71.8	5.07	30	41	7	9	38.3	P02749	APOH
-70.7	5.5	26	36	5	16	38.3	P02749	APOH
-60.8	5.08	24	33	5	8	38.3	P02749	APOH
-42.5	4.8	14	19	4	8	38.3	P02749	APOH
-35	5	15	20	4	15	38.3	P02749	APOH
-31.2	4.11	13	18	4	4	38.3	P02749	APOH
-7.4	3.93	5.8	8	1	1	38.3	P02749	APOH
-49.8	4.73	20	27	5	12	38.3	P02749	APOH
-5.3	3.6	1.6	2	1	1	86.9	P05067	APP
-2.4	3.29	4.3	6	1	1	61.6	ENSP00000352385	ARCN1
-10.6	5.3	5.5	8	1	1	20.7	P84077	ARF1
-3.7	3.89	3.1	5	1	1	34.7	P05089	ARG1
-7.8	4.02	4.4	5	2	2	74.9	Q8N392	ARHGAP18
-7.4	4.69	2.7	4	2	4	105.9	O43182	ARHGAP6
-2.2	4.21	4.3	5	1	1	21.3	ENSP00000436519	ARHGEF39
-2	3.85	0.8	2	1	1	197.3	Q68CP9	ARID2
-10.1	4.35	2.9	4	2	2	132.3	Q14865	ARID5B
-9.7	4.36	3	5	2	4	132.3	Q14865	ARID5B
-8.9	3.67	1.4	2	2	2	132.3	Q14865	ARID5B
-25.5	4.16	8.1	17	3	4	53.8	ENSP00000348406	ARSA
-24	4.21	8.1	17	3	5	53.8	ENSP00000348406	ARSA
-21.6	4.61	6.8	11	3	4	44.6	Q13510	ASAH1
-20	4.95	12	21	3	5	44.6	Q13510	ASAH1
-11.1	4.44	4.9	7	2	3	46.5	Q13510	ASAH1
-10.1	4.15	4.3	7	2	2	44.6	Q13510	ASAH1
-8.2	4.93	2.7	4	2	5	46.5	Q13510	ASAH1
-2.2	3.81	4.1	5	1	1	70.2	Q96Q27	ASB2
-2.1	3.78	0.8	1	1	1	165.3	O94823	ATP10B
-22.5	4.27	6.4	8	2	2	38.2	ENSP00000446489	ATP5B
-8.2	3.93	5	6	1	3	38.2	ENSP00000446489	ATP5B
-2	4.51	11	16	1	3	8.2	ENSP00000451031	ATP6V1D
-144.8	5.23	10	21	14	22	158.4	O75882	ATRN
-19.9	4.13	1.9	4	2	2	158.4	O75882	ATRN
-17.7	4.02	2	4	2	3	158.4	O75882	ATRN
-16.4	4.39	1	2	3	3	158.4	O75882	ATRN
-9.2	3.96	0.9	2	2	2	158.4	O75882	ATRN
-8.4	3.86	1	2	1	5	158.4	O75882	ATRN
-7	3.67	1	2	1	1	158.4	O75882	ATRN
-4.2	3.39	0.8	2	1	1	158.4	O75882	ATRN
-4.4	3.32	1	2	1	1	158.4	O75882	ATRN
-5.2	4.21	1.2	3	1	1	98.3	P30530	AXL
-2.6	3.71	1.2	3	1	2	98.3	P30530	AXL
-189.6	6.46	45	66	16	55	34.2	P25311	AZGP1
-170.8	6.4	46	68	13	97	34.2	P25311	AZGP1
-129.7	5.59	35	52	11	24	34.2	P25311	AZGP1
-116.8	5.18	36	53	12	24	34.2	P25311	AZGP1
-106	5.42	33	48	9	27	34.2	P25311	AZGP1
-87.2	5.52	28	41	8	31	34.2	P25311	AZGP1
-87.1	5.4	28	41	7	18	34.2	P25311	AZGP1
-67.1	5.07	22	33	7	17	34.2	P25311	AZGP1
-42.8	4.79	19	28	5	13	34.2	P25311	AZGP1
-30.7	4.6	12	18	3	8	34.2	P25311	AZGP1
-111.3	6.26	55	83	8	50	13.7	P61769	B2M
-96.1	5.78	51	78	8	30	13.7	P61769	B2M
-55.8	4.99	35	54	5	11	13.7	P61769	B2M
-55.2	6.05	35	54	5	31	13.7	P61769	B2M
-46.5	5.65	27	41	5	15	13.7	P61769	B2M
-37.1	4.65	24	37	4	9	13.7	P61769	B2M
-24	4.93	22	33	3	8	13.7	P61769	B2M
-8.3	4.15	12	18	2	2	13.7	P61769	B2M
-31.4	4.78	19	29	3	9	13.7	P61769	B2M
-2.2	3.36	1.4	2	1	1	47.1	O43505	B3GNT1
-4.2	4.24	3.6	5	1	2	51.2	Q9UL15	BAG5
-3.7	3.75	5.1	5	1	1	23.9	H3BV46	BAIAP3
-8.1	4.6	3.2	5	2	2	86.6	Q99728	BARD1
-12.3	3.89	15	18	2	2	22.7	P80723	BASP1
-2.4	3.62	2.6	4	1	1	101.5	Q8WY36	BBX
-17.8	4.55	4.7	8	3	6	68.4	P06276	BCHE
-10.2	6.17	11	12	2	16	22.6	Q9BXK5	BCL2L13
-3.1	3.38	3.7	5	1	1	45	Q93088	BHMT
-2.6	3.66	3.5	8	1	1	26.7	Q9NP55	BPIFA1
-3.2	3.28	12	15	1	1	19.1	ENSP00000429353	BRD9
-22.8	4.23	5.7	13	3	4	61.3	ENSP00000388212	BTD
-16	4.33	4.4	10	2	3	61.3	ENSP00000388212	BTD
-4.2	3.36	1.7	4	1	1	61.3	ENSP00000388212	BTD
-2.1	3.49	10	13	1	1	34.1	Q14201	BTG3
-2.4	3.51	1.3	2	1	1	156.4	Q711Q0	C10orf71
-2.1	3.95	0.6	1	1	1	124.3	Q9Y2G1	C11orf9
-2	3.46	7.5	12	1	1	12.2	A1A4T8	C14orf182
-2.6	4.64	3.1	4	1	1	19.9	ENSP00000448598	C17orf49
-2	3.48	3.9	12	1	1	67.8	Q4ZIN3	C19orf6
-5.2	3.66	6.9	8	1	1	25.8	P02747	C1QC
-2	5.49	4.1	5	1	5	25.8	P02747	C1QC
-2	4.6	4.1	5	1	1	25.8	P02747	C1QC
-16.5	4.16	7.7	10	2	2	80.1	ENSP00000438615	C1R
-19.6	4.42	8.3	16	1	1	21	ENSP00000437398	C1RL
-2.7	3.51	8.3	16	1	1	21	ENSP00000437398	C1RL
-77.8	5.29	17	36	8	18	53.5	Q9NZP8	C1RL
-41.8	5.14	9.4	20	5	12	53.5	Q9NZP8	C1RL
-40.1	4.45	9.7	20	5	6	53.5	Q9NZP8	C1RL
-36.5	4.82	10	21	4	8	53.5	Q9NZP8	C1RL
-31.6	5.11	8.2	17	3	6	53.5	Q9NZP8	C1RL
-26.8	4.72	9.9	21	3	5	53.5	Q9NZP8	C1RL
-14.9	4.86	4.3	9	2	5	53.5	Q9NZP8	C1RL
-13.7	4.08	4.3	9	2	2	53.5	Q9NZP8	C1RL
-623.6	5.9	36	43	49	94	187	P01024	C3
-247.7	5.48	14	16	21	29	187	P01024	C3
-199.7	5.3	13	15	18	24	187	P01024	C3
-189.7	5.23	12	14	17	28	187	P01024	C3
-75.7	4.57	4.7	6	7	7	187	P01024	C3
-28.1	4.19	2.4	3	4	4	187	P01024	C3
-23.2	4.44	1.3	2	1	4	187	P01024	C3
-10.8	3.65	1	1	2	2	187	P01024	C3
-20.3	3.82	2.4	3	2	2	187	P01024	C3
-79.2	4.92	4.4	6	7	9	192.7	P0C0L4	C4A
-65.4	5	5.8	8	7	16	192.7	P0C0L4	C4A
-41.9	4.55	2.2	3	4	5	192.7	P0C0L4	C4A
-41.2	4.79	3.4	5	4	9	192.7	P0C0L4	C4A
-19.9	3.78	1.8	3	2	2	192.7	P0C0L4	C4A
-6.2	3.46	0.8	1	1	2	192.7	P0C0L4	C4A
-3.9	3.46	0.7	1	1	1	192.7	P0C0L4	C4A
-6	3.55	0.8	1	1	1	192.7	P0C0L4	C4A
-225.8	5.38	15	21	19	25	192.6	ENSP00000415941	C4B
-12.7	4.08	3.2	4	2	2	67	P04003	C4BPA
-10.4	3.86	3.9	5	2	2	67	P04003	C4BPA
-4.8	3.85	1.7	2	1	1	67	P04003	C4BPA
-2.9	3.83	2.2	3	1	4	67	P04003	C4BPA
-3.5	2.72	1.8	2	1	1	67	P04003	C4BPA
-8.8	4.62	1.4	2	2	3	149.3	Q96NH3	C6orf170
-3.1	4.11	42	47	1	1	2.1	ENSP00000468722	C6orf70
-74.3	4.91	11	15	7	11	93.5	P10643	C7
-17.7	4.22	2.6	4	2	2	93.5	P10643	C7
-13.8	4.14	1.9	3	2	3	93.5	P10643	C7
-11.4	4.4	2.3	3	2	6	93.5	P10643	C7
-7.3	4.55	0.8	1	1	9	93.5	P10643	C7
-4.6	3.94	1.2	2	1	2	93.5	P10643	C7
-4.1	3.54	1.4	2	1	1	93.5	P10643	C7
-5.9	3.33	1.4	2	1	1	93.5	P10643	C7
-3.7	3.18	2.7	4	1	1	65.1	P07357	C8A
-2	3.62	6.3	7	1	1	24.7	Q6ZUL3	C8orf86
-14.8	4.21	2	3	1	1	63.1	P02748	C9
-2	4.48	1.5	2	1	1	54.3	Q96LT7	C9orf72
-83.6	5.29	40	58	8	18	28.9	P00915	CA1
-32.5	4.54	15	22	4	5	28.9	P00915	CA1
-29.3	4.66	16	23	4	7	28.9	P00915	CA1
-20	4.37	18	26	3	4	28.9	P00915	CA1
-19.8	4.33	6.5	9	2	2	28.9	P00915	CA1
-4.2	3.9	3.1	3	1	1	29.2	P00918	CA2
-2	3.44	0.5	1	1	1	282.4	ENSP00000353362	CACNA1A
-2	4.08	1.2	2	1	1	73.5	Q08289	CACNB2
-2.1	3.73	1.8	3	1	1	48.5	Q9BY67	CADM1
-2.8	3.91	4.2	8	1	1	47	Q8N126	CADM3
-4.6	3.65	8.1	12	1	1	16.8	P62158	CALM2
-37.9	4.57	26	36	3	5	16.9	P27482	CALML3
-42.3	4.71	34	48	4	6	15.9	Q9NZT1	CALML5
-6.4	3.47	8.9	13	1	1	15.9	Q9NZT1	CALML5
-3.2	3.21	3.2	5	1	1	38.5	P40121	CAPG
-6.3	3.73	2.3	3	1	1	59.7	P04040	CAT
-11.5	4.62	18	36	2	5	21.5	Q6UW01	CBLN3
-18	4.93	18	36	3	18	21.5	Q6UW01	CBLN3
-4.6	3.81	6.9	8	1	1	18.7	ENSP00000434613	CBR1
-2.3	4.08	2	3	1	1	68.3	ENSP00000422875	CC2D2A
-2	3.87	1	2	1	1	217.1	Q6ZU64	CCDC108
-2.4	4.67	3	5	1	7	62.7	Q8N6L0	CCDC155
-31.7	5.26	1.4	2	4	11	801.4	Q8NDH2	CCDC168
-8.7	4.58	22	41	2	3	15.3	ENSP00000420248	CCDC58
-149.8	5.89	32	68	11	72	40.1	P08571	CD14
-145	5.64	40	84	10	55	40.1	P08571	CD14
-134.8	5.68	40	84	10	41	40.1	P08571	CD14
-119.4	5.56	32	67	9	18	40.1	P08571	CD14
-61.4	4.23	19	41	6	6	40.1	P08571	CD14
-49.1	4.48	18	38	5	7	40.1	P08571	CD14
-41.5	5.23	16	33	4	21	40.1	P08571	CD14
-40.2	4.6	15	33	5	5	40.1	P08571	CD14
-31.6	4.12	10	22	3	5	40.1	P08571	CD14
-2.2	3.77	1	2	1	1	125.4	Q86VB7	CD163
-61.8	5.16	7.7	15	6	14	80.8	Q9HCU0	CD248
-56.9	5.09	6.7	13	5	10	80.8	Q9HCU0	CD248
-41.4	5.09	5.7	11	4	7	80.8	Q9HCU0	CD248
-41.4	4.61	6.5	13	3	11	80.8	Q9HCU0	CD248
-37.6	4.84	5.4	11	4	11	80.8	Q9HCU0	CD248
-25.9	4.66	8.7	17	4	5	80.8	Q9HCU0	CD248
-18.8	4.12	3	6	2	2	80.8	Q9HCU0	CD248
-15.9	3.81	5	6	1	2	29.1	P26842	CD27
-14.5	4.02	8.1	9	2	2	29.1	P26842	CD27
-9.5	3.7	5	6	1	1	29.1	P26842	CD27
-7.4	3.73	5	6	1	1	29.1	P26842	CD27
-17.2	4.26	12	25	2	5	29.9	Q6UXG3	CD300LG
-13	3.75	8.8	19	2	2	29.9	Q6UXG3	CD300LG
-9.8	3.58	5.5	12	1	1	29.9	Q6UXG3	CD300LG
-24.7	4.61	7.5	18	3	5	39.4	P16070	CD44
-3.4	4.68	2.5	6	1	2	39.4	P16070	CD44
-2.7	3.9	1.9	5	1	1	39.4	P16070	CD44
-8.3	4.18	11	26	2	3	39.4	P16070	CD44
-153.2	5.61	43	48	12	35	35.8	B1AP15	CD55
-86	5.23	22	24	6	15	35.8	B1AP15	CD55
-75.6	5.18	19	21	5	28	35.8	B1AP15	CD55
-54.5	5.06	17	18	4	27	35.8	B1AP15	CD55
-30.5	4.38	9.5	12	4	5	49.3	ENSP00000356030	CD55
-79.9	5.28	3.8	5	1	2	34	ENSP00000375788	CD55
-68.9	5.3	3.8	5	1	3	34	B1AP15	CD55
-25.7	4.25	3.8	5	1	1	34	B1AP15	CD55
-21.6	3.96	4.4	5	2	4	34	B1AP15	CD55
-36.5	4.29	10	12	3	3	34	B1AP15	CD55
-87.5	5.28	24	28	9	16	41.4	P08174	CD55
-79.3	5.34	24	28	7	21	41.4	P08174	CD55
-10.3	3.89	4.2	5	2	2	41.4	P08174	CD55
-35.9	4.14	1.6	2	1	1	41.4	P08174	CD55
-129.1	6.52	53	100+	11	86	14.5	ENSP00000432362	CD59
-71.8	6.29	40	100+	6	81	14.5	ENSP00000432362	CD59
-71	5.69	40	100+	5	125	14.5	ENSP00000432362	CD59
-68	6.24	27	97	5	30	14.5	ENSP00000432362	CD59
-66.9	6.12	32	100+	5	40	14.5	ENSP00000432362	CD59
-61	5.73	32	100+	4	23	14.5	ENSP00000432362	CD59
-59.8	5.36	40	100+	6	37	14.5	ENSP00000432362	CD59
-54.2	4.85	32	100+	5	13	14.5	ENSP00000432362	CD59
-32.5	4.87	25	89	3	8	14.5	ENSP00000432362	CD59
-56.1	5.27	32	100+	4	19	14.5	ENSP00000432362	CD59
-14.5	4.12	8.2	15	2	2	36.8	Q9UIB8	CD84
-4.7	3.71	6.4	11	1	1	36.8	Q9UIB8	CD84
-2.8	4.87	1	2	1	3	92.2	Q99459	CDC5L
-2.1	4.35	1	2	1	2	92.2	Q99459	CDC5L
-61.1	4.78	9.1	23	6	9	97.4	P12830	CDH1
-28.4	4.54	3.9	10	3	4	97.4	P12830	CDH1
-24.9	4.43	4.1	10	3	3	97.4	P12830	CDH1
-16.8	3.55	2.7	7	2	2	97.4	P12830	CDH1
-15.8	4.13	4	10	2	3	97.4	P12830	CDH1
-15.1	4.17	2.4	6	2	2	97.4	P12830	CDH1
-3.6	3.6	1.3	2	1	1	76.4	P55287	CDH11
-2.8	3.71	1.3	2	1	1	76.4	P55287	CDH11
-244.5	6.16	23	49	19	98	79.6	P19835	CEL
-85.3	5.02	12	26	8	13	79.6	P19835	CEL
-48.4	4.47	6.7	14	6	7	79.6	P19835	CEL
-21.9	5.18	3.4	7	2	16	79.6	P19835	CEL
-16.8	4.03	3.8	8	2	2	79.6	P19835	CEL
-14.3	4.7	3.4	7	2	3	79.6	P19835	CEL
-3.8	3.99	1.2	2	1	1	79.6	P19835	CEL
-97.9	5.31	15	31	9	28	79.6	P19835	CEL
-8.6	5.32	1.2	2	2	2	358	Q9NYQ7	CELSR3
-28.6	4.47	2.5	3	4	4	357.3	P49454	CENPF
-23.4	5.55	2.5	3	4	5	357.3	P49454	CENPF
-2.1	3.75	1.4	2	1	1	54.7	P11597	CETP
-156.4	5.11	13	21	13	18	139	P08603	CFH
-58.5	4.68	6	10	6	10	139	P08603	CFH
-29.8	4.24	4	6	4	5	139	P08603	CFH
-22.1	4.45	2.4	4	3	4	139	P08603	CFH
-16.7	3.85	2.4	4	3	3	139	P08603	CFH
-2.3	3.1	0.7	1	1	1	139	P08603	CFH
-105.6	5.12	19	28	11	14	66.6	ENSP00000378131	CFI
-31.4	4.63	5.8	9	3	4	66.6	ENSP00000378131	CFI
-30	4.08	5.6	8	4	4	66.6	ENSP00000378131	CFI
-17.1	3.85	3.4	5	2	2	66.6	ENSP00000378131	CFI
-13.2	4.04	2.7	4	2	2	66.6	ENSP00000378131	CFI
-11.9	3.82	2.9	4	2	2	66.6	ENSP00000378131	CFI
-8.9	4.38	2	3	1	6	66.6	ENSP00000378131	CFI
-5.6	3.54	2	3	1	1	66.6	ENSP00000378131	CFI
-6.7	3.83	6	9	1	1	18.5	P23528	CFL1
-7.4	4.13	1.5	2	2	3	137	Q9P2M7	CGN
-2.1	3.82	7	10	1	1	40.5	O15335	CHAD
-2	3.75	8.2	50	1	1	23.1	ENSP00000402225	CHEK2
-32.4	4.49	5.9	8	3	6	78.2	P05060	CHGB
-26.7	4.14	4.6	6	3	3	78.2	P05060	CHGB
-10.6	4.04	2.2	3	1	2	78.2	P05060	CHGB
-2.3	4.09	1.2	2	1	1	85.4	Q8IZ52	CHPF
-8.8	4.75	0.9	2	1	2	257.6	I3L2J0	CIC
-8.1	3.98	0.7	1	1	3	123.3	P33076	CIITA
-2.1	4.45	2.9	5	1	1	76.9	Q8WWK9	CKAP2
-12.4	3.84	3.9	5	2	2	51.6	Q86T13	CLEC14A
-24.5	4.13	16	21	3	3	22.5	P05452	CLEC3B
-17.7	4.29	10	14	2	3	22.5	P05452	CLEC3B
-5.6	3.87	5.4	7	1	1	22.5	P05452	CLEC3B
-2.8	3.57	5	7	1	1	22.5	P05452	CLEC3B
-2.2	3.71	4.9	9	1	1	46.3	O75503	CLN5
-106.8	5.65	24	58	9	27	52.5	P10909	CLU
-102.4	5.34	23	57	9	27	52.5	P10909	CLU
-100.8	5.54	20	49	7	22	52.5	P10909	CLU
-94.8	5.66	23	57	8	18	52.5	P10909	CLU
-92.2	5.04	21	52	8	12	52.5	P10909	CLU
-27.9	4.04	7.6	18	3	3	52.5	P10909	CLU
-16.3	3.52	4	10	2	2	52.5	P10909	CLU
-8.4	4.38	12	28	2	2	52.5	P10909	CLU
-5.3	4.35	4.9	12	1	3	52.5	P10909	CLU
-2.3	3.47	3.6	6	1	1	86.3	Q8IY22	CMIP
-3.1	3.72	1.9	2	1	1	52.8	Q96KP4	CNDP2
-12.8	4.45	4	6	2	3	59.4	O43405	COCH
-3.3	4.12	1.8	3	1	1	59.4	O43405	COCH
-72.1	4.77	5.2	8	7	9	324.4	Q99715	COL12A1
-62.8	5	4.3	6	8	10	324.4	Q99715	COL12A1
-35.7	4.44	2.7	4	4	4	324.4	Q99715	COL12A1
-21.8	4.58	1.5	2	3	4	332.9	Q99715	COL12A1
-2.2	3.76	0.6	1	1	1	191.8	Q05707	COL14A1
-7.8	4.3	2.2	4	2	4	191.8	Q05707	COL14A1
-3.2	3.54	0.6	1	1	1	141.6	P39059	COL15A1
-20.9	4.31	3.4	5	2	2	157.7	Q07092	COL16A1
-15.1	5.17	1	1	1	1	157.7	Q07092	COL16A1
-7.5	3.76	1.1	2	1	1	157.7	Q07092	COL16A1
-23.2	4.34	5.9	9	4	4	157.7	Q07092	COL16A1
-13.9	4.19	3.3	6	3	3	150.3	Q9UMD9	COL17A1
-44.5	5.33	4.6	7	3	5	135.7	P39060	COL18A1
-428.4	5.8	27	32	32	62	138.8	P02452	COL1A1
-402.6	5.63	22	27	29	60	138.8	P02452	COL1A1
-386	5.75	27	33	31	54	138.8	P02452	COL1A1
-117.5	5.78	12	15	11	16	138.8	P02452	COL1A1
-100.6	6.06	15	19	10	14	138.8	P02452	COL1A1
-76.6	5.23	6.6	8	8	10	138.8	P02452	COL1A1
-44.2	5.61	2.5	3	2	2	138.8	P02452	COL1A1
-7.2	3.79	1.9	2	2	2	138.8	P02452	COL1A1
-317.8	5.68	19	22	24	35	129.2	P08123	COL1A2
-249.4	5.53	23	25	21	25	129.2	P08123	COL1A2
-133.1	5.43	6.4	7	9	20	129.2	P08123	COL1A2
-74	4.83	14	16	8	8	129.2	P08123	COL1A2
-69.8	5.05	6.2	7	3	3	129.2	P08123	COL1A2
-35.1	4.77	5.9	7	2	3	129.2	P08123	COL1A2
-20.3	3.67	3.1	4	2	2	129.2	P08123	COL1A2
-8.7	3.88	2.9	4	2	2	186.8	Q8IZC6	COL27A1
-221	5.79	23	35	16	44	111.8	ENSP00000315243	COL3A1
-152.4	5.6	13	20	10	29	111.8	ENSP00000315243	COL3A1
-31.7	4.79	8.3	13	4	4	111.8	ENSP00000315243	COL3A1
-7.9	4.06	1.8	3	1	1	111.8	ENSP00000315243	COL3A1
-219.4	5.47	14	21	14	32	111.8	P02461	COL3A1
-14.4	3.71	3.1	4	2	2	138.5	P02461	COL3A1
-2	2.98	0.6	1	1	1	167.4	P08572	COL4A2
-47.6	5.54	6.7	8	6	10	163.9	P53420	COL4A4
-14.4	4.32	5.1	6	3	3	163.9	P53420	COL4A4
-8.1	4.29	2.5	3	2	3	163.9	P53420	COL4A4
-7.6	3.94	3.4	4	2	2	163.9	P53420	COL4A4
-53.2	5.82	8.3	11	6	7	161.5	P29400	COL4A5
-8.5	3.45	4.4	6	2	2	161.5	P29400	COL4A5
-8.3	3.99	3.7	5	2	2	161.5	P29400	COL4A5
-8	4.75	1	1	1	1	161.5	P29400	COL4A5
-7.2	4.64	2.2	3	1	1	161.5	P29400	COL4A5
-2	5.79	1.2	2	1	2	163.5	Q14031	COL4A6
-52.2	5	7.2	10	7	7	183.4	P20908	COL5A1
-8	3.97	2.4	3	1	1	183.4	P20908	COL5A1
-7.6	4.36	1.6	2	1	1	183.4	P20908	COL5A1
-7.5	3.97	0.6	1	1	1	183.4	P20908	COL5A1
-2.1	3.53	1	1	1	1	183.4	P20908	COL5A1
-39.4	5.51	5.9	7	6	6	144.8	P05997	COL5A2
-33.8	5.18	7.4	9	5	6	144.8	P05997	COL5A2
-22	5.27	6.1	8	3	5	144.8	P05997	COL5A2
-12.8	4.37	1.3	2	1	2	144.8	P05997	COL5A2
-7.4	4.38	2.9	4	2	2	144.8	P05997	COL5A2
-91.8	4.89	12	16	9	12	108.5	P12109	COL6A1
-45.9	4.96	8	11	6	6	108.5	P12109	COL6A1
-28.8	4.47	4	5	3	3	108.5	P12109	COL6A1
-19.8	4.37	3	4	3	4	108.5	P12109	COL6A1
-18.3	4.21	2.7	4	2	2	108.5	P12109	COL6A1
-11.4	4.3	1.6	2	2	5	108.5	P12109	COL6A1
-4.4	3.68	1.5	2	1	1	108.5	P12109	COL6A1
-46.8	4.98	11	17	6	7	108.5	P12110	COL6A2
-8	4.69	2.5	4	2	2	108.5	P12110	COL6A2
-7.6	3.85	1.5	2	1	1	108.5	P12110	COL6A2
-24.5	4.5	0.8	1	2	2	343.5	P12111	COL6A3
-8.1	4.36	1.3	2	2	2	343.5	P12111	COL6A3
-7.8	4.48	0.9	1	1	1	343.5	P12111	COL6A3
-2	3.71	0.7	1	1	2	343.5	P12111	COL6A3
-8.6	4.12	0.9	1	2	2	247	A6NMZ7	COL6A6
-34.4	4.19	5.5	8	6	6	247	A6NMZ7	COL6A6
-41.8	5.11	4.1	5	5	5	295	Q02388	COL7A1
-16	4.46	1	1	2	2	295	Q02388	COL7A1
-14.5	4.97	1.8	2	2	2	295	Q02388	COL7A1
-7.7	3.75	1.7	2	2	2	295	Q02388	COL7A1
-9.8	3.66	7.2	11	2	2	60.7	ENSP00000436433	COL8A2
-18.1	4.73	9.6	15	3	3	63.6	Q14050	COL9A3
-18	4.42	12	18	3	5	63.6	Q14050	COL9A3
-3.1	3.74	1.2	2	1	1	81.5	Q5KU26	COLEC12
-2.3	3.6	4.9	7	1	1	15.9	Q14019	COTL1
-177.7	5.23	18	25	14	23	108.8	ENSP00000418773	CP
-75.2	5.18	11	15	7	10	108.8	ENSP00000418773	CP
-56.2	4.83	5.5	8	5	11	108.8	ENSP00000418773	CP
-25.7	4.6	3.4	5	2	3	108.8	ENSP00000418773	CP
-11.5	3.51	2.6	4	2	2	108.8	ENSP00000418773	CP
-272	5.77	23	33	18	49	122.1	P00450	CP
-117.7	5.28	9.9	14	8	12	122.1	P00450	CP
-81.4	4.72	8.2	12	7	8	122.1	P00450	CP
-58.2	4.43	6.7	9	6	8	122.1	P00450	CP
-3.7	3.57	2.6	4	1	1	48.4	Q96IY4	CPB2
-2.4	3.56	9.4	11	1	1	15.6	ENSP00000424830	CPE
-8.7	4.34	4.2	6	2	2	53.1	P16870	CPE
-2.6	3.89	1.5	2	1	1	53.1	P16870	CPE
-3.1	3.78	94	94	1	1	3.8	ENSP00000455268	CPEB1
-16.4	4.14	7.7	19	3	3	60.5	P22792	CPN2
-7.8	3.84	2.8	7	1	1	60.5	P22792	CPN2
-8.4	5.06	6.4	8	2	7	65.7	Q9HCH3	CPNE5
-19.9	4.16	5.7	11	3	4	51.9	Q9Y646	CPQ
-58.4	5.24	11	19	5	14	54.1	Q9H3G5	CPVL
-29.5	4.02	7.4	13	3	3	54.1	Q9H3G5	CPVL
-20.4	4.77	4.2	7	2	16	54.1	Q9H3G5	CPVL
-13.7	4.69	3.8	6	2	5	54.1	Q9H3G5	CPVL
-11.8	4.1	3.4	6	2	2	54.1	Q9H3G5	CPVL
-8.7	4.71	2.3	4	1	21	54.1	Q9H3G5	CPVL
-4.5	4.05	2.5	4	1	1	54.1	Q9H3G5	CPVL
-2.5	5.36	13	28	1	12	32.6	Q9UJA2	CRLS1
-10.2	4.38	5.4	11	2	2	60.1	P09603	CSF1
-4.9	3.37	2.2	4	1	1	60.1	P09603	CSF1
-3.7	3.71	2.2	4	1	1	60.1	P09603	CSF1
-2.2	3.83	0.3	0	1	2	323.4	H7BXU2	CSMD1
-2.1	4.02	1	2	1	1	323.4	H7BXU2	CSMD1
-2.1	4.49	0.3	0	1	1	323.4	H7BXU2	CSMD1
-51.7	5.07	29	39	4	9	15.8	P01034	CST3
-39.9	4.89	22	29	3	10	15.8	P01034	CST3
-26.4	5.32	18	24	3	6	15.8	P01034	CST3
-25.6	4.51	22	29	3	4	15.8	P01034	CST3
-18.3	4.64	18	24	2	4	15.8	P01034	CST3
-8	4.66	6.8	9	1	3	15.8	P01034	CST3
-6.1	4.25	6.8	9	1	5	15.8	P01034	CST3
-5.3	4.06	6.8	9	1	3	15.8	P01034	CST3
-110.9	5.79	62	93	9	31	16.5	Q15828	CST6
-104.7	5.67	65	98	8	34	16.5	Q15828	CST6
-80.1	5.62	48	72	6	17	16.5	Q15828	CST6
-74.5	5.57	47	71	5	16	16.5	Q15828	CST6
-46.1	5.06	28	41	4	8	16.5	Q15828	CST6
-21.1	4.34	20	30	2	2	16.5	Q15828	CST6
-19.5	4.52	26	39	2	4	16.5	Q15828	CST6
-13.5	4.28	13	19	2	3	16.5	Q15828	CST6
-3.3	4.17	6.7	10	1	2	16.5	Q15828	CST6
-13.3	4.36	13	19	2	3	16.5	Q15828	CST6
-14.2	4.33	38	50	2	2	11	P01040	CSTA
-45.2	4.65	15	26	5	6	43.7	Q01459	CTBS
-4.7	3.78	1.8	3	1	1	43.7	Q01459	CTBS
-11.2	4.35	5.4	7	2	4	38.1	P29279	CTGF
-10.1	3.96	6	7	2	2	38.1	P29279	CTGF
-71.1	5.12	13	24	7	12	54.2	ENSP00000346952	CTSA
-55.7	4.73	10	19	5	7	54.2	ENSP00000346952	CTSA
-86.6	5.31	14	27	7	19	56.2	P10619	CTSA
-77.6	4.81	16	31	8	13	56.2	P10619	CTSA
-51.6	5.59	8	15	4	53	56.2	P10619	CTSA
-39.5	5.59	8	15	3	36	56.2	P10619	CTSA
-20.1	4.62	5.4	10	2	3	56.2	P10619	CTSA
-18.9	3.78	4	8	2	2	56.2	P10619	CTSA
-8.2	3.66	2.4	5	1	1	56.2	P10619	CTSA
-14.8	3.58	4.4	8	2	2	56.2	P10619	CTSA
-39.2	4.47	13	25	3	5	37.8	P07858	CTSB
-33.1	4.3	13	25	3	3	37.8	P07858	CTSB
-17.2	4.54	8	16	2	2	37.8	P07858	CTSB
-74	4.67	17	25	6	7	51.8	P53634	CTSC
-34.5	4.38	11	16	3	3	51.8	P53634	CTSC
-2.2	3.81	2.4	4	1	2	51.8	P53634	CTSC
-132.9	5.63	35	55	12	32	44.5	P07339	CTSD
-79.8	5.11	22	35	8	15	44.5	P07339	CTSD
-66.7	5.07	16	25	6	10	44.5	P07339	CTSD
-50.9	5.02	15	23	5	8	44.5	P07339	CTSD
-19.6	4.04	6.3	10	3	3	44.5	P07339	CTSD
-9.6	4.18	4.1	7	2	4	44.5	P07339	CTSD
-3.2	3.46	2.2	3	1	1	44.5	P07339	CTSD
-2.4	3.15	1.9	3	1	1	44.5	P07339	CTSD
-31	4.52	8.4	14	3	5	37.4	P09668	CTSH
-10.9	3.83	3.6	6	1	1	37.4	P09668	CTSH
-9.4	3.89	3.6	6	1	1	37.4	P09668	CTSH
-2.3	3.38	3.6	6	1	1	37.4	P09668	CTSH
-7	4.41	3	6	1	2	33.8	Q9UBR2	CTSZ
-4.8	3.71	3.6	7	1	1	33.8	Q9UBR2	CTSZ
-4.7	4.3	3	6	1	2	33.8	Q9UBR2	CTSZ
-4	3.22	3	6	1	1	33.8	Q9UBR2	CTSZ
-3.6	3.58	3	6	1	1	33.8	Q9UBR2	CTSZ
-3.1	3.14	3.6	7	1	1	33.8	Q9UBR2	CTSZ
-3	3.5	5.3	10	1	1	33.8	Q9UBR2	CTSZ
-213.1	5.35	6.8	16	21	31	398.5	O60494	CUBN
-87.6	4.68	2.7	6	9	9	398.5	O60494	CUBN
-43.1	4.43	1.5	4	4	4	398.5	O60494	CUBN
-38.9	4.06	1.6	4	5	5	398.5	O60494	CUBN
-28.5	4.48	1	2	4	5	398.5	O60494	CUBN
-23.8	4.3	0.6	2	2	3	398.5	O60494	CUBN
-23.4	4.15	1	2	3	6	398.5	O60494	CUBN
-7.9	3.64	0.4	1	1	1	398.5	O60494	CUBN
-3.2	3.93	0.2	1	1	1	398.5	O60494	CUBN
-25.5	4.29	0.8	2	3	3	398.5	O60494	CUBN
-7.7	4.72	7.2	12	2	2	57.5	Q9NR63	CYP26B1
-2	3.62	6.1	8	1	1	56.4	Q8N465	D2HGDH
-8.4	3.92	1.4	2	1	1	159.9	P53355	DAPK1
-7.2	4.37	0.8	1	1	1	159.9	P53355	DAPK1
-66.6	5.44	25	45	5	15	11.3	P81605	DCD
-40.2	5.04	34	60	4	12	11.3	P81605	DCD
-18.4	4.9	18	32	2	4	11.3	P81605	DCD
-18.4	4.44	18	32	2	5	11.3	P81605	DCD
-17.9	4.81	18	32	2	5	11.3	P81605	DCD
-4.6	4.44	9.1	16	1	2	11.3	P81605	DCD
-3.2	3.59	9.1	16	1	1	11.3	P81605	DCD
-8.2	4	1.7	3	1	1	83.6	Q8N568	DCLK2
-7.4	5.4	9.2	14	2	4	44.8	ENSP00000424982	DCP2
-2.2	3.64	3.1	7	1	1	71.7	Q5T1A1	DCST2
-2.3	3.35	9.5	14	1	1	21	P32321	DCTD
-2.4	3.56	4.5	5	1	1	44.5	Q5TDH0	DDI2
-10	5.6	4.6	7	2	8	75.4	Q9NVP1	DDX18
-21.2	4.75	28	41	3	3	10.2	P59665	DEFA1B
-12.9	4.65	17	25	2	2	10.2	P59665	DEFA1B
-5.2	3.82	8.5	12	1	1	10.2	P59665	DEFA1B
-3.9	3.77	8.5	12	1	1	10.2	P59665	DEFA1B
-3	3.15	8.8	10	1	1	7.4	P60022	DEFB1
-36.8	5.32	6.4	9	6	9	147	Q6IQ26	DENND5A
-2	4.13	2.3	3	1	1	78.8	Q9H6R0	DHX33
-16.4	3.75	1.6	2	2	2	139.2	Q14562	DHX8
-3.1	3.79	2	3	1	1	99.2	Q8IYB7	DIS3L2
-16.8	3.97	7	16	2	4	41.3	P80370	DLK1
-2.4	3.48	4.2	10	1	1	30.5	ENSP00000399829	DLK2
-10.8	3.87	11	44	2	2	41.9	Q6E0U4	DMKN
-3.9	3.75	1.9	5	1	1	47.1	Q6E0U4	DMKN
-8.3	4.42	1.2	2	1	1	98.6	ENSP00000450393	DNA2
-9.3	5.37	0.7	1	2	5	514.5	Q8IVF4	DNAH10
-2.5	4.42	0.4	1	1	2	514.5	Q8IVF4	DNAH10
-7.6	4.72	0.8	1	1	1	528.7	Q8TE73	DNAH5
-7.8	4.52	0.3	0	1	1	528.7	Q8TE73	DNAH5
-2.6	3.46	0.5	1	1	1	475.7	Q9C0G6	DNAH6
-2.3	3.88	0.3	0	1	2	475.7	Q9C0G6	DNAH6
-9.8	4.46	1.3	2	2	4	460.9	Q8WXX0	DNAH7
-3.8	4.08	10	20	1	2	9.2	ENSP00000458467	DNASE1
-48.8	4.86	18	32	4	7	31.4	P24855	DNASE1
-35.5	4.33	13	24	3	3	31.4	P24855	DNASE1
-2.2	3.45	9.2	21	1	1	39.6	O00115	DNASE2
-86.1	4.96	11	18	8	13	88.2	P27487	DPP4
-85.1	4.5	11	18	9	10	88.2	P27487	DPP4
-71.2	5.12	12	19	8	16	88.2	P27487	DPP4
-53.6	5.09	7	12	6	8	88.2	P27487	DPP4
-47.9	4.69	8.2	14	6	10	88.2	P27487	DPP4
-39.4	4.86	6.8	11	5	7	88.2	P27487	DPP4
-25.5	4.45	3.9	6	3	3	88.2	P27487	DPP4
-192.2	5.43	21	35	19	50	88.2	P27487	DPP4
-44	4.55	12	17	5	6	54.3	Q9UHL4	DPP7
-13.1	3.7	2.2	3	1	1	54.3	Q9UHL4	DPP7
-4.8	3.76	2	3	1	1	54.3	Q9UHL4	DPP7
-3.3	3.61	2	3	1	1	54.3	Q9UHL4	DPP7
-2.1	3.28	2	3	1	1	54.3	Q9UHL4	DPP7
-34.5	5.27	20	29	4	6	24	Q07507	DPT
-23.2	5.13	13	19	2	4	24	Q07507	DPT
-12.2	4.03	8.5	12	2	2	24	Q07507	DPT
-5.5	4.35	5	7	1	3	24	Q07507	DPT
-5.2	4.42	5	7	1	2	24	Q07507	DPT
-4.7	4.13	5	7	1	1	24	Q07507	DPT
-3.7	3.56	8	11	1	1	24	Q07507	DPT
-3.3	3.89	5	7	1	1	24	Q07507	DPT
-16	4.31	13	19	2	4	24	Q07507	DPT
-19.4	4.18	3.3	5	2	2	93.8	Q08554	DSC1
-4.3	3.89	0.9	1	1	2	99.9	Q02487	DSC2
-2.8	3.99	0.9	1	1	1	99.9	Q02487	DSC2
-114.6	5.07	13	24	10	14	113.7	Q02413	DSG1
-14.3	4.23	2.3	4	2	2	113.7	Q02413	DSG1
-3.9	3.56	1	2	1	1	113.7	Q02413	DSG1
-2.4	6.03	1.9	3	1	15	107.5	P32926	DSG3
-630.9	5.98	22	30	57	89	331.6	P15924	DSP
-106.6	4.72	4.9	7	12	12	331.6	P15924	DSP
-74.5	4.59	2.6	4	8	8	331.6	P15924	DSP
-10.1	3.52	0.5	1	2	2	331.6	P15924	DSP
-72.5	5.19	16	31	7	12	50.1	P68104	EEF1A1
-21.4	4.58	5.2	10	3	4	50.1	P68104	EEF1A1
-12.5	3.94	3.2	6	2	2	50.1	P68104	EEF1A1
-12	4.04	3.7	7	2	2	50.1	P68104	EEF1A1
-5.6	4.39	2.2	4	1	2	50.1	P68104	EEF1A1
-32	4.24	7.8	11	5	5	95.3	P13639	EEF2
-238.9	6.12	47	67	18	98	54.6	Q12805	EFEMP1
-171.7	5.49	34	50	13	25	54.6	Q12805	EFEMP1
-119.6	5.69	26	37	10	38	54.6	Q12805	EFEMP1
-106.8	5.68	19	28	9	73	54.6	Q12805	EFEMP1
-102.6	5.42	19	28	9	20	54.6	Q12805	EFEMP1
-98.3	5.03	23	34	9	12	54.6	Q12805	EFEMP1
-73.9	5.53	15	21	7	84	54.6	Q12805	EFEMP1
-49.1	4.51	13	18	5	7	54.6	Q12805	EFEMP1
-16.5	3.75	4.1	6	2	2	54.6	Q12805	EFEMP1
-44.4	4.34	9.5	14	4	8	54.6	Q12805	EFEMP1
-18.2	4.37	5	8	2	2	49.4	O95967	EFEMP2
-3.2	3.95	2.5	4	1	1	49.4	O95967	EFEMP2
-15.4	5.71	4.2	7	2	22	26.7	Q96C19	EFHD2
-11.8	4.37	4.6	6	2	3	38	P98172	EFNB1
-3	3.71	1.8	2	1	1	35.8	Q15768	EFNB3
-209.6	5.43	15	23	20	31	133.9	P01133	EGF
-170.4	5.34	16	26	16	26	133.9	P01133	EGF
-52.4	4.93	4.1	6	5	9	129.2	P01133	EGF
-48.6	5.02	4.3	7	5	9	129.2	P01133	EGF
-40.8	4.65	5.2	8	4	10	129.2	P01133	EGF
-36	4.45	4	6	4	6	133.9	P01133	EGF
-24	4.11	2.8	4	2	7	129.2	P01133	EGF
-20.2	4.12	2.2	3	3	3	129.2	P01133	EGF
-2.1	3.51	0.7	1	1	1	129.2	P01133	EGF
-2.1	5.1	1.4	2	1	6	84.7	Q63HQ2	EGFLAM
-2.1	3.63	3.6	4	1	1	60.6	Q9H4M9	EHD1
-22.5	4.27	8.1	11	3	3	46.4	Q14240	EIF4A2
-19.2	4.3	21	35	2	2	26.6	P56537	EIF6
-30.3	4.33	8.6	15	4	4	28.5	ENSP00000466090	ELANE
-11.3	4.36	3	5	2	2	28.5	ENSP00000466090	ELANE
-10.7	4.07	2.6	5	1	1	28.5	ENSP00000466090	ELANE
-3	3.55	3.4	6	1	1	28.5	ENSP00000466090	ELANE
-2.3	3.68	2.6	5	1	1	28.5	ENSP00000466090	ELANE
-40.1	4.74	8.6	15	5	13	28.5	ENSP00000466090	ELANE
-39.2	4.77	13	16	4	7	47.1	P06733	ENO1
-13.8	4.08	5.3	7	2	3	47.1	P06733	ENO1
-13	4.26	4.4	6	2	3	47.1	P06733	ENO1
-3.7	3.58	4.1	5	1	1	47.1	P06733	ENO1
-2.1	3.59	2.8	4	1	1	47.1	P06733	ENO1
-77	5.12	9.6	19	9	11	109.2	Q07075	ENPEP
-20.7	4.41	2.7	5	3	3	109.2	Q07075	ENPEP
-9	3.42	2.2	4	2	2	109.2	Q07075	ENPEP
-2.8	3.72	1.1	2	1	1	109.2	Q07075	ENPEP
-2.1	3.84	0.8	2	1	1	109.2	Q07075	ENPEP
-12.4	4.58	2.8	4	2	2	102.5	ENSP00000353833	EPHB4
-6.1	3.76	0.9	1	1	1	102.5	ENSP00000353833	EPHB4
-2.2	4.16	2	4	1	1	134.8	ENSP00000462438	ERBB2
-2.6	3.73	3.6	5	1	1	54.4	Q96HE7	ERO1L
-4.4	4.02	0.5	1	1	2	231.5	Q92817	EVPL
-2.2	3.68	1.7	2	1	1	96.5	Q8N9H8	EXD3
-9.8	4	4.1	7	2	2	67.7	P00748	F12
-133.7	5.36	17	25	10	23	70	P00734	F2
-96	5.25	10	16	6	18	70	P00734	F2
-84.8	5.1	12	18	5	33	70	P00734	F2
-79.4	5.14	9.2	14	5	8	70	P00734	F2
-69.9	4.76	7.6	11	6	10	70	P00734	F2
-24.5	4.53	5.8	9	2	10	70	P00734	F2
-2.2	3.46	2.9	4	1	1	70	P00734	F2
-2.2	3.67	1.1	2	1	1	70	P00734	F2
-31.5	5.51	22	40	4	13	15.2	Q01469	FABP5
-8	4.35	5.9	11	1	2	15.2	Q01469	FABP5
-2.7	3.27	5.9	11	1	1	15.2	Q01469	FABP5
-2	3.95	2.1	4	1	1	87.8	Q5JTC6	FAM123B
-8.8	5.7	4.4	6	1	1	60.1	Q86V42	FAM124A
-2.1	4.12	0.8	1	1	1	189.2	Q9Y4F4	FAM179B
-2	3.89	6.8	8	1	1	20.7	Q8TBF2	FAM213B
-30.9	4.42	17	23	3	4	24.7	Q92520	FAM3C
-17.7	4.03	11	16	2	3	24.7	Q92520	FAM3C
-7.5	3.68	5.3	7	1	1	24.7	Q92520	FAM3C
-4.6	3.57	4.8	7	1	1	24.7	Q92520	FAM3C
-9.4	4.79	16	22	2	6	27.8	ENSP00000416367	FAM82A1
-3	3.53	5.8	7	1	1	26.1	ENSP00000354770	FAM9B
-2.8	4.84	5.8	7	1	10	26.1	ENSP00000354770	FAM9B
-8.6	3.72	3.6	6	2	2	62.4	ENSP00000468051	FARSA
-65.1	4.49	7.5	10	6	7	78.3	ENSP00000385521	FBLN1
-9	4.46	3.1	4	2	2	78.3	ENSP00000385521	FBLN1
-23	3.8	12	14	1	1	20.5	ENSP00000415289	FBLN1
-3.1	3.75	5.3	6	1	1	20.5	ENSP00000415289	FBLN1
-9.1	4.2	1.6	2	1	1	77.2	P23142	FBLN1
-44.3	4.84	7.1	12	5	13	131.8	P98095	FBLN2
-14.8	4.12	4.9	9	2	5	54.1	ENSP00000267620	FBLN5
-14	4.1	3.9	7	2	3	54.1	ENSP00000267620	FBLN5
-54.9	4.79	10	17	4	6	50.1	Q9UBX5	FBLN5
-44	4.76	8.3	14	4	7	50.1	Q9UBX5	FBLN5
-39.4	4.74	10	18	5	6	50.1	Q9UBX5	FBLN5
-9.7	4.64	2.5	4	1	2	50.1	Q9UBX5	FBLN5
-105.5	5.03	3.6	5	11	13	312.1	P35555	FBN1
-41.5	4.47	1.7	2	5	5	312.1	P35555	FBN1
-30	5.21	1.3	2	3	5	312.1	P35555	FBN1
-16.5	4.02	0.9	1	2	3	312.1	P35555	FBN1
-12.9	4.19	0.7	1	2	2	312.1	P35555	FBN1
-6.5	3.76	3.3	4	1	1	36.8	P09467	FBP1
-8.2	3.82	2.5	4	2	2	117.6	Q8NFZ0	FBXO18
-142.3	5.39	17	27	12	24	94.9	P02671	FGA
-131.2	5.36	17	27	12	26	94.9	P02671	FGA
-53.9	5.02	8.1	13	6	9	94.9	P02671	FGA
-35.8	4.31	4.2	7	3	4	94.9	P02671	FGA
-29.4	4.7	5	8	3	7	94.9	P02671	FGA
-9.4	3.36	1.7	3	1	1	94.9	P02671	FGA
-7	2.99	1.7	3	1	1	94.9	P02671	FGA
-5.3	2.78	1.7	3	1	1	94.9	P02671	FGA
-155.2	5.1	31	39	12	23	55.9	P02675	FGB
-140.5	5.23	26	33	11	20	55.9	P02675	FGB
-70.9	4.82	15	19	6	8	55.9	P02675	FGB
-61.4	4.66	15	19	6	7	55.9	P02675	FGB
-42.2	4.57	9.6	12	4	11	55.9	P02675	FGB
-31.6	4.09	6.9	9	4	5	55.9	P02675	FGB
-23	4.4	5.7	7	3	5	55.9	P02675	FGB
-19.8	3.89	4.9	6	2	2	55.9	P02675	FGB
-15.6	4.17	4.3	5	2	6	55.9	P02675	FGB
-2.7	2.96	2.9	4	1	1	55.9	P02675	FGB
-7.9	3.94	1.8	3	2	2	159.8	Q6ZNL6	FGD5
-171.5	5.52	34	40	15	31	49.5	P02679	FGG
-149.7	5.47	34	40	15	29	49.5	P02679	FGG
-27.3	4.02	8.5	10	4	4	49.5	P02679	FGG
-25.6	4.32	7.1	8	3	4	49.5	P02679	FGG
-14.8	4.17	7.1	8	2	2	49.5	P02679	FGG
-8.8	3.83	2.5	3	1	1	49.5	P02679	FGG
-2.1	2.92	2.5	3	1	1	49.5	P02679	FGG
-7.5	4.32	10	15	1	1	16.1	ENSP00000417617	FILIP1L
-14.8	4.4	0.4	1	2	4	434.9	P20930	FLG
-8.2	3.66	0.6	1	2	2	434.9	P20930	FLG
-8	5.42	0.6	1	2	2	434.9	P20930	FLG
-24.6	3.98	1.5	3	2	2	247.9	Q5D862	FLG2
-13	3.69	1.8	4	2	2	247.9	Q5D862	FLG2
-10.5	4.05	0.8	1	2	2	279.8	P21333	FLNA
-218	5.24	9.5	16	20	27	272.1	P02751	FN1
-74.9	4.87	5.5	9	8	21	246.5	P02751	FN1
-74.8	4.89	5	8	8	15	246.5	P02751	FN1
-61.3	4.8	2.8	5	6	7	246.5	P02751	FN1
-50.5	4.76	3.9	6	6	9	246.5	P02751	FN1
-40.3	4.39	1.7	3	3	3	272.1	P02751	FN1
-38.7	4.67	3.3	5	5	5	246.5	P02751	FN1
-7.5	3.33	0.9	1	2	2	246.5	P02751	FN1
-2.5	4.09	2.7	5	1	1	29.8	P15328	FOLR1
-2	4.57	3.7	5	1	3	51.2	Q9BZ67	FRMD8
-8.2	3.85	2.7	4	2	2	193.4	Q5JV73	FRMPD3
-12.8	4.04	4.3	7	2	3	53.7	P04066	FUCA1
-2.1	3.65	5.3	8	1	1	55.8	Q495W5	FUT11
-10.4	3.99	5	10	2	3	59.8	Q9ULV1	FZD4
-5.2	3.69	2.8	6	1	1	59.8	Q9ULV1	FZD4
-3.3	3.89	2.8	6	1	1	59.8	Q9ULV1	FZD4
-4.8	3.66	1.2	3	1	1	63.6	O75084	FZD7
-110.4	5.2	13	23	10	15	105.3	P10253	GAA
-58.1	4.76	6.8	12	6	8	105.3	P10253	GAA
-53.7	5.03	5.8	10	5	9	105.3	P10253	GAA
-42.9	4.56	9	16	6	7	105.3	P10253	GAA
-12.7	3.88	2.1	4	2	2	105.3	P10253	GAA
-2.5	5.21	3.1	5	1	3	50.7	O14764	GABRD
-101.2	5.15	39	58	9	16	36	P04406	GAPDH
-21.3	4.57	11	17	3	5	36	P04406	GAPDH
-2.3	3.19	4.2	6	1	1	36	P04406	GAPDH
-8.3	4.18	2.7	4	2	2	80.4	Q04446	GBE1
-168.6	5.34	34	42	14	31	52.9	P02774	GC
-155.5	4.98	36	44	12	17	52.9	P02774	GC
-74.9	5.09	15	18	6	12	52.9	P02774	GC
-68.9	4.87	16	19	6	8	52.9	P02774	GC
-58.7	4.89	15	18	4	18	52.9	P02774	GC
-39.6	4.43	13	16	4	7	52.9	P02774	GC
-23.4	4.14	8.9	11	3	3	52.9	P02774	GC
-8	3.92	2.7	3	2	2	52.9	P02774	GC
-7.9	4.32	2.7	3	2	3	52.9	P02774	GC
-13.5	3.54	5.1	6	2	2	52.9	P02774	GC
-2.2	4.59	3.8	5	1	5	46.9	Q7Z4P5	GDF7
-14.8	4.32	8.2	13	2	3	35.9	Q92820	GGH
-2	3.6	3.5	5	1	1	35.9	Q92820	GGH
-2.1	4.09	8.9	13	1	1	38	Q9UG22	GIMAP2
-2.2	4.12	2.6	3	1	1	74.8	Q8ND71	GIMAP8
-54.4	4.71	8.1	17	5	6	76	P16278	GLB1
-7.2	3.99	1.9	4	1	2	76	P16278	GLB1
-4.6	3.79	9.4	16	1	3	11.8	P35754	GLRX
-2.1	4.41	2.5	3	1	2	73.4	O94925	GLS
-3.8	4.58	4.1	6	1	9	16.1	ENSP00000429100	GM2A
-90	5.69	38	47	8	33	20.8	P17900	GM2A
-61.2	5.57	30	36	6	19	20.8	P17900	GM2A
-43.7	5.57	17	21	5	17	20.8	P17900	GM2A
-33.7	5.14	17	20	4	8	20.8	P17900	GM2A
-18.9	4.99	10	13	2	7	20.8	P17900	GM2A
-18.2	4.53	11	14	3	4	20.8	P17900	GM2A
-9.4	4.25	7.3	9	2	2	20.8	P17900	GM2A
-7.9	4.14	7.8	9	2	2	20.8	P17900	GM2A
-13.2	4.38	8.3	10	2	5	20.8	P17900	GM2A
-2.2	3.91	3.3	6	1	1	46.3	Q96IJ6	GMPPA
-82.3	5.26	16	30	8	18	56.3	ENSP00000413130	GNS
-52.7	5.35	12	23	6	14	56.3	ENSP00000413130	GNS
-34.5	4.69	7.9	15	3	4	56.3	ENSP00000413130	GNS
-28.8	4.67	6	12	3	4	56.3	ENSP00000413130	GNS
-13.7	4.23	3.8	8	2	4	56.3	ENSP00000413130	GNS
-7.2	3.87	2.2	4	1	1	56.3	ENSP00000413130	GNS
-4.9	4.06	1.6	3	1	3	56.3	ENSP00000413130	GNS
-8.3	4.25	0.9	1	1	1	167.3	Q08378	GOLGA3
-21.6	4.82	1.8	3	3	3	262.2	ENSP00000349305	GOLGA4
-2.1	3.5	1.6	2	1	1	248.4	Q3T8J9	GON4L
-2	3.75	2.4	3	1	1	46.2	P17174	GOT1
-13.9	3.63	6	8	2	2	67.4	Q9HCN6	GP6
-12.9	4.14	10	15	2	3	36.8	Q9HCN6	GP6
-3.8	3.47	3.2	5	1	1	36.8	Q9HCN6	GP6
-2.3	3.44	1.2	2	1	1	65.5	P51654	GPC3
-2.6	4.53	4	11	1	3	36.2	Q13491	GPM6B
-2.4	3.97	1.4	4	1	1	62.6	Q14956	GPNMB
-12.2	4.12	5.9	13	2	2	49.4	Q86V85	GPR180
-36.1	4.53	24	36	4	7	25.5	P22352	GPX3
-4.1	3.5	7.1	11	1	1	25.5	P22352	GPX3
-16.7	4.28	4.4	9	2	5	63.5	P28799	GRN
-13.2	4.26	2.4	5	1	2	63.5	P28799	GRN
-8.8	3.54	2.4	5	1	1	63.5	P28799	GRN
-4	3.69	2.4	5	1	1	63.5	P28799	GRN
-17.2	4.35	1.6	2	1	1	49.3	Q96QA5	GSDMA
-72.7	5.03	35	39	7	12	22.9	ENSP00000362912	GSN
-211.3	5.92	24	34	19	73	80.6	P06396	GSN
-159.4	5.5	24	33	14	32	85.6	P06396	GSN
-104.9	5.32	15	20	9	13	80.6	P06396	GSN
-84.2	5.54	12	17	8	33	80.6	P06396	GSN
-65.4	5.28	8.6	12	5	13	80.6	P06396	GSN
-56.3	5.38	8.6	12	5	8	80.6	P06396	GSN
-55.7	5.53	7.8	11	4	40	80.6	P06396	GSN
-41.9	4.49	6.8	10	5	7	80.6	P06396	GSN
-52.8	4.33	7.5	10	6	8	80.6	P06396	GSN
-4.6	3.45	3.7	5	1	1	27.5	P78417	GSTO1
-66.5	5.02	41	59	6	11	23.3	P09211	GSTP1
-18.5	4.12	12	17	2	3	23.3	P09211	GSTP1
-3.5	3.53	4.8	7	1	1	23.3	P09211	GSTP1
-7.4	4.33	3.3	6	1	1	46.8	ENSP00000393050	GTF3A
-17.3	4.18	30	73	2	3	12.4	Q02747	GUCA2A
-12.3	4.66	17	42	2	2	12.4	Q02747	GUCA2A
-4.1	3.85	7.8	19	1	3	12.4	Q02747	GUCA2A
-3.2	4.23	8.7	21	1	3	12.4	Q02747	GUCA2A
-3	3.73	7.8	19	1	1	12.4	Q02747	GUCA2A
-13.5	4.15	8	15	2	2	33.4	Q8TDQ0	HAVCR2
-3.3	4.07	4.3	8	1	1	33.4	Q8TDQ0	HAVCR2
-79.1	5.65	62	70	7	24	15.2	P69905	HBA2
-69.6	5.54	42	48	7	26	15.2	P69905	HBA2
-35.1	4.88	27	30	4	7	15.2	P69905	HBA2
-30.9	5.2	21	24	3	6	15.2	P69905	HBA2
-29.8	5.36	15	18	3	3	15.2	P69905	HBA2
-27.3	4.66	44	50	4	7	15.2	P69905	HBA2
-15.5	4.15	20	23	3	4	15.2	P69905	HBA2
-4	4.52	5.6	6	1	3	15.2	P69905	HBA2
-16	3.82	20	22	3	3	15.2	P69905	HBA2
-137.8	5.63	70	84	10	35	16	P68871	HBB
-112	5.78	67	80	9	29	16	P68871	HBB
-95.5	5.68	68	81	8	25	16	P68871	HBB
-80.3	5.24	56	67	7	14	16	P68871	HBB
-80.1	4.57	59	70	8	10	16	P68871	HBB
-74.3	5.71	51	61	7	16	16	P68871	HBB
-49.2	4.9	44	53	5	9	16	P68871	HBB
-17.5	4.71	20	24	2	11	16	P68871	HBB
-7.7	4.51	8.2	10	1	17	16	P68871	HBB
-39	4.71	29	35	4	8	16	P68871	HBB
-60.2	5.47	15	18	1	1	16	P02042	HBD
-40.3	5.05	7.5	9	1	3	16	P02042	HBD
-33.7	4.87	7.5	9	1	1	16	P02042	HBD
-33.2	4.93	12	14	1	1	16	P02042	HBD
-2.1	3.47	12	22	1	1	23.1	Q99075	HBEGF
-9.2	3.53	16	19	1	1	16.1	P69891	HBG1
-2	3.46	1.3	2	1	1	129	Q9Y3Q4	HCN4
-2.1	3.66	28	28	1	2	7.2	ENSP00000392128	HEATR7B1
-2	3.69	28	28	1	2	7.2	ENSP00000392128	HEATR7B1
-2.2	4.28	0.4	0	1	1	231.5	ENSP00000393257	HELZ2
-2.5	3.96	2.1	3	1	1	100.6	ENSP00000337418	HEPH
-30.4	4.34	7.4	11	4	5	60.7	P06865	HEXA
-2.3	3.77	2.7	4	1	1	38.2	ENSP00000426285	HEXB
-12.3	4.06	4.9	9	2	3	63.1	P07686	HEXB
-2.1	3.48	1.8	3	1	1	70.6	Q04756	HGFAC
-3.1	3.66	4.4	8	1	1	22.6	P16401	HIST1H1B
-11.6	3.88	9.9	17	2	2	21.4	P16403	HIST1H1C
-5.1	4.27	4.7	8	1	1	21.4	P16403	HIST1H1C
-4.9	3.85	4.7	8	1	2	21.4	P16403	HIST1H1C
-18	4.55	13	23	2	3	22.3	P16402	HIST1H1D
-14.6	3.89	11	21	2	2	21.9	P10412	HIST1H1E
-12.2	4.7	32	73	2	4	14.1	Q6FI13	HIST2H2AA4
-10.5	4.5	12	27	2	2	14	Q16777	HIST2H2AC
-3.4	3.93	6.2	15	1	1	14	Q16777	HIST2H2AC
-41.4	5.16	39	53	5	11	13.9	Q5QNW6	HIST2H2BF
-33.5	4.57	32	43	4	6	13.9	Q5QNW6	HIST2H2BF
-10.4	4.36	13	17	2	2	13.9	Q5QNW6	HIST2H2BF
-3	4.32	6.3	9	1	2	13.9	Q5QNW6	HIST2H2BF
-12.2	4.72	8.8	12	2	5	15.5	Q16695	HIST3H3
-11	5	8.8	12	2	4	15.5	Q16695	HIST3H3
-10.9	4.39	8.8	12	2	5	15.5	Q16695	HIST3H3
-3.4	3.67	4.4	6	1	1	15.5	Q16695	HIST3H3
-15.3	4.76	0.7	1	1	3	259.3	Q5T1R4	HIVEP3
-2.3	4.01	3	3	1	1	29.9	P01911	HLA-DRB1
-42.1	4.43	1	1	4	4	613	Q96RW7	HMCN1
-12.1	4.02	0.4	1	2	2	613	Q96RW7	HMCN1
-11.2	3.73	0.5	1	2	2	613	Q96RW7	HMCN1
-10.3	3.55	0.5	1	2	3	613	Q96RW7	HMCN1
-3.8	3.86	0.2	0	1	1	613	Q96RW7	HMCN1
-2.6	3.77	0.3	0	1	1	613	Q96RW7	HMCN1
-20	3.8	7.4	13	3	3	90.5	Q00839	HNRNPU
-3.9	3.62	19	46	1	1	15.5	ENSP00000398860	HOOK1
-87.7	5.15	29	49	11	17	38.4	P00738	HP
-79.1	5.07	18	31	7	13	38.4	P00738	HP
-73.1	4.91	18	29	7	8	45.2	P00738	HP
-70.5	5.44	20	34	7	19	38.4	P00738	HP
-54.8	4.56	22	37	6	6	38.4	P00738	HP
-26.9	4.48	9.5	16	3	10	38.4	P00738	HP
-20.4	4.08	8.6	14	3	3	45.2	P00738	HP
-13.4	4.32	5.8	10	2	5	38.4	P00738	HP
-8.8	3.56	5.7	9	2	2	45.2	P00738	HP
-2.8	3.44	3.2	5	1	1	38.4	P00738	HP
-10.4	4.27	4.8	6	1	1	82.9	Q86YV9	HPS6
-215.3	5.95	45	71	17	75	51.6	P02790	HPX
-182.9	6.16	39	62	14	81	51.6	P02790	HPX
-124.4	5.86	28	44	11	26	51.6	P02790	HPX
-114.6	5.88	32	52	10	36	51.6	P02790	HPX
-105.6	4.89	27	43	10	19	51.6	P02790	HPX
-87	5.19	19	31	9	13	51.6	P02790	HPX
-70.3	5.17	17	27	7	16	51.6	P02790	HPX
-34.5	5.17	7.6	12	4	12	51.6	P02790	HPX
-32.7	5.14	10	16	4	13	51.6	P02790	HPX
-33.7	4.56	8.2	13	4	15	51.6	P02790	HPX
-162.7	5.33	8.2	16	12	18	282.2	Q86YZ3	HRNR
-40.6	4.28	2.5	5	3	3	282.2	Q86YZ3	HRNR
-35.4	4.71	1.2	2	2	6	282.2	Q86YZ3	HRNR
-27.2	4.29	2.9	4	1	1	84.6	P07900	HSP90AA1
-34.1	4.7	7.2	10	4	5	83.2	P08238	HSP90AB1
-51.4	4.85	1.2	2	1	1	70	P08107	HSPA1A
-27.1	4.48	5.2	7	4	5	70	P54652	HSPA2
-37	4.39	8.7	13	3	3	72.3	P11021	HSPA5
-10.2	5.54	3.4	5	2	50	72.3	P11021	HSPA5
-9	5.89	4.6	7	2	18	72.3	P11021	HSPA5
-58.4	4.9	14	18	7	10	71	P17066	HSPA6
-14.7	4.52	2.3	3	1	2	71	P17066	HSPA6
-52.7	6.27	7.7	11	4	8	70.9	P11142	HSPA8
-27.5	5.8	8.2	12	3	3	70.9	P11142	HSPA8
-22.2	5.77	2.9	4	1	2	70.9	P11142	HSPA8
-9.3	4.21	2.4	3	1	1	73.6	P38646	HSPA9
-70.2	4.89	44	64	6	14	22.8	P04792	HSPB1
-6.5	3.5	7.8	11	1	1	22.8	P04792	HSPB1
-203.8	6.27	4.8	7	15	63	468.5	P98160	HSPG2
-189.4	6.4	2.9	4	15	80	468.5	P98160	HSPG2
-167.1	6.41	3.6	5	13	43	468.5	P98160	HSPG2
-147.1	5.51	2.9	4	12	26	468.5	P98160	HSPG2
-139	5.83	2.9	4	11	24	468.5	P98160	HSPG2
-95.6	4.85	2.2	3	8	12	468.5	P98160	HSPG2
-74.4	4.41	1.9	3	7	9	468.5	P98160	HSPG2
-44.7	5.05	1.5	2	5	14	468.5	P98160	HSPG2
-33.2	5.01	1.1	2	4	10	468.5	P98160	HSPG2
-62.6	4.76	1.6	2	7	10	468.5	P98160	HSPG2
-7.2	3.37	3.7	6	1	1	48.3	Q12794	HYAL1
-4.7	3.66	2.4	3	1	1	46.6	O75874	IDH1
-2.1	3.59	2.9	3	1	1	46.6	O75874	IDH1
-3.4	3.66	2.9	4	1	1	24.4	Q86WN2	IFNE
-2.3	3.84	2.9	4	1	1	24.4	Q86WN2	IFNE
-9.4	4.62	5.2	8	2	3	48	Q12894	IFRD2
-11.3	4.74	4.3	8	2	4	63.4	Q9NZI8	IGF2BP1
-22.1	4.63	14	21	3	3	31.7	P17936	IGFBP3
-12.1	3.91	9.3	13	2	2	31.7	P17936	IGFBP3
-4	3.82	5.5	8	1	2	31.7	P17936	IGFBP3
-4.6	3.96	3.8	7	1	1	25.3	P24592	IGFBP6
-60.2	4.59	25	39	5	6	29.1	Q16270	IGFBP7
-57.6	4.91	24	38	5	8	29.1	Q16270	IGFBP7
-42.5	4.78	16	25	3	5	29.1	Q16270	IGFBP7
-33.4	4.29	18	28	3	3	29.1	Q16270	IGFBP7
-10.1	3.87	5.7	9	1	1	29.1	Q16270	IGFBP7
-22.9	4.34	16	29	2	2	18.1	P01591	IGJ
-7.9	4.28	6.9	13	1	2	18.1	P01591	IGJ
-6.4	4.34	6.9	13	1	1	18.1	P01591	IGJ
-4.5	3.16	8.2	15	1	1	18.1	P01591	IGJ
-51.2	4.92	13	15	3	6	22.9	P15814	IGLL1
-30.7	4.98	6.6	8	1	5	22.9	P15814	IGLL1
-92.8	6.03	3.7	5	1	1	23	B9A064	IGLL5
-55.1	5.52	3.3	5	1	8	23	B9A064	IGLL5
-52.2	5.27	12	17	2	4	23	B9A064	IGLL5
-50.8	4.84	3.3	5	1	1	23	B9A064	IGLL5
-35.7	5.22	12	17	2	11	23	B9A064	IGLL5
-33.8	4.88	8.5	15	4	5	65	Q969P0	IGSF8
-27.6	4.48	5.4	9	3	3	65	Q969P0	IGSF8
-15	4.28	3.6	6	2	2	65	Q969P0	IGSF8
-5.1	3.98	1.5	3	1	1	65	Q969P0	IGSF8
-2	3.8	6.6	7	1	1	29.2	O14920	IKBKB
-2.5	3.5	14	15	1	1	21.4	P20809	IL11
-8.3	4.05	0.8	1	1	1	97.1	Q99665	IL12RB2
-2.1	3.72	7.7	15	1	1	16.1	P18510	IL1RN
-2	3.71	6.7	7	1	1	14.9	Q9NZH8	IL36G
-2.2	4.19	3.2	6	1	1	58.4	Q1MX18	INSC
-2.2	3.34	2.3	5	1	1	107.9	Q6P9B9	INTS5
-7.8	4.06	1.8	2	2	2	189.1	P46940	IQGAP1
-15.8	4.46	3.2	5	2	2	108.2	Q6DN90	IQSEC1
-2	3.58	1.8	3	1	1	108.2	Q6DN90	IQSEC1
-2.8	4.12	2.8	7	1	2	46	O14498	ISLR
-2.2	4.12	13	16	1	1	19	ENSP00000467111	ISOC2
-7.8	4.26	19	30	2	2	27.9	ENSP00000457646	IST1
-8.6	3.77	0.8	2	1	1	133.5	ENSP00000403392	ITGA11
-2.5	3.69	1.9	3	1	1	124.6	Q13683	ITGA7
-2	3.98	43	68	1	1	5.3	ENSP00000428125	ITGB2
-32.4	4.6	7.6	12	4	6	101.3	P19827	ITIH1
-4.1	3.61	1.9	3	1	1	101.3	P19827	ITIH1
-25.1	4.5	5.1	7	3	4	106.4	P19823	ITIH2
-24.7	4.43	4.8	7	3	4	106.4	P19823	ITIH2
-254.1	6.37	20	28	17	123	103.3	Q14624	ITIH4
-125.1	5.13	13	18	10	14	103.3	Q14624	ITIH4
-104.2	5.49	8.4	12	9	37	103.3	Q14624	ITIH4
-89.3	5.85	8.1	11	7	31	103.3	Q14624	ITIH4
-57.9	5.94	5.1	7	4	24	103.3	Q14624	ITIH4
-32.1	4.92	5.4	7	4	11	103.3	Q14624	ITIH4
-29.8	4.57	4.4	6	3	6	103.3	Q14624	ITIH4
-15	5.21	2.3	3	1	13	103.3	Q14624	ITIH4
-15	5.12	2.3	3	1	15	103.3	Q14624	ITIH4
-13	4.4	1.3	2	2	2	103.3	Q14624	ITIH4
-15.6	4.08	3.3	5	2	5	103.3	Q14624	ITIH4
-8	4.44	0.6	1	2	2	303.9	Q14573	ITPR3
-9.6	5.51	2.2	3	2	3	58.4	Q3MIP1	ITPRIPL2
-352.8	6.71	5.7	6	1	1	40.3	ENSP00000441751	JUP
-198.5	5.63	27	38	19	41	81.7	P14923	JUP
-31.5	4.61	6.8	10	4	6	81.7	P14923	JUP
-29.8	4.35	5.2	7	4	4	81.7	P14923	JUP
-25.8	3.95	3.2	5	2	2	81.7	P14923	JUP
-2.2	3.33	2.4	6	1	1	59.7	P57789	KCNK10
-2.7	4.52	11	13	1	2	12.4	ENSP00000463249	KCTD19
-2.1	3.85	1.5	2	1	1	144.7	Q8NHM5	KDM2B
-7.6	3.68	7.2	13	2	2	38.8	O75525	KHDRBS3
-18.7	4.8	0.7	1	2	2	555.1	Q2LD37	KIAA1109
-2.4	3.21	2.8	4	1	1	102.1	Q6NV74	KIAA1211L
-2.2	4.21	0.7	1	1	3	110.5	Q8NCU4	KIAA1407
-2.4	4.01	3	4	1	1	102.1	Q8TCG1	KIAA1524
-9.3	5.42	3.5	7	2	20	81.6	Q8N8K9	KIAA1958
-8.3	4.36	1.2	2	2	2	100.2	O95235	KIF20A
-3.6	4	0.8	1	1	1	185.4	Q7Z4S6	KIF21A
-2.8	3.64	0.8	1	1	2	185.4	Q7Z4S6	KIF21A
-23.1	4.36	8.3	12	3	3	73.2	Q14807	KIF22
-2.6	3.71	2.3	3	1	1	109.4	O60282	KIF5C
-4.4	3.22	1.3	2	1	1	77	Q9BVG8	KIFC3
-2.2	3.61	1.3	2	1	1	69.7	Q96M94	KLHL15
-2.7	3.78	2.1	4	1	1	64.1	Q9NXS3	KLHL28
-55.2	5.64	16	34	5	22	28.9	P06870	KLK1
-49.9	4.91	18	37	5	8	28.9	P06870	KLK1
-42.2	5.76	13	26	4	10	28.9	P06870	KLK1
-30	4.66	12	26	3	13	28.9	P06870	KLK1
-19.6	4.92	8.8	18	2	12	28.9	P06870	KLK1
-17.8	3.9	4.6	10	1	1	28.9	P06870	KLK1
-15	4.68	7.6	16	2	6	28.9	P06870	KLK1
-5.3	3.86	4.6	10	1	2	28.9	P06870	KLK1
-17	4.55	8.8	18	2	4	28.9	P06870	KLK1
-15.8	5.02	11	15	1	1	28.7	P20151	KLK2
-23.5	5.38	19	20	3	6	21.3	ENSP00000472411	KLK3
-204.6	6.11	64	84	15	68	28.7	P07288	KLK3
-85.9	5.14	37	49	9	16	28.7	P07288	KLK3
-43.4	5.03	25	33	5	8	28.7	P07288	KLK3
-39.8	5.67	21	28	4	62	28.7	P07288	KLK3
-37.6	5.19	14	18	4	11	28.7	P07288	KLK3
-33.1	5.73	19	25	3	25	28.7	P07288	KLK3
-23.1	4.76	12	16	3	4	28.7	P07288	KLK3
-21.5	4.52	9.6	13	3	5	28.7	P07288	KLK3
-4.4	3.94	4.5	6	1	1	26.8	Q92876	KLK6
-5.2	3.42	1.5	2	1	1	76.8	ENSP00000426629	KLKB1
-2.9	3.38	1.9	3	1	1	76.8	ENSP00000426629	KLKB1
-486.9	6.43	37	60	32	137	71.9	P01042	KNG1
-431.9	6.39	36	58	28	103	71.9	P01042	KNG1
-291.7	5.93	40	63	21	58	47.9	P01042	KNG1
-216	5.94	22	36	16	42	71.9	P01042	KNG1
-180.2	5.88	43	69	14	68	47.9	P01042	KNG1
-168.6	5.82	38	60	11	84	47.9	P01042	KNG1
-163.9	5.49	37	58	14	29	47.9	P01042	KNG1
-125.5	5.17	27	43	10	15	47.9	P01042	KNG1
-105.5	4.9	26	41	10	17	47.9	P01042	KNG1
-172.8	5.09	35	56	15	33	47.9	P01042	KNG1
-913.3	7.6	62	100+	66	973	66	P04264	KRT1
-848.1	7	64	100+	62	296	66	P04264	KRT1
-453.4	6.75	49	82	29	171	66	P04264	KRT1
-446.1	6.38	50	84	35	108	66	P04264	KRT1
-264.4	6.07	31	51	22	49	66	P04264	KRT1
-214.9	6.35	24	41	16	339	66	P04264	KRT1
-214.8	6.38	24	40	18	197	66	P04264	KRT1
-75.5	4.97	11	19	7	9	66	P04264	KRT1
-75.3	4.95	13	22	8	9	66	P04264	KRT1
-174.1	5.5	22	37	13	38	66	P04264	KRT1
-571.4	7.27	4.8	9	1	1	58.8	P13645	KRT10
-280.9	6.34	39	70	21	100	58.8	P13645	KRT10
-219.4	6.21	34	61	19	116	58.8	P13645	KRT10
-146.2	6.29	21	38	11	232	58.8	P13645	KRT10
-124.5	5.54	17	31	11	24	58.8	P13645	KRT10
-40.9	4.42	5.7	10	3	4	58.8	P13645	KRT10
-30.3	4.4	5.5	10	3	4	58.8	P13645	KRT10
-115.9	5.15	18	32	11	28	58.8	P13645	KRT10
-26.3	5.98	1.6	3	1	2	53.5	Q99456	KRT12
-41.6	5.59	4.8	6	1	1	49.6	P13646	KRT13
-627.6	7.07	42	53	26	158	51.5	P02533	KRT14
-335.4	6.36	39	49	20	44	51.5	P02533	KRT14
-78.6	5.53	15	19	6	6	51.5	P02533	KRT14
-77.2	5.44	14	17	5	20	51.5	P02533	KRT14
-63.9	5.75	8.3	10	4	4	51.5	P02533	KRT14
-59.6	5.06	11	14	4	5	51.5	P02533	KRT14
-41.8	4.54	6.6	8	3	3	51.5	P02533	KRT14
-42	5.4	2.2	2	1	1	49.2	P19012	KRT15
-29.6	5.35	4.4	5	1	1	49.2	P19012	KRT15
-673.8	7.2	66	80	50	446	51.2	P08779	KRT16
-331.5	6.36	36	43	13	33	51.2	P08779	KRT16
-62.3	5.75	4.7	6	1	1	51.2	P08779	KRT16
-33	5.31	5.5	7	2	9	51.2	P08779	KRT16
-24.5	5.31	76	82	1	1	5.5	ENSP00000466166	KRT17
-387.9	6.83	39	47	18	70	48.1	Q04695	KRT17
-194.4	6.01	7.6	9	4	10	48.1	Q04695	KRT17
-51.9	5.46	4.4	5	1	1	48.1	Q04695	KRT17
-29.6	4.23	5.3	7	1	1	48.1	Q04695	KRT17
-14.7	5.17	1.8	2	1	1	43.7	ENSP00000447278	KRT18
-17.1	3.9	9.7	10	1	1	20.8	ENSP00000408759	KRT19
-55.7	6.3	4.4	5	1	1	20.2	ENSP00000466625	KRT19
-106.1	6.55	8	9	2	3	44.1	P08727	KRT19
-55.2	5.92	3.8	4	1	1	44.1	P08727	KRT19
-33.9	5.44	5	6	1	1	44.1	P08727	KRT19
-25.9	5.35	3.8	4	1	1	44.1	P08727	KRT19
-19.2	5.31	1.5	2	1	1	44.1	P08727	KRT19
-702.3	6.63	69	86	44	174	65.4	P35908	KRT2
-652.7	7.05	6.6	8	2	10	65.4	P35908	KRT2
-459.6	6.29	59	73	36	113	65.4	P35908	KRT2
-327.7	5.94	39	48	22	47	65.4	P35908	KRT2
-159.3	5.82	18	22	12	54	65.4	P35908	KRT2
-141.8	5.69	18	22	11	16	65.4	P35908	KRT2
-113.9	5.73	15	18	8	45	65.4	P35908	KRT2
-31.4	4.41	4.7	6	3	3	65.4	P35908	KRT2
-17.6	4.48	1.3	2	1	1	65.4	P35908	KRT2
-94.9	4.93	15	19	8	9	65.4	P35908	KRT2
-20.1	4.43	5.9	7	1	1	48.5	P35900	KRT20
-9	4.39	3.8	4	1	1	48.5	P35900	KRT20
-30.4	5.04	7.6	10	3	3	48.1	Q9C075	KRT23
-10.7	4.15	3.8	5	1	1	48.1	Q9C075	KRT23
-38.8	5.93	3.4	5	1	1	55.1	Q2M2I5	KRT24
-21.6	5.09	4.8	6	1	1	55.1	Q2M2I5	KRT24
-43.9	6.44	10	16	2	9	49.8	Q7Z3Y8	KRT27
-44.1	6.48	3.2	5	1	1	50.5	Q7Z3Y7	KRT28
-31	6.16	3.9	6	1	4	50.5	Q7Z3Y7	KRT28
-28.6	5.62	2.2	4	1	1	50.5	Q7Z3Y7	KRT28
-149.9	6.12	8.9	13	3	3	64.4	P12035	KRT3
-60.1	4.92	4.1	6	1	1	64.4	P12035	KRT3
-99.2	5.63	2.4	3	1	1	47.2	Q15323	KRT31
-80.2	5.53	12	17	4	6	47.6	ENSP00000246639	KRT35
-44.7	5.23	2.8	4	1	2	47.6	ENSP00000246639	KRT35
-7.7	5.23	5.4	8	1	1	47.6	ENSP00000246639	KRT35
-53.7	5.53	5.8	8	2	3	52.2	O76013	KRT36
-40.4	6.35	1.5	2	1	1	56.1	ENSP00000448220	KRT4
-20.2	4.96	3.1	4	1	1	56.1	ENSP00000448220	KRT4
-12.8	4.57	3.8	6	1	1	56.1	ENSP00000448220	KRT4
-241.5	6.72	5	9	2	2	20.6	ENSP00000447209	KRT5
-62.4	5.64	21	23	1	1	22	ENSP00000449783	KRT5
-507.3	6.96	32	52	22	82	62.3	P13647	KRT5
-273.1	6.01	15	24	10	33	62.3	P13647	KRT5
-136.5	5.37	14	22	8	9	62.3	P13647	KRT5
-113.8	5.04	7.5	12	5	5	62.3	P13647	KRT5
-69	5.13	12	20	7	14	62.3	P13647	KRT5
-40.9	5.15	3.6	6	2	7	62.3	P13647	KRT5
-20.2	4.34	3.2	5	2	2	62.3	P13647	KRT5
-9.8	3.79	1.7	3	1	1	62.3	P13647	KRT5
-724.3	7.24	52	79	51	496	60	P02538	KRT6A
-326.9	6.13	32	49	19	51	60	P02538	KRT6A
-717.8	7.19	4.6	7	4	17	60	P04259	KRT6B
-307.2	6.02	8.2	12	3	3	60	P04259	KRT6B
-32.9	5.03	5.7	9	1	1	60	P04259	KRT6B
-723.4	7.23	9	14	6	18	60	P48668	KRT6C
-324.5	6.07	4.1	6	2	2	60	P48668	KRT6C
-115.5	5.45	4.6	7	2	2	60	P48668	KRT6C
-110.4	5.15	5.1	8	2	2	60	P48668	KRT6C
-50	5.11	9.2	14	5	11	60	P48668	KRT6C
-44.5	5.16	2.8	4	1	11	60	P48668	KRT6C
-23.7	4.74	1.6	2	1	2	60	P48668	KRT6C
-75.4	5.11	4.9	7	2	2	51.4	P08729	KRT7
-43	5.76	3.6	6	2	2	51.4	P08729	KRT7
-30.7	4.86	2.3	4	1	1	51.4	P08729	KRT7
-8.5	4.59	1.3	2	1	1	58.9	Q86Y46	KRT73
-51.5	5.19	2.4	4	1	1	59.5	O95678	KRT75
-20.1	4.81	1.3	2	1	1	65.8	Q01546	KRT76
-86.7	6.21	10	16	4	4	61.9	Q7Z794	KRT77
-72.1	6.74	4.2	6	2	5	61.9	Q7Z794	KRT77
-61.1	5.43	2.9	5	1	1	61.9	Q7Z794	KRT77
-49	5.65	2.8	4	1	1	61.9	Q7Z794	KRT77
-55.9	4.82	9.8	13	6	7	56.8	Q8N1N4	KRT78
-8.3	4.62	3.5	4	1	1	56.8	Q8N1N4	KRT78
-127.1	6.36	3.2	5	1	1	57.8	Q5XKE5	KRT79
-118.4	5.7	1.7	3	1	2	57.8	Q5XKE5	KRT79
-58.8	5.13	1.7	3	1	10	57.8	Q5XKE5	KRT79
-9.2	4.75	1.7	3	1	5	57.8	Q5XKE5	KRT79
-63.2	4.84	1.7	3	1	1	53.7	P05787	KRT8
-83.6	5.56	20	22	7	8	47.2	Q6KB66	KRT80
-28.3	4.56	7.1	8	2	2	47.2	Q6KB66	KRT80
-102.4	5.38	7.1	11	4	4	54.2	P78385	KRT83
-67.7	5.17	2.4	4	2	2	54.2	P78385	KRT83
-93.3	5.17	2.6	3	1	1	55.8	P78386	KRT85
-56.5	4.93	3.2	4	1	1	55.8	P78386	KRT85
-508.7	6.46	55	87	34	175	62	P35527	KRT9
-489.7	6.49	55	86	33	155	62	P35527	KRT9
-440	6.16	51	80	31	101	62	P35527	KRT9
-154.7	6.08	23	36	12	150	62	P35527	KRT9
-119.2	6.06	21	32	10	207	62	P35527	KRT9
-117.6	5.26	22	34	10	22	62	P35527	KRT9
-54.5	4.74	11	17	5	6	62	P35527	KRT9
-37.3	4.11	7.7	12	3	3	62	P35527	KRT9
-121.1	4.94	16	24	10	23	62	P35527	KRT9
-3.5	3.99	8.7	42	1	1	13	ENSP00000447536	LACRT
-4.2	3.95	0.2	0	1	2	399.5	O15230	LAMA5
-2.5	4.79	0.6	1	1	1	195.9	P55268	LAMB2
-2.2	3.69	0.7	1	1	1	195.9	P55268	LAMB2
-3.1	3.68	1.9	7	1	2	44.9	P11279	LAMP1
-16.4	4.56	4.4	19	2	3	45.1	P13473	LAMP2
-11.9	3.93	4.1	18	2	3	45.1	P13473	LAMP2
-9.4	4.23	3.6	15	2	2	45.1	P13473	LAMP2
-2.4	3.32	0.9	1	1	1	88	O95461	LARGE
-9	4.33	8.6	19	2	2	43.1	Q6UX15	LAYN
-11.1	4	29	51	1	1	11	ENSP00000459014	LCAT
-107.4	5.17	28	47	9	28	49.5	P04180	LCAT
-83	4.89	21	35	8	18	49.5	P04180	LCAT
-74.4	5.13	26	43	7	12	49.5	P04180	LCAT
-68.1	5.3	14	24	7	14	49.5	P04180	LCAT
-21.4	4.36	6.8	11	3	4	49.5	P04180	LCAT
-17.5	4.51	5.5	9	2	11	49.5	P04180	LCAT
-13.4	4.43	4.5	8	2	3	49.5	P04180	LCAT
-5.5	3.4	2.3	4	1	1	49.5	P04180	LCAT
-39.8	5.07	10	17	4	14	49.5	P04180	LCAT
-5.1	4.15	5.7	9	1	3	19.2	P31025	LCN1
-3.1	3.64	5.7	9	1	2	19.2	P31025	LCN1
-17.8	3.68	13	20	2	3	19.2	P31025	LCN1
-27.6	3.96	14	17	2	2	22.6	P80188	LCN2
-9.3	3.59	15	19	2	2	22.6	P80188	LCN2
-2.7	3.5	7.1	9	1	1	22.6	P80188	LCN2
-27.5	5.1	5.7	7	2	3	36.7	P00338	LDHA
-26.3	4.72	13	15	3	5	36.7	P00338	LDHA
-9.2	4.71	3.3	4	1	1	36.7	P00338	LDHA
-21.9	4	11	15	2	3	36.6	P07195	LDHB
-15.8	4.08	2.4	3	1	1	36.6	P07195	LDHB
-7.6	4	3.9	5	1	1	36.6	P07195	LDHB
-8.8	3.71	4.5	6	1	1	36.6	P07195	LDHB
-9.6	4.12	0.9	1	1	1	95.3	P01130	LDLR
-2.3	3.66	9.1	19	1	1	8.8	Q969E1	LEAP2
-92	5.19	17	29	8	16	65.3	Q08380	LGALS3BP
-54.7	4.92	8.2	14	4	4	65.3	Q08380	LGALS3BP
-50.4	4.89	8.7	15	5	5	65.3	Q08380	LGALS3BP
-31.4	4.7	8.2	14	4	9	65.3	Q08380	LGALS3BP
-12.4	4.02	3.8	6	2	2	65.3	Q08380	LGALS3BP
-30.1	3.94	7	12	4	4	65.3	Q08380	LGALS3BP
-85.5	5.44	57	69	7	28	15.1	P47929	LGALS7B
-4	4.07	9.6	12	1	1	15.1	P47929	LGALS7B
-5.3	3.75	3.1	6	1	1	39.6	Q3B8N2	LGALS9B
-2.6	3.88	7.1	9	1	1	21.8	Q9NUP9	LIN7C
-2.3	3.41	1.4	3	1	1	64.8	ENSP00000467753	LINGO3
-164.9	6.02	44	67	13	48	40.2	Q12907	LMAN2
-57	5.35	24	37	6	11	40.2	Q12907	LMAN2
-37.8	4.96	15	23	4	6	40.2	Q12907	LMAN2
-37.2	5.13	11	17	4	7	40.2	Q12907	LMAN2
-31.5	4.41	11	16	4	4	40.2	Q12907	LMAN2
-21.2	4.93	9.3	14	2	4	40.2	Q12907	LMAN2
-18.6	4.3	7.9	12	3	7	40.2	Q12907	LMAN2
-10.4	3.74	4.8	7	2	2	40.2	Q12907	LMAN2
-2.4	4.61	2.5	4	1	5	40.2	Q12907	LMAN2
-9.2	4.04	5.3	8	2	3	40.2	Q12907	LMAN2
-34.2	4.8	4.9	6	1	1	55.7	ENSP00000357280	LMNA
-33.4	5.1	3.9	6	1	2	62.8	ENSP00000421821	LMNA
-68.9	4.84	17	22	7	9	65.1	P02545	LMNA
-3.5	3.32	1.6	2	1	1	65.1	P02545	LMNA
-17.4	4.17	6.7	9	3	3	66.4	P20700	LMNB1
-2.1	3.64	2.3	3	1	1	83.6	Q1L5Z9	LONRF2
-25.6	4.65	1.3	2	2	4	226.4	P08519	LPA
-14.7	4.19	0.6	1	1	1	226.4	P08519	LPA
-12.4	4.29	0.6	1	1	4	226.4	P08519	LPA
-8	4.06	0.6	1	1	2	226.4	P08519	LPA
-2	3.92	13	18	1	1	14.3	ENSP00000463810	LPIN2
-10.3	4.69	3.6	5	1	1	93.6	Q9BQK8	LPIN3
-133.4	5.77	44	78	11	49	38.2	P02750	LRG1
-74	5.52	24	43	8	21	38.2	P02750	LRG1
-72.9	5.28	25	44	8	21	38.2	P02750	LRG1
-35	5.38	10	18	4	8	38.2	P02750	LRG1
-14.3	4.08	4.9	9	2	3	38.2	P02750	LRG1
-4	3.73	2.6	5	1	1	38.2	P02750	LRG1
-4	4.12	2.3	4	1	2	38.2	P02750	LRG1
-2.2	4.52	2	2	1	1	39	ENSP00000354805	LRMP
-26	4.23	1.3	2	3	4	504.3	Q07954	LRP1
-392	5.53	8.4	13	36	61	521.6	P98164	LRP2
-83.8	4.45	2.1	3	10	10	521.6	P98164	LRP2
-78.8	4.67	2	3	10	10	521.6	P98164	LRP2
-71.7	4.96	2.3	3	9	10	521.6	P98164	LRP2
-65.9	4.98	2.1	3	7	14	521.6	P98164	LRP2
-40.3	4.63	1.2	2	5	6	521.6	P98164	LRP2
-36.4	4.31	0.9	1	3	3	521.6	P98164	LRP2
-23.4	3.84	0.6	1	3	3	521.6	P98164	LRP2
-25.4	4.2	0.5	1	3	3	521.6	P98164	LRP2
-9.4	4.36	2.6	6	2	3	64.3	Q8TF66	LRRC15
-8.6	3.89	2.2	5	2	3	64.3	Q8TF66	LRRC15
-10.2	5.5	6.8	11	2	9	68.2	Q9H9A6	LRRC40
-8.2	4.42	2.6	4	1	3	70.3	Q7Z2Q7	LRRC70
-2.6	3.34	0.6	1	1	1	186.7	Q14766	LTBP1
-33.3	4.87	1	2	2	5	194.9	Q14767	LTBP2
-33	4.44	1	2	2	3	194.9	Q14767	LTBP2
-31.4	4.21	1.9	4	2	2	194.9	Q14767	LTBP2
-23.1	4.9	1	2	1	6	194.9	Q14767	LTBP2
-2	4.06	0.4	1	1	2	169.3	ENSP00000204005	LTBP4
-316.6	5.57	39	54	25	46	78.1	P02788	LTF
-193.7	5.3	27	37	15	26	73.1	P02788	LTF
-110.5	5.1	15	21	10	19	78.1	P02788	LTF
-105.2	5.19	14	20	10	31	78.1	P02788	LTF
-100.7	5.1	13	17	9	12	78.1	P02788	LTF
-87.3	5.42	16	22	8	11	73.1	P02788	LTF
-21.8	4.5	4.4	6	3	4	78.1	P02788	LTF
-8.3	3.81	3.5	5	2	2	78.1	P02788	LTF
-9.6	3.94	3.2	4	2	2	78.1	P02788	LTF
-27.3	4.32	17	41	4	5	38.4	P51884	LUM
-11.8	4	5.6	13	2	4	38.4	P51884	LUM
-11.2	4.07	5.6	13	2	2	38.4	P51884	LUM
-3.7	3.9	2.7	6	1	1	38.4	P51884	LUM
-2	3.85	0.7	1	1	1	120.2	Q86V48	LUZP1
-2.2	3.9	5.8	10	1	1	38.9	Q86TE4	LUZP2
-3.6	4.31	6.3	11	1	1	13.3	Q14210	LY6D
-3.5	3.68	7	12	1	1	13.3	Q14210	LY6D
-26.4	4.89	23	40	2	4	10.2	Q9BZG9	LYNX1
-25.4	4.62	23	40	2	4	10.2	Q9BZG9	LYNX1
-21.7	5.05	23	40	2	6	10.2	Q9BZG9	LYNX1
-9.7	4.46	12	22	1	2	10.2	Q9BZG9	LYNX1
-8.4	3.31	12	22	1	1	10.2	Q9BZG9	LYNX1
-7.2	4.14	12	22	1	2	10.2	Q9BZG9	LYNX1
-5.7	4.72	12	22	1	2	10.2	Q9BZG9	LYNX1
-4.9	3.71	12	22	1	1	10.2	Q9BZG9	LYNX1
-13	3.65	23	40	2	2	10.2	Q9BZG9	LYNX1
-43.8	5.13	15	34	6	12	35.2	Q9Y5Y7	LYVE1
-20.6	4.86	7.1	16	3	7	35.2	Q9Y5Y7	LYVE1
-14.1	4	5	11	2	2	35.2	Q9Y5Y7	LYVE1
-13.8	5.01	4.7	10	2	4	35.2	Q9Y5Y7	LYVE1
-3.6	3.7	2.5	5	1	1	35.2	Q9Y5Y7	LYVE1
-28.6	4.33	30	36	3	5	16.5	P61626	LYZ
-14.9	4.28	11	14	2	2	16.5	P61626	LYZ
-12.4	4.33	7.4	9	1	2	16.5	P61626	LYZ
-6.1	3.56	7.4	9	1	1	16.5	P61626	LYZ
-3.8	3.52	4.1	5	1	1	16.5	P61626	LYZ
-2.5	3.96	4.7	6	1	1	16.5	P61626	LYZ
-2.4	3.34	4.1	5	1	1	16.5	P61626	LYZ
-2.1	3.86	2.5	4	1	1	49.2	Q96JY0	MAEL
-2.6	4.24	2.5	5	1	3	34.7	P43357	MAGEA3
-2	3.81	7.3	8	1	1	35.9	ENSP00000452866	MAN2A2
-2.7	4.17	0.6	1	1	2	115.8	Q9NTJ4	MAN2C1
-8.2	4.37	2.6	5	2	3	164.4	Q13233	MAP3K1
-2.2	3.64	1.1	1	1	1	88.2	ENSP00000409731	MAP4
-2.2	3.6	3.4	5	1	1	88.2	ENSP00000409731	MAP4
-2.2	3.96	0.9	1	1	1	119.9	P27816	MAP4
-2.1	3.9	7.5	10	1	1	41.5	Q16539	MAPK14
-8	3.88	4.6	7	2	2	25.5	ENSP00000462555	MARVELD3
-145.3	5.88	15	21	11	47	75.7	O00187	MASP2
-67.9	5.38	7.4	11	6	30	75.7	O00187	MASP2
-66.7	5.3	8	11	6	22	75.7	O00187	MASP2
-63	5.15	9	13	6	14	75.7	O00187	MASP2
-33.3	4.84	5.5	8	3	17	75.7	O00187	MASP2
-25	4.34	4.5	6	3	4	75.7	O00187	MASP2
-20.1	4.77	3.4	5	2	7	75.7	O00187	MASP2
-16.3	4.56	3.5	5	2	11	75.7	O00187	MASP2
-2.2	3.54	1.3	2	1	1	75.7	O00187	MASP2
-42.5	4.37	7.4	11	5	9	75.7	O00187	MASP2
-8.5	5.13	2.4	3	2	10	170.6	Q9Y2H9	MAST1
-2.2	3.53	22	38	1	2	7.9	Q8TC05	MDM1
-2.6	3.26	0.2	0	1	1	632.4	Q9NU22	MDN1
-2.2	4.06	0.6	1	1	1	156.1	Q9ULK4	MED23
-2.1	3.65	5.9	9	1	1	23.5	Q9NX70	MED29
-9.1	3.99	0.9	2	2	2	295.7	Q7Z7M0	MEGF8
-35.3	4.19	2	4	4	4	209.7	O43451	MGAM
-3.6	3.27	1.3	2	1	1	78.4	P14780	MMP9
-3.5	3.34	1.3	2	1	1	78.4	P14780	MMP9
-4.2	3.45	1	2	1	1	138	Q13201	MMRN1
-9.2	3.82	2.8	4	2	2	187.2	ENSP00000449215	MON2
-11.3	4	3.8	5	2	2	83.8	P05164	MPO
-10.6	3.91	2.8	4	2	2	83.8	P05164	MPO
-5.1	3.5	1.6	2	1	1	83.8	P05164	MPO
-2.9	4.6	2.7	3	1	2	33.4	Q9P015	MRPL15
-2.3	4.24	9.2	14	1	3	21.5	ENSP00000457859	MRPL21
-9	5.08	12	15	2	4	27.7	P82675	MRPS5
-7.9	5.33	3.7	5	1	1	29.7	Q96PG2	MS4A10
-2.1	4.94	3.4	4	1	1	29.7	Q96PG2	MS4A10
-15.4	4	5.2	7	3	3	67.8	P26038	MSN
-2	3.48	2.5	3	1	1	81.9	ENSP00000414287	MST1
-3.5	3.46	2.9	5	1	1	81.3	P46199	MTIF2
-2.6	4.35	2.9	5	1	1	81.3	P46199	MTIF2
-2.6	3.56	6.4	8	1	1	22.9	H3BMB2	MTL5
-15.7	4.37	0.3	1	2	2	1518.2	ENSP00000381008	MUC16
-9.8	3.69	0.1	0	1	1	596	Q9HC84	MUC5B
-9.7	3.83	0.8	2	2	2	596	Q9HC84	MUC5B
-363.3	5.78	15	31	26	69	256.9	Q6W4X9	MUC6
-105.7	4.59	4	9	11	13	256.9	Q6W4X9	MUC6
-92.9	4.75	4.4	9	7	18	256.9	Q6W4X9	MUC6
-65.7	4.7	3	6	6	9	256.9	Q6W4X9	MUC6
-55.7	4.6	3.7	8	5	8	256.9	Q6W4X9	MUC6
-21.2	4.18	1.4	3	2	2	256.9	Q6W4X9	MUC6
-15.6	3.78	0.9	2	2	2	256.9	Q6W4X9	MUC6
-5.4	3.42	0.4	1	1	1	256.9	Q6W4X9	MUC6
-4.4	3.91	0.4	1	1	1	256.9	Q6W4X9	MUC6
-60.4	4.2	4.1	9	7	8	256.9	Q6W4X9	MUC6
-2.1	3.8	1.6	3	1	1	60	Q9UIF7	MUTYH
-4.4	3.56	2.1	3	1	2	75.5	P20591	MX1
-2.3	3.59	5.1	16	1	1	18.2	P84157	MXRA7
-9.5	4.17	4.3	7	2	2	49.1	Q9BRK3	MXRA8
-7.9	3.81	7.9	10	1	1	16.9	P60660	MYL6
-3	3.43	6.1	9	1	1	16.7	ENSP00000403360	MYL7
-16.9	5.21	1.6	2	3	5	210.6	Q15746	MYLK
-2.8	4.61	0.9	1	1	1	204.9	Q15746	MYLK
-7.3	4.03	1.4	2	2	2	237.2	Q9HD67	MYO10
-7.8	4.04	1.1	2	2	2	226.5	Q92614	MYO18A
-9.1	3.67	2.6	4	1	1	116.4	B0I1T2	MYO1G
-2.2	4.72	1.5	2	1	2	117.9	ENSP00000439182	MYO1H
-2.1	5.02	1.5	2	1	2	117.9	ENSP00000439182	MYO1H
-3	4.55	0.8	1	1	1	241.4	Q6PIF6	MYO7B
-7.9	4.12	6.4	10	2	2	64.6	ENSP00000353269	MYT1
-2.1	3.52	2.6	4	1	1	100.3	O75113	N4BP1
-22.4	4.24	7.3	14	3	5	46.5	P17050	NAGA
-6.4	3.82	2.7	5	1	1	46.5	P17050	NAGA
-23	4.54	12	18	1	1	18.6	ENSP00000467135	NAGLU
-168.4	5.24	23	37	13	24	82.2	P54802	NAGLU
-42.8	4.21	9.7	16	4	4	82.2	P54802	NAGLU
-30.8	4.35	7.1	11	3	3	82.2	P54802	NAGLU
-24	4.37	4.6	7	3	3	82.2	P54802	NAGLU
-21.3	4.38	5.7	12	2	3	45.4	O96009	NAPSA
-2.5	4.94	2.1	4	1	1	45.4	O96009	NAPSA
-9.1	4.98	9.1	14	2	3	30.8	Q6ZVX7	NCCRP1
-11.6	4.01	3	5	1	2	76.6	P19338	NCL
-15.1	4.26	1.4	4	2	2	219	Q14686	NCOA6
-9.1	4.09	14	17	2	2	36.8	Q969S2	NEIL2
-2	3.64	0.5	1	1	1	177.3	P48681	NES
-4.2	3.81	4.9	8	1	1	29	ENSP00000433127	NEU1
-2.6	3.57	4.8	9	1	1	39	ENSP00000430001	NEURL1B
-7.7	4.14	2.8	4	2	2	138.9	Q6P4R8	NFRKB
-23.6	4.34	6.6	13	2	2	45.2	P08138	NGFR
-2.7	3.72	8.7	16	1	1	16.3	ENSP00000418127	NHLRC3
-32.4	4.75	3.7	5	3	6	121.9	P14543	NID1
-17.9	4.62	2	3	3	4	121.9	P14543	NID1
-5.4	3.9	1.2	2	1	1	121.9	P14543	NID1
-3.3	4.31	0.8	1	1	2	121.9	P14543	NID1
-8.6	3.95	1.5	3	1	1	204.5	Q86WI3	NLRC5
-2	4.54	0.9	1	1	1	120.4	Q9NX02	NLRP2
-6.9	3.64	11	12	1	1	17.1	P15531	NME1
-2.3	4.94	1.6	3	1	2	113.8	Q13423	NNT
-2	4.03	3.6	4	1	1	46.6	Q9ULX3	NOB1
-12.5	4.08	6.4	10	2	4	39.1	P48745	NOV
-11.2	4.05	5	8	2	2	39.1	P48745	NOV
-23.1	4.36	16	28	3	3	22.4	ENSP00000412103	NPC2
-22.9	4.66	16	28	3	4	22.4	ENSP00000412103	NPC2
-21.6	4.73	16	28	3	6	22.4	ENSP00000412103	NPC2
-18.5	4.26	11	20	2	3	22.4	ENSP00000412103	NPC2
-15.9	4.42	12	21	2	4	22.4	ENSP00000412103	NPC2
-2.2	3.05	4	7	1	1	22.4	ENSP00000412103	NPC2
-2	3.8	1.3	2	1	1	54.3	Q15406	NR6A1
-2.1	3.46	25	38	1	1	6.4	ENSP00000435785	NRIP3
-7.9	4.08	3.2	5	1	1	99	ENSP00000398576	OGDH
-3.5	3.95	17	32	1	1	16.3	ENSP00000399290	OLAH
-11.8	4.19	4.7	9	2	2	57.2	Q6UX06	OLFM4
-2	4.49	10	19	1	2	35.5	Q9H207	OR10A5
-2.1	4.08	0.9	1	1	2	65.9	Q13416	ORC2
-84.2	4.96	30	52	7	11	23.5	P02763	ORM1
-78.2	5.44	25	44	7	27	23.5	P02763	ORM1
-65.3	4.71	28	49	7	10	23.5	P02763	ORM1
-63.9	5.17	28	49	6	15	23.5	P02763	ORM1
-60.9	5.08	21	36	4	14	23.5	P02763	ORM1
-55.8	5.17	24	42	6	10	23.5	P02763	ORM1
-53.6	4.97	24	42	5	6	23.5	P02763	ORM1
-26	4.76	13	22	3	6	23.5	P02763	ORM1
-23.4	5.13	8	14	3	25	23.5	P02763	ORM1
-2.5	3.62	3.5	6	1	1	23.5	P02763	ORM1
-53.5	5.04	21	37	2	3	23.6	P19652	ORM2
-2.4	3.55	3.4	4	1	1	50.2	Q9BXW6	OSBPL1A
-3.3	4.01	3.3	8	1	1	29.2	Q8IYS5	OSCAR
-2.4	3.95	3.3	8	1	1	29.2	Q8IYS5	OSCAR
-7.8	4.13	2.7	4	2	2	226.6	Q9HC10	OTOF
-10.1	4.49	7.8	10	2	2	48.8	Q9NWU1	OXSM
-8	4.2	3	3	1	1	57.1	P07237	P4HB
-2.3	4.04	7.5	9	1	1	30.7	Q9BZ23	PANK2
-3.4	3.49	0.4	1	1	1	198.4	Q9BXP8	PAPPA2
-2.4	3.96	6.1	8	1	1	38.2	Q5TCK5	PAQR6
-2.1	3.87	0.6	1	1	1	202.7	Q460N5	PARP14
-4.6	3.76	2.8	4	1	1	37.5	Q15365	PCBP1
-8	4.05	2.2	3	1	1	80	P05165	PCCA
-14.4	4.26	5.6	9	2	3	47.9	Q15113	PCOLCE
-3.3	3.93	2.7	4	1	1	47.9	Q15113	PCOLCE
-3.1	3.29	2	2	1	1	56.7	P30101	PDIA3
-2.4	4.07	9.4	18	1	1	21.8	Q8N165	PDIK1L
-2.1	4.6	9.4	18	1	4	21.8	Q8N165	PDIK1L
-3.2	3.5	13	15	1	1	16.8	ENSP00000429492	PDP1
-22.3	4.14	4.4	6	3	3	164.6	Q9NTI5	PDS5B
-20.6	4	14	16	2	3	21	P30086	PEBP1
-14.6	3.58	10	12	1	1	21	P30086	PEBP1
-12.7	4.04	9.6	11	2	2	21	P30086	PEBP1
-12.6	4.2	14	16	2	2	21	P30086	PEBP1
-13	4.21	19	28	2	2	15	P07737	PFN1
-39.6	6.41	7.7	53	5	58	41.9	P0DJD8	PGA3
-38.5	5.78	8	54	5	27	41.9	P0DJD8	PGA3
-20.5	5.13	5.9	40	3	5	41.9	P0DJD8	PGA3
-20.1	5.07	5.7	39	2	22	41.9	P0DJD8	PGA3
-37.8	5.93	8.8	68	4	28	42	P0DJD9	PGA5
-19.6	5.74	9.8	76	3	8	42	P0DJD9	PGA5
-11.8	4.89	4.4	34	2	23	42	P0DJD9	PGA5
-11.4	4.65	4.4	34	2	4	42	P0DJD9	PGA5
-11.2	4.22	4.4	34	2	2	42	P0DJD9	PGA5
-11.7	4.74	4.4	34	2	8	42	P0DJD9	PGA5
-3.9	3.85	1.8	21	1	2	42.4	P20142	PGC
-3.2	3.39	3.8	5	1	1	44.6	P00558	PGK1
-8.8	4.28	11	14	2	2	27.5	O95336	PGLS
-3.2	3.85	5.8	7	1	1	27.5	O95336	PGLS
-100.9	5.72	46	66	7	23	21.7	O75594	PGLYRP1
-99.5	5.34	37	53	6	16	21.7	O75594	PGLYRP1
-93.4	5.93	41	59	6	32	21.7	O75594	PGLYRP1
-79.2	5.01	37	53	6	15	21.7	O75594	PGLYRP1
-74.1	5.73	33	47	4	11	21.7	O75594	PGLYRP1
-43.3	4.09	26	36	3	4	21.7	O75594	PGLYRP1
-37.8	5.07	15	21	2	22	21.7	O75594	PGLYRP1
-37.7	4.97	15	21	2	18	21.7	O75594	PGLYRP1
-30.1	3.97	18	26	3	4	21.7	O75594	PGLYRP1
-35.2	3.95	19	28	3	4	21.7	O75594	PGLYRP1
-137.3	4.98	27	40	11	16	68	Q96PD5	PGLYRP2
-111.5	4.96	21	30	9	12	62.2	Q96PD5	PGLYRP2
-26.3	4.16	3.2	5	2	2	68	Q96PD5	PGLYRP2
-19.5	4.31	4.1	6	2	2	68	Q96PD5	PGLYRP2
-19.2	4.26	1.9	3	1	2	68	Q96PD5	PGLYRP2
-14.2	3.91	4.1	6	1	2	68	Q96PD5	PGLYRP2
-3.3	3.46	2.2	3	1	1	68	Q96PD5	PGLYRP2
-6	3.39	3	4	1	1	68	Q96PD5	PGLYRP2
-4.4	4.35	10	21	1	1	24.2	ENSP00000417360	PHC3
-2	4.61	1.2	2	1	2	80.4	ENSP00000458660	PHLPP2
-5.2	3.38	8.9	10	1	1	13.7	Q9NRX4	PHPT1
-59.2	4.89	17	36	7	13	49.4	Q6UXB8	PI16
-53.1	4.84	10	22	5	9	49.4	Q6UXB8	PI16
-43.3	4.51	16	34	5	5	49.4	Q6UXB8	PI16
-30.9	4.21	9.5	20	4	4	49.4	Q6UXB8	PI16
-5.9	3.52	1.9	4	1	1	49.4	Q6UXB8	PI16
-11.8	3.97	4.5	9	2	2	49.4	Q6UXB8	PI16
-2	3.79	5.2	7	1	1	22	Q8TCI5	PIFO
-440.6	6.36	46	64	34	130	83.2	P01833	PIGR
-219.5	5.83	28	39	18	38	83.2	P01833	PIGR
-210.5	5.97	22	30	16	51	83.2	P01833	PIGR
-194.6	5.98	20	28	15	40	83.2	P01833	PIGR
-163.4	5.21	19	27	15	25	83.2	P01833	PIGR
-141.4	5.47	14	19	12	22	83.2	P01833	PIGR
-124.7	5.77	15	20	11	62	83.2	P01833	PIGR
-112.2	5.06	14	20	10	13	83.2	P01833	PIGR
-103.3	5.72	14	20	9	73	83.2	P01833	PIGR
-21.5	3.91	3.3	5	2	2	83.2	P01833	PIGR
-87.9	4.68	11	15	9	14	83.2	P01833	PIGR
-57.9	5.05	25	47	6	13	28.2	Q96FE7	PIK3IP1
-51.8	5.34	19	36	5	13	28.2	Q96FE7	PIK3IP1
-30.9	5.54	9.1	17	3	8	28.2	Q96FE7	PIK3IP1
-29.5	4.08	9.1	17	3	5	28.2	Q96FE7	PIK3IP1
-27	3.91	11	20	3	3	28.2	Q96FE7	PIK3IP1
-5	3.34	5.3	10	1	1	28.2	Q96FE7	PIK3IP1
-5	5.07	3.8	7	1	4	28.2	Q96FE7	PIK3IP1
-70.6	5.45	45	57	6	16	16.6	P12273	PIP
-44.3	4.84	30	38	4	8	16.6	P12273	PIP
-36.2	4.86	27	34	3	5	16.6	P12273	PIP
-29.8	5	27	34	3	4	16.6	P12273	PIP
-8.8	4.64	6.8	9	1	3	16.6	P12273	PIP
-7.3	4.21	7.5	9	1	3	16.6	P12273	PIP
-5.2	3.38	7.5	9	1	1	16.6	P12273	PIP
-3.2	3.36	1.4	2	1	1	315.2	Q8TDX9	PKD1L1
-2.1	3.65	0.6	1	1	1	255.3	Q9NTG1	PKDREJ
-40.9	4.8	16	18	5	6	49.9	P14618	PKM
-6.8	3.59	2.3	3	1	1	58	P14618	PKM
-114.8	4.87	15	26	10	11	80.4	Q13835	PKP1
-12.8	3.71	2.3	4	2	2	80.4	Q13835	PKP1
-35	4.11	9.5	15	4	5	46.6	Q8NCC3	PLA2G15
-33	4.55	8	13	3	6	46.6	Q8NCC3	PLA2G15
-2.1	3.01	2.1	3	1	1	62.9	P00750	PLAT
-74.4	5.01	20	24	7	18	48.5	P00749	PLAU
-61.1	4.8	18	22	6	13	48.5	P00749	PLAU
-24.6	3.93	7.4	9	3	3	48.5	P00749	PLAU
-15.3	4.28	5.6	7	2	2	48.5	P00749	PLAU
-13.7	4.68	2.1	3	1	8	48.5	P00749	PLAU
-13.7	3.88	5.3	7	2	2	48.5	P00749	PLAU
-3.5	4.5	2.1	3	1	12	48.5	P00749	PLAU
-2.1	3.5	3.2	4	1	1	48.5	P00749	PLAU
-2.6	3.35	32	32	1	1	7.8	ENSP00000415725	PLCD4
-4	3.88	1.8	4	1	1	54.7	Q8IV08	PLD3
-2.7	4.23	1.1	2	1	2	61.3	Q8N7P1	PLD5
-55.9	4.82	3	4	8	8	531.5	Q15149	PLEC
-15.7	4.56	0.9	1	3	3	515.9	Q15149	PLEC
-8.6	5.24	2.8	4	2	12	76	ENSP00000467824	PLEKHH3
-7.9	6.03	2.8	4	2	10	76	ENSP00000467824	PLEKHH3
-86	4.9	13	16	7	10	90.5	P00747	PLG
-54	4.65	8.4	10	6	7	90.5	P00747	PLG
-47.9	4.58	8.4	10	5	6	90.5	P00747	PLG
-46.2	4.84	8	10	6	8	90.5	P00747	PLG
-23.3	4.45	3.2	4	3	5	90.5	P00747	PLG
-15.4	4.13	3.1	4	2	4	90.5	P00747	PLG
-9.1	3.72	2.2	3	1	1	90.5	P00747	PLG
-10.2	4.17	3.3	4	2	3	70.8	P13797	PLS3
-2.5	3.36	2.3	4	1	1	49.2	P55058	PLTP
-4.4	5.41	2	3	1	14	85.9	Q8TCS8	PNPT1
-13.7	4.04	3.2	5	2	3	68	Q8WVV4	POF1B
-19.8	4.11	2	3	1	1	121.4	A5A3E0	POTEF
-50	4.69	3.9	6	2	2	117.3	P0CG39	POTEJ
-2.7	3.75	4.7	10	1	1	22.6	Q5VVM3	PPCS
-2.2	3.57	16	30	1	1	18.2	A2BFH1	PPIAL4G
-2.2	3.92	3.5	5	1	1	58.8	Q13356	PPIL2
-2	3.88	12	13	1	1	22.9	Q9UD71	PPP1R1B
-3	3.69	5.3	7	1	1	46.9	Q9NY27	PPP4R2
-43.1	4.25	10	17	5	7	55.8	P42785	PRCP
-30.5	4.26	7.5	13	4	4	55.8	P42785	PRCP
-30.2	4.81	7.3	12	4	6	55.8	P42785	PRCP
-4.4	3	3.6	6	1	1	55.8	P42785	PRCP
-53.9	4.41	9.5	16	6	10	55.8	P42785	PRCP
-41.3	4.58	26	33	5	9	22.1	Q06830	PRDX1
-4.8	3.9	3.6	5	1	2	25	P30041	PRDX6
-35.5	4.46	20	25	4	4	25.2	P13727	PRG2
-13.9	4.29	8.6	11	2	3	25.2	P13727	PRG2
-11.8	4.14	9	11	2	2	25.2	P13727	PRG2
-2.5	3.99	4.5	6	1	2	25.2	P13727	PRG2
-12.1	3.96	8.6	11	2	4	25.2	P13727	PRG2
-10.7	4.43	1	1	2	2	151	Q92954	PRG4
-10.6	4.37	1	1	2	2	151	Q92954	PRG4
-10.5	3.75	4.3	20	1	1	27.6	P04156	PRNP
-6.7	3.91	4.3	20	1	2	27.6	P04156	PRNP
-5.3	3.59	4.3	20	1	1	27.6	P04156	PRNP
-13	4.41	7.1	10	2	4	26.7	Q9UNN8	PROCR
-3.1	4.86	3.4	5	1	4	26.7	Q9UNN8	PROCR
-2.3	3.46	5	7	1	1	26.7	Q9UNN8	PROCR
-15.5	4.22	7.8	11	2	2	44.7	P22891	PROZ
-16.1	4.84	0.6	1	2	6	228.7	P48634	PRRC2A
-55.5	5.69	7.2	12	4	18	32.5	P35030	PRSS3
-52.6	5.26	3.9	7	4	7	32.5	P35030	PRSS3
-51.2	4.76	17	36	5	6	36.4	Q16651	PRSS8
-38.8	5.01	8.7	19	4	11	36.4	Q16651	PRSS8
-26.9	4.4	7	15	3	3	36.4	Q16651	PRSS8
-5.4	4.42	3.8	8	1	3	36.4	Q16651	PRSS8
-2.1	3.71	1.7	4	1	2	36.4	Q16651	PRSS8
-13.6	3.71	5.9	11	2	2	27.8	P24158	PRTN3
-12.6	4.63	7	13	2	6	27.8	P24158	PRTN3
-5.7	4.03	4.3	8	1	1	27.8	P24158	PRTN3
-3.4	3.89	2.7	5	1	1	27.8	P24158	PRTN3
-2.6	3.96	2.7	5	1	2	27.8	P24158	PRTN3
-57.4	5.04	11	16	5	17	58.1	P07602	PSAP
-38.9	5.37	7.1	10	3	13	58.1	P07602	PSAP
-37.5	5.34	7.1	10	3	9	58.1	P07602	PSAP
-25.7	4.36	7.8	11	4	4	58.1	P07602	PSAP
-17.8	5.01	3.1	4	2	7	58.1	P07602	PSAP
-8.7	3.81	2.9	4	2	3	58.1	P07602	PSAP
-4.4	3.3	1.7	2	1	1	58.1	P07602	PSAP
-3.7	4.32	7.9	20	1	1	12	O43653	PSCA
-2.6	4.13	4.6	7	1	1	37.1	ENSP00000400484	PSG9
-10.4	4.03	5.3	9	1	1	29.2	P28070	PSMB4
-8.2	4.09	21	26	1	1	15.8	ENSP00000464405	PSMC5
-390.7	7.24	62	100+	29	530	21	P41222	PTGDS
-319.2	7.41	47	93	22	354	21	P41222	PTGDS
-285.1	7.3	56	100+	22	306	21	P41222	PTGDS
-206.2	7.03	47	93	15	319	21	P41222	PTGDS
-192.6	7.15	34	66	13	873	21	P41222	PTGDS
-189.2	6.83	35	69	13	179	21	P41222	PTGDS
-168.5	6.46	41	80	13	115	21	P41222	PTGDS
-168.1	6.06	46	91	13	54	21	P41222	PTGDS
-164.1	6.25	39	76	12	50	21	P41222	PTGDS
-198.2	6.4	48	94	15	175	21	P41222	PTGDS
-28.6	4.28	32	88	3	3	12.1	P06454	PTMA
-12	3.99	12	32	1	1	12.1	P06454	PTMA
-7.6	4.32	12	32	1	1	12.1	P06454	PTMA
-2	4.11	32	45	1	1	7.5	ENSP00000433050	PTP4A2
-11.6	4.05	5.5	19	2	2	45.3	P15151	PVR
-13.6	4.38	0.7	1	1	1	163.8	P20742	PZP
-45.6	5.04	14	22	4	9	40.9	Q16769	QPCT
-40.4	4.79	12	19	4	10	40.9	Q16769	QPCT
-26.5	4.47	11	17	3	3	40.9	Q16769	QPCT
-18.3	4.7	6.4	10	2	3	40.9	Q16769	QPCT
-16.2	4.17	5.8	9	2	3	40.9	Q16769	QPCT
-2	3.29	2.8	4	1	1	40.9	Q16769	QPCT
-2.6	3.22	2.8	4	1	2	40.9	Q16769	QPCT
-8.6	4.38	1.6	3	2	2	189.9	Q2KHR3	QSER1
-8.5	4.88	1.6	3	2	3	189.9	Q2KHR3	QSER1
-30.7	4.16	6.2	9	4	4	82.5	O00391	QSOX1
-3.2	3.58	2.5	4	1	1	82.5	O00391	QSOX1
-11.2	4.3	9	13	1	1	22.5	P61026	RAB10
-2.8	3.55	5.5	8	1	1	22.5	P61026	RAB10
-11.2	4.4	4.9	6	1	2	22.7	P62820	RAB1A
-2	4.88	6.3	9	1	6	26.6	Q9ULC3	RAB23
-2.2	4.3	1.4	2	1	1	102.9	Q9Y620	RAD54B
-2.4	4.25	2.4	3	1	1	84.3	Q92698	RAD54L
-22.3	4.23	1.1	2	2	2	358	P49792	RANBP2
-8.5	3.79	5.6	9	2	2	103.5	P98175	RBM10
-8.2	3.76	2	3	1	1	118	Q8IXT5	RBM12B
-2.9	3.87	1.3	2	1	1	107.3	Q9Y4C8	RBM19
-11.2	5.39	9.5	13	2	5	42.1	Q96E39	RBMXL1
-4.6	4.25	2.3	3	1	2	42.1	Q96E39	RBMXL1
-104.1	5.81	49	69	8	55	23	P02753	RBP4
-64.9	5.34	27	39	6	31	23	P02753	RBP4
-51.8	5.51	14	20	3	34	23	P02753	RBP4
-36.9	5.08	19	27	4	18	23	P02753	RBP4
-36	5.36	14	20	4	18	23	P02753	RBP4
-9.3	4.36	9.5	13	2	10	23	P02753	RBP4
-8.4	3.59	11	16	2	2	23	P02753	RBP4
-6	3.87	4.5	6	1	1	23	P02753	RBP4
-11.8	3.85	9.5	13	2	5	23	P02753	RBP4
-2.5	4.92	7.5	13	1	14	27.5	Q9UKA8	RCAN3
-125.5	5.91	61	64	10	44	18.7	P05451	REG1A
-100.1	5.33	46	49	9	21	18.7	P05451	REG1A
-25.9	5.11	20	21	3	10	18.7	P05451	REG1A
-18.1	4.56	16	16	2	6	18.7	P05451	REG1A
-17.7	4.48	21	22	2	10	18.7	P05451	REG1A
-17.4	4.15	11	12	2	3	18.7	P05451	REG1A
-38.2	5.61	13	19	1	1	18.7	P48304	REG1B
-7	4.55	6	9	1	1	18.7	P48304	REG1B
-8.1	4.16	6	9	1	4	18.7	P48304	REG1B
-2	3.65	2.6	3	1	1	71.5	Q8NFH8	REPS2
-8.1	3.97	1.4	3	1	1	124.2	P07949	RET
-9.1	4.01	2.9	5	1	1	63.2	Q9BVS4	RIOK2
-85.8	5.45	22	32	1	1	13	ENSP00000451058	RNASE1
-39	4.64	40	57	4	7	13	ENSP00000451058	RNASE1
-98	5.5	59	100+	8	31	17.6	P07998	RNASE1
-88.3	5.61	59	100+	6	36	17.6	P07998	RNASE1
-70.5	5.4	71	100+	6	20	17.6	P07998	RNASE1
-63	5.39	31	59	5	25	17.6	P07998	RNASE1
-41.9	4.97	33	61	4	11	17.6	P07998	RNASE1
-32.2	4.63	35	66	3	7	17.6	P07998	RNASE1
-24.8	4.61	18	34	2	4	17.6	P07998	RNASE1
-11.3	4.01	18	34	2	3	17.6	P07998	RNASE1
-28.6	4.35	24	45	3	5	17.6	P07998	RNASE1
-37.9	5.11	19	100+	3	13	18.3	P10153	RNASE2
-26.6	4.96	8.7	93	3	8	18.3	P10153	RNASE2
-5	3.78	9.9	100+	1	2	18.3	P10153	RNASE2
-2	3.61	6.4	10	1	1	58.5	Q96LT9	RNPC3
-7.6	4.13	2.3	5	2	2	107.4	Q8WZ75	ROBO4
-3.3	3.7	1.5	3	1	1	107.4	Q8WZ75	ROBO4
-3	3.61	1.5	3	1	1	107.4	Q8WZ75	ROBO4
-3.2	3.69	2.3	3	1	1	43.8	Q01973	ROR1
-8.4	4.39	8	14	2	2	58.9	P35398	RORA
-11.1	4.75	2.2	3	2	2	123	ENSP00000456207	RPAP1
-2	3.45	6.6	9	1	1	40.1	Q9H9Y2	RPF1
-2.4	3.84	22	28	1	1	12.4	ENSP00000453584	RPL28
-9.9	3.63	6.6	10	1	1	17.7	P62269	RPS18
-35.4	4.65	34	53	4	5	12.2	ENSP00000408482	RPS27A
-13.7	4.35	17	26	2	3	12.2	ENSP00000408482	RPS27A
-13.5	4.05	20	29	1	1	18	P62979	RPS27A
-11.2	4.09	15	21	2	2	18	P62979	RPS27A
-4.4	3.59	9.6	14	1	1	18	P62979	RPS27A
-3	4.1	5.1	7	1	1	18	P62979	RPS27A
-2.5	4	5.1	7	1	1	18	P62979	RPS27A
-2.1	3.41	9.6	14	1	1	18	P62979	RPS27A
-8.9	3.98	22	33	2	2	18	P62979	RPS27A
-10.3	5.66	4.9	6	1	1	26.7	P23396	RPS3
-2.5	3.59	0.8	1	1	1	118.6	Q96S38	RPS6KC1
-2.4	3.1	1.9	3	1	1	143.6	Q5JTH9	RRP12
-4.7	3.69	2.6	6	1	1	46.1	Q86UN3	RTN4RL2
-4.4	3.3	2.6	6	1	1	46.1	Q86UN3	RTN4RL2
-3.6	3.64	2.6	6	1	1	46.1	Q86UN3	RTN4RL2
-5.3	4.5	7.6	10	1	3	11.7	P31949	S100A11
-2	3.46	8.6	11	1	1	11.7	P31949	S100A11
-9.1	3.78	20	23	2	2	11.5	P31151	S100A7
-4.7	4.11	9.9	11	1	1	11.5	P31151	S100A7
-2.4	3.3	9.9	11	1	1	11.5	P31151	S100A7
-30.1	5.05	29	33	3	4	10.8	P05109	S100A8
-25.3	5.17	23	26	3	12	10.8	P05109	S100A8
-16.2	4.34	18	21	2	2	10.8	P05109	S100A8
-2.7	3.65	11	12	1	1	10.8	P05109	S100A8
-92.5	5.72	59	68	7	29	13.2	P06702	S100A9
-54.2	5.3	41	47	5	18	13.2	P06702	S100A9
-40.4	5.51	46	54	4	12	13.2	P06702	S100A9
-32.7	4.57	33	38	4	6	13.2	P06702	S100A9
-29.9	4.84	40	46	3	7	13.2	P06702	S100A9
-8.5	3.62	13	30	1	1	10.4	P25815	S100P
-4.6	4.26	0.8	1	1	1	102.6	Q15424	SAFB
-9.1	4.77	2.6	4	2	3	184.2	Q5K651	SAMD9
-7.6	3.56	2.9	4	1	2	60.5	ENSP00000430242	SBSN
-2.3	3.24	2.9	4	1	1	60.5	ENSP00000430242	SBSN
-15.7	4.79	29	34	2	3	6.3	E9PN95	SCGB1A1
-17.8	5.07	19	21	3	4	10	P11684	SCGB1A1
-2.3	3.48	29	32	1	2	10	P11684	SCGB1A1
-2.1	4.12	7.4	12	1	2	10.9	O75556	SCGB2A1
-2	3.29	7.2	9	1	1	32	O76038	SCGN
-8.2	4.55	2	3	2	2	80.9	Q96NL6	SCLT1
-7.5	3.75	1.7	4	2	2	226.2	Q9NY46	SCN3A
-3.4	3.22	0.9	2	1	1	208	ENSP00000463963	SCN4A
-21.8	4.39	6.2	11	3	3	50.8	Q9HB40	SCPEP1
-14	4.18	4	7	2	2	50.8	Q9HB40	SCPEP1
-4	3.15	2.2	4	1	1	50.8	Q9HB40	SCPEP1
-10.9	4.25	3.9	5	2	2	177.6	Q14160	SCRIB
-5.2	4.14	6.3	8	1	2	19	ENSP00000395327	SCUBE1
-8.1	3.75	4.3	7	2	2	109.9	Q9NQ36	SCUBE2
-2.3	3.49	5.6	13	1	1	21.6	P31431	SDC4
-8.4	4.21	5.5	7	2	3	46	Q9UDX4	SEC14L3
-35.6	5.79	13	46	2	15	27	Q8WVN6	SECTM1
-15	4.87	7.3	25	1	4	27	Q8WVN6	SECTM1
-15	5.26	7.3	25	1	6	27	Q8WVN6	SECTM1
-15	5.12	7.3	25	1	12	27	Q8WVN6	SECTM1
-8.9	3.82	7.3	25	1	1	27	Q8WVN6	SECTM1
-2.7	3.66	7.3	25	1	1	27	Q8WVN6	SECTM1
-9.8	4.18	4	4	2	3	52.4	Q13228	SELENBP1
-10	4.77	3	5	2	16	92.7	ENSP00000332204	SEMA4B
-421.2	6.59	49	58	30	149	52.1	P04279	SEMG1
-398.3	6.46	48	57	29	156	52.1	P04279	SEMG1
-295.7	6.01	41	49	24	63	52.1	P04279	SEMG1
-265.3	5.83	40	48	20	46	52.1	P04279	SEMG1
-242.8	5.6	38	45	18	45	52.1	P04279	SEMG1
-114	4.98	25	29	11	16	52.1	P04279	SEMG1
-98.7	4.72	15	17	7	10	52.1	P04279	SEMG1
-24.8	4.25	9.5	11	3	3	52.1	P04279	SEMG1
-4.5	3.49	3.9	5	1	1	52.1	P04279	SEMG1
-54.3	4.37	13	15	5	7	52.1	P04279	SEMG1
-382.4	6.29	41	52	26	70	65.4	Q02383	SEMG2
-378	6.52	37	47	23	101	65.4	Q02383	SEMG2
-274.6	5.75	41	52	24	40	65.4	Q02383	SEMG2
-263.7	6.14	32	40	17	46	65.4	Q02383	SEMG2
-212.5	5.93	31	39	16	45	65.4	Q02383	SEMG2
-121.4	4.73	17	21	11	15	65.4	Q02383	SEMG2
-88.7	4.96	12	15	7	8	65.4	Q02383	SEMG2
-62.3	4.89	13	17	6	15	65.4	Q02383	SEMG2
-5.3	3.97	2.1	3	1	5	65.4	Q02383	SEMG2
-45.4	4.36	8.9	11	4	4	65.4	Q02383	SEMG2
-4.3	3.88	2.4	6	1	1	43.2	P49908	SEPP1
-240.4	5.87	51	68	19	62	46.7	P01009	SERPINA1
-212	5.84	5	7	1	1	40.2	P01009	SERPINA1
-142.1	5.55	34	45	15	30	46.7	P01009	SERPINA1
-108.1	5.4	27	35	10	17	46.7	P01009	SERPINA1
-98.6	5.74	3.6	5	1	1	46.7	P01009	SERPINA1
-77.2	4.89	17	23	7	9	46.7	P01009	SERPINA1
-38.2	4.31	11	14	4	5	46.7	P01009	SERPINA1
-15	4.04	4.1	5	1	4	46.7	P01009	SERPINA1
-9.7	3.77	5	7	1	1	46.7	P01009	SERPINA1
-63.8	4.74	17	23	6	13	46.7	P01009	SERPINA1
-214.7	5.96	41	69	17	55	47.6	P01011	SERPINA3
-133.6	5.7	25	42	11	28	47.6	P01011	SERPINA3
-111.7	5.33	24	40	10	15	47.6	P01011	SERPINA3
-104.9	5.37	21	35	8	23	47.6	P01011	SERPINA3
-94.9	5.55	21	36	7	18	47.6	P01011	SERPINA3
-43.9	4.6	14	24	5	8	47.6	P01011	SERPINA3
-16.3	3.59	5	8	2	2	47.6	P01011	SERPINA3
-16.1	4.29	6.1	10	2	4	47.6	P01011	SERPINA3
-14.6	3.87	5.7	10	2	2	47.6	P01011	SERPINA3
-12.6	3.86	6.1	10	2	2	47.6	P01011	SERPINA3
-121.1	5.36	30	44	12	24	45.6	P05154	SERPINA5
-68.6	5.03	16	24	6	10	45.6	P05154	SERPINA5
-46.4	5.19	14	20	5	13	45.6	P05154	SERPINA5
-33.1	4.65	9.6	14	4	6	45.6	P05154	SERPINA5
-5.7	3.7	2.5	4	1	1	45.6	P05154	SERPINA5
-38.2	4.68	13	23	4	6	45.1	P08185	SERPINA6
-8.8	3.93	5.2	9	2	2	45.1	P08185	SERPINA6
-3.2	3.71	2.2	4	1	1	45.1	P08185	SERPINA6
-46.5	4.82	18	31	6	8	46.3	P05543	SERPINA7
-13.6	4.04	5.3	9	2	3	46.3	P05543	SERPINA7
-3.7	4.15	2.7	5	1	1	46.3	P05543	SERPINA7
-55.4	4.96	17	28	7	11	48.4	ENSP00000372218	SERPINB12
-4.5	3.78	7	9	1	1	17.9	ENSP00000388300	SERPINB13
-122.5	5.12	33	54	12	19	44.5	P29508	SERPINB3
-76.3	4.9	22	36	9	16	44.5	P29508	SERPINB3
-83.9	5.01	3.3	5	1	1	44.8	P48594	SERPINB4
-69.1	4.75	3.3	5	1	1	44.8	P48594	SERPINB4
-10	4.43	6.4	8	2	4	42.1	P36952	SERPINB5
-22.3	4.62	8.8	11	3	4	52.6	P01008	SERPINC1
-21.3	4.5	7.8	10	3	4	52.6	P01008	SERPINC1
-11.1	4.25	3.7	5	2	2	52.6	P01008	SERPINC1
-10.2	3.77	3.4	4	1	1	52.6	P01008	SERPINC1
-10.2	4.25	9.1	12	2	3	52.6	P01008	SERPINC1
-37.2	4.85	10	17	4	5	46.3	P36955	SERPINF1
-20.1	4.34	4.8	8	2	2	46.3	P36955	SERPINF1
-8	4.73	5.7	9	2	2	46.3	P36955	SERPINF1
-2.9	4.11	2.2	4	1	1	46.3	P36955	SERPINF1
-2.8	3.69	4.7	6	1	1	27.8	ENSP00000402286	SERPINF2
-2.4	3.6	4.7	6	1	1	27.8	ENSP00000402286	SERPINF2
-151.7	5.51	22	53	10	39	55.1	P05155	SERPING1
-86.8	5.29	12	29	8	11	55.1	P05155	SERPING1
-80.6	5.22	16	37	8	22	55.1	P05155	SERPING1
-56.4	5.36	12	28	6	12	55.1	P05155	SERPING1
-30.9	4.42	9	21	4	7	55.1	P05155	SERPING1
-23.8	4.1	9	21	4	4	55.1	P05155	SERPING1
-21.6	4.27	5.8	14	3	3	55.1	P05155	SERPING1
[truncated: 740 more rows]
[truncated: 1 more columns]

## Sheet: Subclinical all
log(e)	log(Intensity)	% (coverage)	% (corrected based on obs. Seq. reported)	total no. unique peptide obs.	total no.peptides obs peptides obs	MW kDa	Identifier	Description
-115.9	5.1	28	62	10	18	54.2	P04217	A1BG
-107.9	5.27	22	48	9	28	54.2	P04217	A1BG
-93.9	5.06	2.9	5	1	2	33.4	ENSP00000470909	A1BG
-73.1	5.11	2.9	5	1	3	33.4	ENSP00000470909	A1BG
-53.6	5.24	9.3	21	4	14	54.2	P04217	A1BG
-44.7	5.13	11	25	5	25	54.2	P04217	A1BG
-38.8	5.09	9.5	21	4	7	54.2	P04217	A1BG
-33.7	4.95	8.9	20	4	12	54.2	P04217	A1BG
-26	4.97	2.9	5	1	2	33.4	ENSP00000470909	A1BG
-25.7	4.73	5.3	12	3	6	54.2	P04217	A1BG
-15.8	4.16	4.2	9	2	2	54.2	P04217	A1BG
-348.5	5.58	25	36	28	53	163.2	P01023	A2M
-300.6	5.35	23	34	26	43	163.2	P01023	A2M
-123.3	5.24	9.7	14	12	14	163.2	P01023	A2M
-100.4	4.96	7.5	11	10	20	163.2	P01023	A2M
-90.9	5.01	6.6	10	9	11	163.2	P01023	A2M
-57.3	4.48	4.1	6	6	7	163.2	P01023	A2M
-49.6	4.39	5.7	8	6	6	163.2	P01023	A2M
-20.3	3.89	2.1	3	2	3	163.2	P01023	A2M
-15.5	3.69	1.2	2	2	2	163.2	P01023	A2M
-2	3.89	0.6	1	1	1	161	A8K2U0	A2ML1
-1.4	4.16	4	8	1	1	73.7	ENSP00000386342	AAK1
-1.3	4.08	5.2	7	1	1	28.4	Q16613	AANAT
-1.6	4.03	2	3	1	1	45	ENSP00000380455	AAR2
-1.8	4.11	1.3	2	1	1	102.1	Q9UDR5	AASS
-1.4	4.18	0.5	1	1	1	175.7	Q8WWZ4	ABCA10
-1	3.44	0.4	1	1	1	269.8	Q9BZC7	ABCA2
-1.8	3.85	0.6	1	1	1	161.5	Q5T3U5	ABCC10
-1.2	4.39	0.7	1	1	1	150	Q96J66	ABCC11
-1.3	3.14	2.5	4	1	1	152.2	Q96J65	ABCC12
-1.2	3.56	2.1	4	1	1	64.6	O15438	ABCC3
-1.2	4.39	14	25	1	1	10.8	O95255	ABCC6
-1	3.86	0.5	1	1	1	176.9	Q09428	ABCC8
-1.4	3.9	51	61	1	1	4	ENSP00000451778	ABCD4
-9.8	4.83	4.9	6	2	5	95.9	Q8NE71	ABCF1
-8.4	4.66	5.7	7	2	5	95.9	Q8NE71	ABCF1
-3.3	4.99	1.2	2	1	7	95.9	Q8NE71	ABCF1
-2.5	4.2	1.2	2	1	4	95.9	Q8NE71	ABCF1
-2.4	4.27	1.2	2	1	5	95.9	Q8NE71	ABCF1
-2	4.56	1.2	2	1	2	95.9	Q8NE71	ABCF1
-1.7	4.37	1.2	2	1	3	95.9	Q8NE71	ABCF1
-1.2	3.97	1.2	2	1	1	95.9	Q8NE71	ABCF1
-1.3	3.78	1.8	2	1	1	31.8	Q7Z5M8	ABHD12B
-1.3	4.3	4.9	6	1	2	31.8	Q7Z5M8	ABHD12B
-20.7	4.38	16	24	3	4	22.3	Q96IU4	ABHD14B
-2.3	3.77	4.3	6	1	1	22.3	Q96IU4	ABHD14B
-1.2	4.04	3.6	6	1	1	47.3	Q96I13	ABHD8
-1.9	3.32	2.4	3	1	1	97.5	Q12979	ABR
-1	3.47	4.4	6	1	1	97.3	ENSP00000367085	ACACB
-1.4	3.79	26	53	1	1	4.2	ENSP00000325395	ACADVL
-1.2	3.2	5.3	8	1	1	37.8	ENSP00000465610	ACBD4
-1.1	3.57	0.5	1	1	1	147.3	ENSP00000405677	ACIN1
-1.1	4.06	0.5	1	1	1	147.3	ENSP00000405677	ACIN1
-2.1	3.54	0.9	1	1	1	98.3	P21399	ACO1
-1.2	3.58	1.4	2	1	1	53.2	P49753	ACOT2
-30.5	4.34	8	18	4	4	48.3	P11117	ACP2
-15.1	4.3	4	9	2	4	48.3	P11117	ACP2
-1.2	3.73	1.7	4	1	1	48.3	P11117	ACP2
-213.3	6.07	39	78	16	84	44.5	P15309	ACPP
-155.6	5.49	30	60	12	45	44.5	P15309	ACPP
-68.6	4.81	20	40	8	11	44.5	P15309	ACPP
-57.9	5.49	11	23	5	13	44.5	P15309	ACPP
-46.1	5.1	16	32	6	11	44.5	P15309	ACPP
-43.5	5.25	10	20	4	12	44.5	P15309	ACPP
-26.7	4.29	7	14	3	3	44.5	P15309	ACPP
-24.4	4.55	13	26	3	6	44.5	P15309	ACPP
-2.4	4.49	2.3	5	1	10	44.5	P15309	ACPP
-1.7	4.19	16	31	1	2	11.9	ENSP00000457003	ACSM3
-11.8	4.27	5.3	6	2	6	42	P68133	ACTA1
-9.5	4.47	5.3	6	2	5	42	P68133	ACTA1
-92.5	5.33	4.8	5	1	1	42	P62736	ACTA2
-239.4	6.22	43	49	17	77	41.7	P60709	ACTB
-117.1	5.19	30	34	11	18	41.7	P60709	ACTB
-108	5.45	28	32	9	15	41.7	P60709	ACTB
-106.1	5.39	21	24	8	15	41.7	P60709	ACTB
-40.8	4.64	8.3	9	3	4	41.7	P60709	ACTB
-30.1	4.36	16	18	4	4	41.7	P60709	ACTB
-25.8	4.32	8.5	10	3	3	41.7	P60709	ACTB
-56.8	5.58	4.5	5	1	1	42	Q562R1	ACTBL2
-37	4.64	5.3	6	1	1	42	Q562R1	ACTBL2
-35.8	4.48	4.5	5	1	1	42	Q562R1	ACTBL2
-75.8	5.5	8.1	12	1	1	21.8	ENSP00000462823	ACTG1
-12.3	3.96	2.1	3	1	1	103.8	P35609	ACTN2
-18.9	4.64	4.8	6	3	3	104.8	O43707	ACTN4
-1.4	4.23	4.3	5	1	1	42.3	P42025	ACTR1B
-1.4	4.91	2.2	3	1	2	70.4	Q9H981	ACTR8
-1.3	4.11	0.8	1	1	1	70.4	Q9H981	ACTR8
-6	3.3	2.2	4	1	1	56.8	P36896	ACVR1B
-1.8	4.67	4.3	6	1	1	57.8	P27037	ACVR2A
-1.6	4.71	4.3	6	1	4	57.8	P27037	ACVR2A
-3.3	3.64	9.5	13	1	1	22.7	ENSP00000418683	ACY1
-1.7	3.78	2	2	1	1	70.9	Q8NCV1	ADAD2
-1.2	4.2	1.5	2	1	1	84.1	O14672	ADAM10
-1.2	4.24	4.5	8	1	1	80.1	Q99965	ADAM2
-1.6	3.86	2.7	4	1	1	90.5	Q13443	ADAM9
-1.2	3.87	1.2	2	1	1	134	Q8TE59	ADAMTS19
-1.3	3.81	1.6	3	1	1	214.6	P59510	ADAMTS20
-1.4	3.76	1.2	2	1	1	193.3	Q8N6G6	ADAMTSL1
-1.7	3.92	1.5	2	1	1	95.1	Q6UY14	ADAMTSL4
-1.2	3.68	1.3	2	1	1	95.1	Q6UY14	ADAMTSL4
-1.4	2.94	1.5	2	1	1	136	P55265	ADAR
-8.3	5.06	5.8	11	2	11	76.6	P78563	ADARB1
-1.1	4.18	3.6	7	1	1	80	ENSP00000374511	ADARB1
-1.1	4.15	1.1	2	1	1	80	ENSP00000374511	ADARB1
-1	3.84	2.9	4	1	1	68.9	Q7Z695	ADCK2
-1	3.7	4.8	6	1	1	68.9	Q7Z695	ADCK2
-1.7	3.64	2	3	1	1	123.4	Q08828	ADCY1
-1.1	3.67	2.2	4	1	1	119.7	Q8NFM4	ADCY4
-1.3	3.85	1.5	3	1	1	138.8	O95622	ADCY5
-1.3	3.85	1	2	1	1	124.8	O43306	ADCY6
-1.2	3.38	0.7	1	1	1	124.8	O43306	ADCY6
-1.1	3.37	1.5	2	1	1	80.8	P35612	ADD2
-1.4	3.24	2.1	3	1	1	75.6	Q9UEY8	ADD3
-1.5	3.48	10	12	1	1	12.9	ENSP00000436837	ADM
-1.6	5.51	4.7	7	1	6	19.6	ENSP00000398770	ADORA3
-1.4	4.59	4.7	7	1	1	19.6	ENSP00000398770	ADORA3
-1.4	3.86	3	5	1	1	38.9	Q9NX46	ADPRHL2
-1.5	5.21	5.4	16	1	5	60.4	P25100	ADRA1D
-1.1	3.38	1.7	3	1	1	105.1	P51816	AFF2
-1.2	3.6	8.4	25	1	1	17.5	ENSP00000393732	AFF3
-145.7	5.05	19	28	12	22	69	P43652	AFM
-81.3	4.91	13	19	7	7	69	P43652	AFM
-75.3	4.82	13	19	6	10	69	P43652	AFM
-36.3	4.43	7	10	4	4	69	P43652	AFM
-32.4	4.63	9.2	13	4	7	69	P43652	AFM
-27.9	4.62	5.2	8	3	5	69	P43652	AFM
-5.4	4.06	2.5	4	1	3	69	P43652	AFM
-1	3.56	5.5	9	1	1	37.2	P20933	AGA
-1.2	3.88	4.8	12	1	1	42.5	ENSP00000418921	AGAP3
-1.5	3.48	1.7	2	1	1	120.2	Q96MI9	AGBL1
-1.2	4.12	20	27	1	1	14.2	ENSP00000431912	AGBL2
-1	3.22	6.9	9	1	1	42	Q9NUQ2	AGPAT5
-1.3	3.83	0.9	1	1	1	72.9	O00116	AGPS
-82.2	5.23	3.4	6	6	13	214.7	O00468	AGRN
-45.2	4.76	1.7	3	3	4	214.7	O00468	AGRN
-33.9	4.66	2.2	4	4	5	214.7	O00468	AGRN
-29.9	4.68	1.6	3	3	4	214.7	O00468	AGRN
-22.3	4.28	0.6	1	1	2	214.7	O00468	AGRN
-100.6	5.11	23	49	8	25	53.1	P01019	AGT
-65.5	4.71	16	33	6	12	53.1	P01019	AGT
-13.8	4.7	4.7	10	2	3	53.1	P01019	AGT
-13.5	4.13	4.9	11	2	2	53.1	P01019	AGT
-5.8	3.81	3.3	7	1	2	53.1	P01019	AGT
-5	4.13	2.3	5	1	2	53.1	P01019	AGT
-4.6	3.26	2.3	5	1	1	53.1	P01019	AGT
-2.9	3.23	2.3	5	1	1	53.1	P01019	AGT
-9.4	5.37	1.1	2	1	1	138.4	Q9UPW5	AGTPBP1
-8.6	5.16	1.3	2	1	4	137	Q8N157	AHI1
-3.7	4.91	1.3	2	1	5	137	Q8N157	AHI1
-78.2	5.8	2.7	4	8	8	628.7	Q09666	AHNAK
-25	4.51	0.9	1	3	3	628.7	Q09666	AHNAK
-8.1	4.43	0.2	0	1	1	628.7	Q09666	AHNAK
-43.2	4.5	2.2	3	5	6	616.2	Q8IVF2	AHNAK2
-7.8	4.27	0.4	1	1	1	616.2	Q8IVF2	AHNAK2
-1.1	3.63	3.4	4	1	1	85.1	Q8IVF2	AHNAK2
-1.1	3.46	7.1	11	1	1	38.3	O95433	AHSA1
-125.6	5.69	27	48	10	51	39.3	P02765	AHSG
-62.4	5.12	18	31	6	9	39.3	P02765	AHSG
-51.9	4.65	11	19	5	11	39.3	P02765	AHSG
-48.9	5.01	9.3	16	4	10	39.3	P02765	AHSG
-26	4.08	7.6	14	3	3	39.3	P02765	AHSG
-22.6	4.95	7.9	14	2	11	39.3	P02765	AHSG
-18.5	4.95	7.9	14	2	4	39.3	P02765	AHSG
-18	4.37	6.8	12	2	3	39.3	P02765	AHSG
-13.1	4.29	4.1	7	2	3	39.3	P02765	AHSG
-1.9	4.19	11	22	1	2	11.8	Q9NZD4	AHSP
-1.4	3.66	35	44	1	1	5.2	ENSP00000361371	AIF1L
-1.2	3.55	12	17	1	1	17.1	Q9BQI0	AIF1L
-1.1	5.33	12	17	1	1	17.1	Q9BQI0	AIF1L
-2.2	3.06	2.1	3	1	1	73.8	O43572	AKAP10
-1.5	3.34	0.9	1	1	1	210.4	Q9UKA4	AKAP11
-1.2	4.15	1.5	2	1	1	191.4	Q02952	AKAP12
-1.4	4.01	4.3	6	1	1	51.5	Q02040	AKAP17A
-1.4	3.77	0.4	1	1	1	256.6	Q13023	AKAP6
-1.1	3.52	0.6	1	1	1	362.4	Q99996	AKAP9
-1.1	3.55	2	3	1	1	84.8	ENSP00000357944	AKD1
-1.5	3.79	2.6	4	1	1	63.4	ENSP00000379501	ALAS2
-2666.1	8.21	86	100+	191	2779	69.3	P02768	ALB
-2087.1	8.19	77	99	146	2938	69.3	P02768	ALB
-2029	8.11	2.6	3	1	1	56.2	ENSP00000384695	ALB
-2015.5	8.11	3.7	5	3	9	52	ENSP00000421027	ALB
-1524.9	8.07	3.3	4	1	1	52	ENSP00000421027	ALB
-1524.6	8.07	1.8	2	1	1	51.5	ENSP00000426179	ALB
-1488.7	7.62	74	94	105	854	69.3	P02768	ALB
-1261	7.22	72	92	98	727	69.3	P02768	ALB
-1232.2	7.92	72	92	81	1626	69.3	P02768	ALB
-1230.3	7.39	73	93	85	426	69.3	P02768	ALB
-1208.9	7.8	63	80	87	813	69.3	P02768	ALB
-976.9	7.74	75	95	75	1918	69.3	P02768	ALB
-948.9	7.06	3.7	5	1	2	52	ENSP00000421027	ALB
-934	8.01	71	91	66	3848	69.3	P02768	ALB
-895	7.79	3.7	5	2	3	52	D6RHD5	ALB
-849.8	7.19	3.5	4	1	1	52	ENSP00000421027	ALB
-832.9	7.66	1.8	2	1	1	51.5	ENSP00000426179	ALB
-829.2	7.63	3.7	5	2	3	52	ENSP00000421027	ALB
-55.3	5.6	8	10	6	12	69.3	P02768	ALB
-1.5	3.73	2	3	1	1	54.8	P00352	ALDH1A1
-1.1	5.03	4.2	5	1	1	99.7	O75891	ALDH1L1
-33.5	4.47	16	17	4	5	39.4	P04075	ALDOA
-3	3.41	2.2	2	1	1	39.4	P04075	ALDOA
-1.6	3.79	2.7	3	1	1	39.4	P04075	ALDOA
-31.9	4.51	7.1	10	2	2	39.4	P05062	ALDOB
-19.7	4.2	3.8	5	1	1	39.4	P05062	ALDOB
-2.9	4.18	3.3	5	1	1	39.4	P05062	ALDOB
-1.1	3.26	4.2	5	1	1	36.3	ENSP00000378729	ALDOC
-1.1	3.52	3.9	4	1	1	36.3	ENSP00000378729	ALDOC
-1.2	3.45	2.3	3	1	1	40.3	ENSP00000468118	ALG1
-1.1	3.6	7	11	1	1	21.1	Q6GMV1	ALG1L
-1.1	4.14	0.9	1	1	1	80.3	O75342	ALOX12B
-1.5	3.58	2	3	1	1	97.7	ENSP00000369494	ALOXE3
-1	3.48	1	2	1	1	138.8	Q96QP1	ALPK1
-8.4	3.77	1.2	2	2	2	236.9	Q86TB3	ALPK2
-1.5	3.87	1.9	3	1	1	57.3	P05186	ALPL
-1.1	3.59	4	6	1	1	57.3	P05186	ALPL
-1.2	3.77	3.2	4	1	1	57.9	P05187	ALPP
-1.1	3.67	1.9	2	1	1	107.7	Q60I27	ALS2CL
-1380.3	7.95	71	100+	99	2958	39	P02760	AMBP
-619.2	7.94	49	82	47	1586	39	P02760	AMBP
-603	7.65	62	100+	44	1189	39	P02760	AMBP
-552	7.67	58	97	36	898	39	P02760	AMBP
-546.7	7.23	49	81	41	390	39	P02760	AMBP
-543	7.6	51	85	40	633	39	P02760	AMBP
-516	6.83	53	88	40	334	39	P02760	AMBP
-502.4	7.94	45	75	34	2365	39	P02760	AMBP
-359.4	6.82	54	91	24	169	39	P02760	AMBP
-110.2	5.53	15	25	10	16	39	P02760	AMBP
-1.7	3.52	14	15	1	1	11.6	ENSP00000433739	AMPD2
-1.3	4	2.1	4	1	1	71.9	P49418	AMPH
-1.1	3.57	3.4	4	1	1	41.4	ENSP00000403821	AMT
-312.5	5.84	2	2	1	2	57.7	P04745	AMY1A
-174.4	5.69	1.8	2	1	1	57.7	P04745	AMY1A
-164.5	4.94	2	2	1	1	57.7	P04745	AMY1A
-345.2	5.88	61	76	25	72	57.7	P04746	AMY2A
-194.8	5.71	40	49	16	51	57.7	P04746	AMY2A
-178.5	5.01	33	41	16	20	57.7	P04746	AMY2A
-77.4	4.56	16	20	8	11	57.7	P04746	AMY2A
-36.1	4.53	8.6	11	4	5	57.7	P04746	AMY2A
-320.5	5.85	7.6	9	3	4	57.7	P19961	AMY2B
-183.8	5.69	2.7	3	1	1	57.7	P19961	AMY2B
-165.4	4.97	2	2	1	2	57.7	P19961	AMY2B
-104.2	5.15	18	22	9	13	57.7	P19961	AMY2B
-77.1	4.51	2	2	1	1	57.7	P19961	AMY2B
-59	5.09	15	18	5	11	42	ENSP00000433347	AMY2B
-48.2	4.99	13	15	5	11	42	ENSP00000433347	AMY2B
-30	4.53	8.2	10	3	5	57.7	P19961	AMY2B
-9.9	4.66	2.1	3	2	2	161.5	ENSP00000396695	ANAPC1
-8	4.25	2.1	3	2	2	161.5	ENSP00000396695	ANAPC1
-1.4	3.63	7.6	9	1	1	21.2	Q9UM13	ANAPC10
-2.1	3.54	5.4	8	1	1	16.5	P03950	ANG
-1.2	3.96	4.8	7	1	1	52.6	ENSP00000428023	ANGPT2
-31.4	4.76	10	13	4	7	57.1	Q9UKU9	ANGPTL2
-3.5	4.12	1.6	2	1	2	57.1	Q9UKU9	ANGPTL2
-2.4	3.24	1.6	2	1	1	57.1	Q9UKU9	ANGPTL2
-1.9	3.69	1.6	2	1	1	57.1	Q9UKU9	ANGPTL2
-1.8	3.99	0.3	0	1	1	433.4	Q01484	ANK2
-8.3	4.35	0.5	1	1	1	480.1	Q12955	ANK3
-1.1	3.63	1.8	5	1	1	98.5	ENSP00000415887	ANKHD1
-1.2	3.87	2.7	4	1	1	58.4	Q6ZTN6	ANKRD13D
-1.4	3.5	1.1	1	1	1	196.3	Q9UPS8	ANKRD26
-1.7	3.71	5	7	1	1	32.4	ENSP00000468354	ANKRD29
-1.4	4.1	5	7	1	1	32.4	ENSP00000468354	ANKRD29
-1.2	3.94	5	7	1	3	32.4	ENSP00000468354	ANKRD29
-2.3	4.22	1.2	2	1	1	165.8	ENSP00000363792	ANKRD30A
-1.1	3.71	0.5	1	1	1	217.4	ENSP00000427262	ANKRD31
-7.8	3.79	4	6	2	2	121	Q9BQI6	ANKRD32
-1.1	3.62	0.8	1	1	1	115	Q8NB46	ANKRD52
-1.1	3.67	7.9	11	1	1	29	Q92527	ANKRD7
-1.1	4.97	9.2	16	1	1	40.3	ENSP00000447312	ANKS1B
-1.5	3.86	2.4	3	1	1	92.2	Q68DC2	ANKS6
-1.2	4.07	46	100	1	1	3	ENSP00000413441	ANLN
-1.2	3.82	1.2	2	1	1	124.1	Q9NQW6	ANLN
-1.3	3.67	3.9	7	1	1	107.5	Q32M45	ANO4
-1.6	3.92	3.3	5	1	1	65.6	M0QYD2	ANO8
-58	4.54	5.9	10	6	8	109.5	P15144	ANPEP
-45.9	4.38	7.4	13	6	6	109.5	P15144	ANPEP
-44.5	4.52	3.5	6	4	7	109.5	P15144	ANPEP
-16.7	4.42	2.5	4	2	4	109.5	P15144	ANPEP
-1.3	4.47	0.9	2	1	2	109.5	P15144	ANPEP
-1.1	4.02	0.9	2	1	2	109.5	P15144	ANPEP
-1.2	3.3	1.4	2	1	1	62.7	Q9H6X2	ANTXR1
-4.5	3.38	2.9	4	1	1	38.7	P04083	ANXA1
-36.8	4.52	11	14	4	4	38.6	P07355	ANXA2
-3.1	3.91	2.7	3	1	1	38.6	P07355	ANXA2
-2.2	4.48	4.9	6	1	1	38.3	O76027	ANXA9
-2.5	3.87	2.5	4	1	1	104.5	Q10567	AP1B1
-1.3	4.05	2.2	4	1	1	104.5	Q10567	AP1B1
-3.9	4.38	1.9	3	1	1	91.3	O43747	AP1G1
-1.2	3.3	0.8	1	1	1	130.1	O14617	AP3D1
-1.9	4.12	4.8	7	1	1	46.9	P53677	AP3M2
-1.3	5.25	2.9	4	1	2	83.3	Q92870	APBB2
-7.9	3.75	1.3	2	2	2	243.8	O95996	APC2
-1.5	3.99	0.7	1	1	1	243.8	O95996	APC2
-10.5	3.83	8.1	20	2	2	25.4	P02743	APCS
-9.5	3.96	9.4	23	2	2	25.4	P02743	APCS
-1.7	3.8	3.1	8	1	1	25.4	P02743	APCS
-37.8	4.56	7.2	11	5	7	81.2	P13798	APEH
-6.2	3.95	1.6	2	1	1	81.2	P13798	APEH
-2.7	3.24	1.1	2	1	1	81.2	P13798	APEH
-1.7	3.66	1.4	2	1	1	81.2	P13798	APEH
-1.5	3.18	2.7	5	1	1	57.4	Q9UBZ4	APEX2
-1.3	3.88	2.2	3	1	1	86.9	Q06481	APLP2
-1.3	3.57	1	2	1	1	79.2	Q06481	APLP2
-126	5.44	40	49	12	21	30.8	P02647	APOA1
-85.1	5.38	28	35	9	15	30.8	P02647	APOA1
-72.7	4.92	37	46	9	12	30.8	P02647	APOA1
-69.8	5.32	28	35	7	14	30.8	P02647	APOA1
-22	4.25	12	15	3	3	30.8	P02647	APOA1
-5.2	4.17	9	11	1	2	11.2	P02652	APOA2
-3.2	3.4	8	10	1	1	11.2	P02652	APOA2
-118.5	5.11	23	29	10	14	45.3	P06727	APOA4
-91.7	5.17	29	35	11	13	45.3	P06727	APOA4
-86.7	5.21	16	20	7	12	45.3	P06727	APOA4
-19.3	4.37	7.3	9	3	4	45.3	P06727	APOA4
-1.4	3.43	2.8	3	1	1	45.3	P06727	APOA4
-53.9	4.97	2.1	3	5	5	515.2	P04114	APOB
-1	3.8	0.5	1	1	1	515.2	P04114	APOB
-21.2	4.65	23	32	3	3	9.3	ENSP00000465356	APOC1
-147	6.18	50	100+	13	81	21.3	P05090	APOD
-120.1	6.62	35	92	9	114	21.3	P05090	APOD
-112.7	6.61	35	93	9	121	21.3	P05090	APOD
-107	6.44	32	85	9	55	21.3	P05090	APOD
-105.2	6.02	35	92	8	38	21.3	P05090	APOD
-94.9	6.04	38	99	8	134	21.3	P05090	APOD
-79.2	5.92	34	90	7	104	21.3	P05090	APOD
-62.7	5.18	31	82	6	24	21.3	P05090	APOD
-61.4	5.47	25	65	6	20	21.3	P05090	APOD
-27	4.35	8.2	11	3	4	36.1	P02649	APOE
-4.1	3.66	4.4	6	1	1	36.1	P02649	APOE
-2	4.08	2.5	3	1	1	36.1	P02649	APOE
-232.6	6.18	54	74	16	89	38.3	P02749	APOH
-83.7	5.36	24	33	6	13	38.3	P02749	APOH
-71.8	5.07	30	41	7	9	38.3	P02749	APOH
-70.7	5.5	26	36	5	16	38.3	P02749	APOH
-60.8	5.08	24	33	5	8	38.3	P02749	APOH
-42.5	4.8	14	19	4	8	38.3	P02749	APOH
-35	5	15	20	4	15	38.3	P02749	APOH
-31.2	4.11	13	18	4	4	38.3	P02749	APOH
-12.7	3.66	23	39	1	1	11.7	ENSP00000462260	APOH
-7.4	3.93	5.8	8	1	1	38.3	P02749	APOH
-1.4	3.52	2.1	3	1	1	47	Q9BWW9	APOL5
-5.3	3.6	1.6	2	1	1	86.9	P05067	APP
-1.3	3.8	2.8	4	1	1	29.4	Q13520	AQP6
-1.4	3.75	0.5	1	1	1	171.2	O60306	AQR
-1.4	3.74	0.9	1	1	1	171.2	O60306	AQR
-1.1	3.66	1	1	1	1	160.9	Q96P48	ARAP1
-2.4	3.29	4.3	6	1	1	61.6	ENSP00000352385	ARCN1
-10.6	5.3	5.5	8	1	1	20.7	P84077	ARF1
-3.7	3.89	3.1	5	1	1	34.7	P05089	ARG1
-1.9	4.11	1.6	2	1	1	50.4	Q07960	ARHGAP1
-1	3.25	1.6	2	1	1	50.4	Q07960	ARHGAP1
-7.8	4.02	4.4	5	2	2	74.9	Q8N392	ARHGAP18
-1.1	3.52	1.3	2	1	1	217.3	Q5T5U3	ARHGAP21
-1.4	3.69	1.5	2	1	1	84.2	Q8N264	ARHGAP24
-1.4	3.6	24	43	1	1	14	ENSP00000413283	ARHGAP26
-1.5	3.69	1.7	3	1	1	96	ENSP00000433942	ARHGAP27
-1.8	3.77	2.4	4	1	1	46.2	Q6ZRI8	ARHGAP36
-1.9	3.11	1.2	2	1	1	125	Q9C0H5	ARHGAP39
-1.1	4.61	4	8	1	1	89.2	Q17R89	ARHGAP44
-7.4	4.69	2.7	4	2	4	105.9	O43182	ARHGAP6
-1.1	3.89	1.6	3	1	1	84.8	O43182	ARHGAP6
-1	3.96	1.6	3	1	1	84.8	O43182	ARHGAP6
-1.7	3.58	12	16	1	1	23	P52566	ARHGDIB
-1.4	4.27	15	25	1	2	14.9	ENSP00000397395	ARHGDIG
-1.2	4.24	1.9	3	1	1	148.8	O15013	ARHGEF10
-1.1	3.84	2.5	4	1	1	80.1	Q5VV41	ARHGEF16
-1	4.07	3.8	5	1	1	80.1	Q5VV41	ARHGEF16
-1.7	4	5.4	6	1	1	21.1	ENSP00000417087	ARHGEF3
-1.3	3.28	5.4	6	1	1	21.1	ENSP00000417087	ARHGEF3
-2.2	4.21	4.3	5	1	1	21.3	ENSP00000436519	ARHGEF39
-1.5	3.75	8.1	9	1	1	21.3	ENSP00000436519	ARHGEF39
-1.5	4.1	1.1	1	1	1	108.1	ENSP00000386794	ARHGEF4
-1.3	3.78	0.5	1	1	1	176.7	Q12774	ARHGEF5
-1.2	3.65	1.9	3	1	1	142.7	P29374	ARID4A
-10.1	4.35	2.9	4	2	2	132.3	Q14865	ARID5B
-9.7	4.36	3	5	2	4	132.3	Q14865	ARID5B
-8.9	3.67	1.4	2	2	2	132.3	Q14865	ARID5B
-1.3	4.48	8.8	11	1	1	20.4	P40616	ARL1
-1.6	3.97	6.4	20	1	1	21.6	O75915	ARL6IP5
-1.7	3.45	4.2	7	1	1	108	ENSP00000386125	ARMC5
-1.3	3.7	3.5	6	1	1	108	ENSP00000386125	ARMC5
-1.3	3.51	5.5	6	1	1	43	Q8IUR7	ARMC8
-1.1	4.04	2.8	3	1	1	75.5	Q8IUR7	ARMC8
-1.1	4.23	2	3	1	1	78.6	Q9HBZ2	ARNT2
-25.5	4.16	8.1	17	3	4	53.8	ENSP00000348406	ARSA
-24	4.21	8.1	17	3	5	53.8	ENSP00000348406	ARSA
-1	4.11	4.5	9	1	1	61.4	Q6UWY0	ARSK
-21.6	4.61	6.8	11	3	4	44.6	Q13510	ASAH1
-20	4.95	12	21	3	5	44.6	Q13510	ASAH1
-11.1	4.44	4.9	7	2	3	46.5	Q13510	ASAH1
-10.1	4.15	4.3	7	2	2	44.6	Q13510	ASAH1
-2.2	3.81	4.1	5	1	1	70.2	Q96Q27	ASB2
-1.8	3.6	1	1	1	1	251.3	Q8N3C0	ASCC3
-1.3	3.94	6.2	8	1	1	58.8	Q2TB18	ASTE1
-1.3	3.74	0.9	1	1	1	137.9	ENSP00000463102	ATAD5
-1.5	4.11	8.3	28	1	1	38.6	P18848	ATF4
-1.5	3.7	1.8	4	1	1	76.7	Q99941	ATF6B
-1.8	4.73	0.5	1	1	1	190.6	ENSP00000413716	ATG2A
-1.3	4.6	2.6	3	1	1	52.5	Q96DT6	ATG4C
-1.4	4.88	0.7	1	1	4	156.8	ENSP00000435747	ATM
-1.3	4.77	0.7	1	1	3	156.8	ENSP00000435747	ATM
-1.1	4.58	0.7	1	1	1	156.8	ENSP00000435747	ATM
-2.1	3.78	0.8	1	1	1	165.3	O94823	ATP10B
-1.1	3.64	1.1	2	1	1	165.3	O94823	ATP10B
-1.2	3.89	1.2	2	1	1	134.1	Q9Y2G3	ATP11B
-1.1	3.55	1.2	2	1	1	109.2	Q93084	ATP2A3
-1.5	4.39	1.3	2	1	1	114	P20648	ATP4A
-1.2	3.98	1.3	2	1	1	114	P20648	ATP4A
-22.5	4.27	6.4	8	2	2	38.2	ENSP00000446489	ATP5B
-1.4	3.73	4.7	7	1	1	56.5	P21281	ATP6V1B2
-2	4.51	11	16	1	3	8.2	ENSP00000451031	ATP6V1D
-1.3	3.55	5.3	7	1	1	26.1	P36543	ATP6V1E1
-1.1	3.01	11	15	1	1	16.9	ENSP00000390148	ATP6V1G2
-1.3	3.12	1.6	2	1	1	133.5	Q9NTI2	ATP8A2
-1.4	3.63	40	55	1	1	9.6	ENSP00000433437	ATPAF1
-1.5	4.55	0.6	1	1	2	301.2	Q13535	ATR
-1.3	3.47	0.4	1	1	1	301.2	Q13535	ATR
-1.2	4.05	0.4	1	1	1	301.2	Q13535	ATR
-144.8	5.23	10	21	14	22	158.4	O75882	ATRN
-19.9	4.13	1.9	4	2	2	158.4	O75882	ATRN
-17.7	4.02	2	4	2	3	158.4	O75882	ATRN
-16.4	4.39	1	2	3	3	158.4	O75882	ATRN
-9.2	3.96	0.9	2	2	2	158.4	O75882	ATRN
-8.4	3.86	1	2	1	5	158.4	O75882	ATRN
-7	3.67	1	2	1	1	158.4	O75882	ATRN
-4.2	3.39	0.8	2	1	1	158.4	O75882	ATRN
-1.6	3.3	2	3	1	1	92	O75366	AVIL
-5.2	4.21	1.2	3	1	1	98.3	P30530	AXL
-2.6	3.71	1.2	3	1	2	98.3	P30530	AXL
-189.6	6.46	45	66	16	55	34.2	P25311	AZGP1
-170.8	6.4	46	68	13	97	34.2	P25311	AZGP1
-129.7	5.59	35	52	11	24	34.2	P25311	AZGP1
-116.8	5.18	36	53	12	24	34.2	P25311	AZGP1
-106	5.42	33	48	9	27	34.2	P25311	AZGP1
-87.2	5.52	28	41	8	31	34.2	P25311	AZGP1
-87.1	5.4	28	41	7	18	34.2	P25311	AZGP1
-67.1	5.07	22	33	7	17	34.2	P25311	AZGP1
-42.8	4.79	19	28	5	13	34.2	P25311	AZGP1
-1.2	4.6	1.5	2	1	2	117.3	Q9UPN4	AZI1
-1.1	4.65	1.5	2	1	3	117.3	Q9UPN4	AZI1
-111.3	6.26	55	83	8	50	13.7	P61769	B2M
-96.1	5.78	51	78	8	30	13.7	P61769	B2M
-55.8	4.99	35	54	5	11	13.7	P61769	B2M
-55.2	6.05	35	54	5	31	13.7	P61769	B2M
-46.5	5.65	27	41	5	15	13.7	P61769	B2M
-37.1	4.65	24	37	4	9	13.7	P61769	B2M
-24	4.93	22	33	3	8	13.7	P61769	B2M
-8.3	4.15	12	18	2	2	13.7	P61769	B2M
-1.3	3.84	28	47	1	1	6.1	ENSP00000340858	B2M
-1.1	3.94	2.7	5	1	1	37.1	O94766	B3GAT3
-2.2	3.36	1.4	2	1	1	47.1	O43505	B3GNT1
-1	3.54	2.2	3	1	1	47.1	O43505	B3GNT1
-1.1	3.54	7.6	31	1	1	28.7	M0R199	B3GNT3
-1.1	4.26	3.6	5	1	1	58.8	Q00973	B4GALNT1
-1.3	3.48	23	24	1	1	16.9	Q9UPM9	B9D1
-1.2	4.02	5.5	8	1	1	46.3	Q14032	BAAT
-4.2	4.24	3.6	5	1	2	51.2	Q9UL15	BAG5
-1.9	3.84	1.3	3	1	1	118.6	P46379	BAG6
-1.2	3.38	3.5	4	1	1	57.3	Q9UQB8	BAIAP2
-3.7	3.75	5.1	5	1	1	23.9	H3BV46	BAIAP3
-8.1	4.6	3.2	5	2	2	86.6	Q99728	BARD1
-1.4	2.82	3.9	10	1	1	42	Q9NY43	BARHL2
-12.3	3.89	15	18	2	2	22.7	P80723	BASP1
-1.7	3.48	10	17	1	1	19.3	Q07812	BAX
-1.3	4.3	0.7	1	1	1	175.3	Q9NRL2	BAZ1A
-2.4	3.62	2.6	4	1	1	101.5	Q8WY36	BBX
-1.1	3.4	1.3	2	1	1	71.4	ENSP00000403860	BBX
-1.1	3.8	2	2	1	1	82.3	ENSP00000359267	BCAR3
-1.1	4.44	2.5	3	1	1	82.3	O75815	BCAR3
-17.8	4.55	4.7	8	3	6	68.4	P06276	BCHE
-10.2	6.17	11	12	2	16	22.6	Q9BXK5	BCL2L13
-1.8	4.02	10	11	1	2	22.6	Q9BXK5	BCL2L13
-1.5	4.23	10	11	1	2	22.6	Q9BXK5	BCL2L13
-1.2	3.72	10	11	1	1	22.6	Q9BXK5	BCL2L13
-1.2	4.52	11	29	1	1	25	Q4VC05	BCL7A
-1	3.44	1.3	2	1	1	149.2	O00512	BCL9
-1.5	3.47	5.6	7	1	1	64.8	Q9BUH8	BEGAIN
-1.2	3.8	1.9	3	1	1	94.4	Q5T5X7	BEND3
-1.1	4.04	7.2	9	1	1	24.1	Q7RTU4	BHLHA9
-3.1	3.38	3.7	5	1	1	45	Q93088	BHMT
-1.7	3.57	1.8	3	1	1	95.7	ENSP00000446793	BICD1
-1.1	3.82	2.8	4	1	1	96.7	Q8TD16	BICD2
-1.7	4	11	16	1	1	29.6	Q9NQY0	BIN3
-1.1	3.89	7.6	15	1	1	44.7	P12643	BMP2
-1.1	3.38	7.5	18	1	1	17.3	ENSP00000399843	BMPER
-1.1	4.6	1.8	3	1	1	56.9	O00238	BMPR1B
-1.6	3.05	0.8	1	1	1	145.7	Q14692	BMS1
-1.3	3.64	1.1	2	1	1	83.6	Q14137	BOP1
-1.9	3.98	30	34	1	1	4.6	ENSP00000394072	BPHL
-2.6	3.66	3.5	8	1	1	26.7	Q9NP55	BPIFA1
-1.8	3.96	0.3	0	1	1	324.9	Q12830	BPTF
-1.1	3.96	0.4	1	1	1	271.4	ENSP00000440854	BPTF
-1.7	3.6	2	3	1	1	84.4	P15056	BRAF
-1.2	4.1	0.4	1	1	2	207.6	P38398	BRCA1
-1.6	3.5	2.1	4	1	1	88	P25440	BRD2
-1.2	3.65	13	21	1	1	21.1	ENSP00000426385	BRD8
-3.2	3.28	12	15	1	1	19.1	ENSP00000429353	BRD9
-1.4	3.21	1.6	2	1	1	127.3	P55201	BRPF1
-1.2	4.19	1.3	2	1	1	206.8	O14981	BTAF1
-1.1	4.31	1.1	2	1	1	120.8	A6QL63	BTBD11
-1.1	3.74	4.6	6	1	1	69.1	Q96Q07	BTBD9
-22.8	4.23	5.7	13	3	4	61.3	ENSP00000388212	BTD
-16	4.33	4.4	10	2	3	61.3	ENSP00000388212	BTD
-4.2	3.36	1.7	4	1	1	61.3	ENSP00000388212	BTD
-1.1	3.83	21	39	1	1	9.2	ENSP00000447551	BTG1
-2.1	3.49	10	13	1	1	34.1	Q14201	BTG3
-1.7	4	4.6	6	1	2	68.8	Q9Y297	BTRC
-1.1	3.7	4.9	7	1	1	55.5	Q9BRD0	BUD13
-1.1	4.04	0.4	1	1	1	240.9	Q5VYJ5	C10orf112
-1.1	4.29	0.9	2	1	1	165.3	Q5VYJ5	C10orf112
-2.4	3.51	1.3	2	1	1	156.4	Q711Q0	C10orf71
-1.2	3.25	1.1	2	1	1	156.4	Q711Q0	C10orf71
-1.7	3.38	4.2	5	1	1	44.4	Q9NQ32	C11orf16
-1.2	3.78	4.6	5	1	1	24.6	Q8WZ69	C11orf40
-2.1	3.95	0.6	1	1	1	124.3	Q9Y2G1	C11orf9
-1.1	3.76	0.5	1	1	1	351.7	Q96N23	C12orf55
-1.4	3.68	5.8	7	1	1	53.5	Q8IXR9	C12orf56
-1.8	3.97	24	30	1	1	13.4	Q8N7H1	C12orf61
-1.2	4.04	5.5	10	1	1	33.8	ENSP00000298876	C12orf70
-2	3.46	7.5	12	1	1	12.2	A1A4T8	C14orf182
-1	4.08	4.2	5	1	1	54.2	Q86SX3	C14orf80
-1.1	3.54	3	3	1	1	34.3	Q6P656	C15orf26
-1.6	3.45	5.4	8	1	1	22.8	ENSP00000453544	C15orf57
-1.1	3.99	7.2	16	1	1	31.9	Q2T9L4	C15orf59
-1.2	3.42	4.2	6	1	1	55.6	Q8IYS4	C16orf71
-1.2	3.97	2.5	3	1	1	44.8	ENSP00000457287	C16orf93
-1.4	3.89	3.3	4	1	1	26.5	ENSP00000455079	C16orf95
-1.4	4.44	13	22	1	1	16.9	ENSP00000467305	C17orf104
-2.6	4.64	3.1	4	1	1	19.9	ENSP00000448598	C17orf49
-1.1	3.2	20	23	1	1	10.7	ENSP00000395348	C17orf70
-1.1	4.42	17	35	1	1	11.4	ENSP00000464425	C17orf79
-1.3	3.7	2.9	5	1	1	47.7	ENSP00000465260	C19orf26
-1.3	3.93	20	36	1	1	13.4	ENSP00000468415	C19orf43
-1.4	4.22	8.6	15	1	1	21.2	Q8IX19	C19orf59
-1.8	4.82	1.4	2	1	2	70	Q86XI8	C19orf68
-1.4	3.4	1.4	2	1	1	70	Q86XI8	C19orf68
-1.1	3.73	9.1	15	1	1	22.4	C9J6K1	C19orf81
-1.4	3.92	5.3	8	1	1	46.1	Q5JVX7	C1orf141
-1.2	3.67	9.1	12	1	1	33.2	ENSP00000415519	C1orf141
-1.3	3.64	2.7	4	1	1	69.7	Q5SV97	C1orf170
-1	3.52	2.7	4	1	1	69.7	Q5SV97	C1orf170
-1.3	3.7	0.9	1	1	1	178.5	ENSP00000417061	C1orf222
-1.1	3.89	0.8	1	1	1	72.3	Q8N715	C1orf65
-5.2	3.66	6.9	8	1	1	25.8	P02747	C1QC
-2	5.49	4.1	5	1	5	25.8	P02747	C1QC
-2	4.6	4.1	5	1	1	25.8	P02747	C1QC
-1.1	4.15	4.1	5	1	1	25.8	P02747	C1QC
-16.5	4.16	7.7	10	2	2	80.1	ENSP00000438615	C1R
-77.8	5.29	17	36	8	18	53.5	Q9NZP8	C1RL
-41.8	5.14	9.4	20	5	12	53.5	Q9NZP8	C1RL
-40.1	4.45	9.7	20	5	6	53.5	Q9NZP8	C1RL
-36.5	4.82	10	21	4	8	53.5	Q9NZP8	C1RL
-31.6	5.11	8.2	17	3	6	53.5	Q9NZP8	C1RL
-26.8	4.72	9.9	21	3	5	53.5	Q9NZP8	C1RL
-19.6	4.42	8.3	16	1	1	21	ENSP00000437398	C1RL
-14.9	4.86	4.3	9	2	5	53.5	Q9NZP8	C1RL
-13.7	4.08	4.3	9	2	2	53.5	Q9NZP8	C1RL
-2.7	3.51	8.3	16	1	1	21	ENSP00000437398	C1RL
-1.6	3.92	0.6	1	1	1	141.3	Q8NHU2	C20orf26
-1.4	4.49	5.5	9	1	2	38.7	ENSP00000371806	C20orf96
-1.3	3.99	5.5	9	1	1	38.7	ENSP00000371806	C20orf96
-1.4	4.13	4.4	7	1	1	21.3	P58512	C21orf67
-1.2	3.42	3	5	1	1	55.2	Q9Y3I0	C22orf28
-1.6	3.64	1.3	2	1	1	76.1	O14523	C2CD2L
-1.3	3.65	2.4	4	1	1	75.6	ENSP00000404577	C2CD3
-1.9	3.69	6.6	8	1	1	38.7	A6NLJ0	C2CD4B
-1.2	3.9	14	17	1	1	13.7	Q8WU43	C2orf15
-1.1	3.17	3.7	5	1	1	55.2	Q9UKZ1	C2orf29
-1.9	4.06	12	12	1	1	10.7	ENSP00000393468	C2orf53
-1.2	4.56	2.7	4	1	1	56	ENSP00000431103	C2orf81
-623.6	5.9	36	43	49	94	187	P01024	C3
-247.7	5.48	14	16	21	29	187	P01024	C3
-199.7	5.3	13	15	18	24	187	P01024	C3
-189.7	5.23	12	14	17	28	187	P01024	C3
-75.7	4.57	4.7	6	7	7	187	P01024	C3
-28.1	4.19	2.4	3	4	4	187	P01024	C3
-23.2	4.44	1.3	2	1	4	187	P01024	C3
-10.8	3.65	1	1	2	2	187	P01024	C3
-1.3	3.79	4.8	8	1	1	33.7	Q6P1S2	C3orf33
-1.5	4.08	7.4	12	1	2	24.3	Q5BVD1	C3orf52
-1.2	3.81	7.4	12	1	1	24.3	Q5BVD1	C3orf52
-1.3	3.52	1.4	3	1	1	62.8	Q6ZVT6	C3orf67
-79.2	4.92	4.4	6	7	9	192.7	P0C0L4	C4A
-65.4	5	5.8	8	7	16	192.7	P0C0L4	C4A
-41.9	4.55	2.2	3	4	5	192.7	P0C0L4	C4A
-41.2	4.79	3.4	5	4	9	192.7	P0C0L4	C4A
-19.9	3.78	1.8	3	2	2	192.7	P0C0L4	C4A
-6.2	3.46	0.8	1	1	2	192.7	P0C0L4	C4A
-3.9	3.46	0.7	1	1	1	192.7	P0C0L4	C4A
-1.1	3.64	0.6	1	1	1	192.7	P0C0L4	C4A
-225.8	5.38	15	21	19	25	192.6	ENSP00000415941	C4B
-12.7	4.08	3.2	4	2	2	67	P04003	C4BPA
-10.4	3.86	3.9	5	2	2	67	P04003	C4BPA
-4.8	3.85	1.7	2	1	1	67	P04003	C4BPA
-2.9	3.83	2.2	3	1	4	67	P04003	C4BPA
-1.1	3.87	3.1	4	1	1	31.8	ENSP00000366130	C5orf45
-1.3	3.62	12	19	1	1	30.6	A6NFR6	C5orf60
-8.8	4.62	1.4	2	2	3	149.3	Q96NH3	C6orf170
-1.5	3.78	0.9	2	1	1	149.3	Q96NH3	C6orf170
-3.1	4.11	42	47	1	1	2.1	ENSP00000468722	C6orf70
-74.3	4.91	11	15	7	11	93.5	P10643	C7
-17.7	4.22	2.6	4	2	2	93.5	P10643	C7
-13.8	4.14	1.9	3	2	3	93.5	P10643	C7
-11.4	4.4	2.3	3	2	6	93.5	P10643	C7
-7.3	4.55	0.8	1	1	9	93.5	P10643	C7
-4.6	3.94	1.2	2	1	2	93.5	P10643	C7
-4.1	3.54	1.4	2	1	1	93.5	P10643	C7
-3.7	3.18	2.7	4	1	1	65.1	P07357	C8A
-1.4	3.67	3.3	5	1	1	59.4	ENSP00000427820	C8orf34
-1.1	3.84	2.6	3	1	1	56.2	ENSP00000436959	C8orf73
-2	3.62	6.3	7	1	1	24.7	Q6ZUL3	C8orf86
-14.8	4.21	2	3	1	1	63.1	P02748	C9
-1.4	3.57	10	14	1	1	22.1	Q8N9P6	C9orf163
-2	4.48	1.5	2	1	1	54.3	Q96LT7	C9orf72
-1.1	3.16	3.5	5	1	1	33.7	Q9NZ63	C9orf78
-1.1	3.75	3.5	5	1	1	33.7	Q9NZ63	C9orf78
-83.6	5.29	40	58	8	18	28.9	P00915	CA1
-32.5	4.54	15	22	4	5	28.9	P00915	CA1
-29.3	4.66	16	23	4	7	28.9	P00915	CA1
-20	4.37	18	26	3	4	28.9	P00915	CA1
-19.8	4.33	6.5	9	2	2	28.9	P00915	CA1
-4.2	3.9	3.1	3	1	1	29.2	P00918	CA2
-1.7	4.87	3	4	1	2	39.1	Q9H9S4	CAB39L
-1.1	4.11	3	4	1	1	39.1	Q9H9S4	CAB39L
-2	3.44	0.5	1	1	1	282.4	ENSP00000353362	CACNA1A
-1.2	3.36	0.5	1	1	1	242.3	ENSP00000336982	CACNA1C
-1.4	3.36	0.5	1	1	1	257	Q15878	CACNA1E
-1.2	3.7	0.6	1	1	1	257	Q15878	CACNA1E
-1.2	3.64	0.7	1	1	1	257	Q15878	CACNA1E
-1.3	4.1	0.8	2	1	1	213.9	O60840	CACNA1F
-1.2	3.84	1	2	1	1	213.9	ENSP00000365427	CACNA1F
-1.3	4.44	1.1	2	1	1	127.9	Q7Z3S7	CACNA2D4
-2	4.08	1.2	2	1	1	73.5	Q08289	CACNB2
-1.2	3.99	2.7	4	1	1	58.1	O00305	CACNB4
-1.2	4.07	1.2	2	1	1	242.8	P27708	CAD
-2.1	3.73	1.8	3	1	1	48.5	Q9BY67	CADM1
-2.8	3.91	4.2	8	1	1	47	Q8N126	CADM3
-4.6	3.65	8.1	12	1	1	16.8	P62158	CALM2
-37.9	4.57	26	36	3	5	16.9	P27482	CALML3
-42.3	4.71	34	48	4	6	15.9	Q9NZT1	CALML5
-6.4	3.47	8.9	13	1	1	15.9	Q9NZT1	CALML5
-1.2	4.11	2	3	1	1	61.3	Q96RR4	CAMKK2
-1.1	3.86	0.6	1	1	1	183.6	Q9Y6Y1	CAMTA1
-1.5	3.84	13	17	1	1	12.2	ENSP00000390996	CAND2
-3.2	3.21	3.2	5	1	1	38.5	P40121	CAPG
-1.4	3.57	1.2	2	1	1	93.5	P20807	CAPN3
-1.2	3.82	2.3	4	1	1	74.5	Q9Y6Q1	CAPN6
-1.2	3.61	2.4	5	1	1	78.7	ENSP00000415407	CAPRIN2
-1.2	3.93	1.6	3	1	1	78.7	ENSP00000415407	CAPRIN2
-1.5	3.86	1.2	2	1	1	133.2	Q9BXL7	CARD11
-1.2	3.53	1.2	2	1	1	133.2	Q9BXL7	CARD11
-1.2	3.82	3	5	1	1	62.2	Q9HA77	CARS2
-1.5	3.02	0.8	1	1	1	83.7	ENSP00000379310	CASC1
-1.7	3.86	2.9	4	1	1	27.7	P31944	CASP14
-1.5	3.21	4.1	6	1	1	27.7	P31944	CASP14
-6.3	3.73	2.3	3	1	1	59.7	P04040	CAT
-1.4	3.83	2.4	4	1	1	65.8	ENSP00000345810	CBFA2T2
-1.4	3.58	1.9	4	1	1	62.3	O75081	CBFA2T3
-1.2	4.24	0.8	1	1	1	99.6	P22681	CBL
-1.1	3.28	2.1	3	1	1	109.4	Q13191	CBLB
-11.5	4.62	18	36	2	5	21.5	Q6UW01	CBLN3
-4.6	3.81	6.9	8	1	1	18.7	ENSP00000434613	CBR1
-1	3.43	2	3	1	1	45.9	ENSP00000466586	CC2D1A
-2.3	4.08	2	3	1	1	68.3	ENSP00000422875	CC2D2A
-1.1	3.4	12	21	1	1	22.4	ENSP00000391834	CC2D2B
-1.1	4.53	5.3	9	1	1	14.6	ENSP00000455370	CCDC101
-2	3.87	1	2	1	1	217.1	Q6ZU64	CCDC108
-1.1	3.58	1.5	2	1	1	217.1	Q6ZU64	CCDC108
-1.5	3.64	3.2	4	1	1	50.6	ENSP00000412150	CCDC121
-1.3	3.08	28	30	1	1	6.7	ENSP00000467202	CCDC130
-1.3	3.6	4.2	5	1	1	66.4	Q96M89	CCDC138
-1.3	3.43	1.9	3	1	1	83.5	Q49A88	CCDC14
-1.4	3.62	0.8	1	1	1	112.7	Q8IYE0	CCDC146
-1.7	3.41	2.1	3	1	1	59.3	Q6ZUS6	CCDC149
-1.2	4.37	0.6	1	1	2	128.7	Q8NCX0	CCDC150
-1.3	3.5	1.9	2	1	1	59.4	ENSP00000386744	CCDC154
-1.3	3.98	14	19	1	1	11.3	H3BS06	CCDC154
-1	4.28	2.4	3	1	1	76	A6NI56	CCDC154
-1	4.03	2.4	3	1	1	83.9	Q569K6	CCDC157
-31.7	5.26	1.4	2	4	11	801.4	Q8NDH2	CCDC168
-1.5	3.75	1.2	2	1	1	168.9	Q5T9S5	CCDC18
-1.6	4.17	2.5	4	1	1	65.3	Q502W7	CCDC38
-1.2	3.45	3	4	1	1	65.7	Q9HA90	CCDC48
-1.2	3.17	3.3	5	1	1	33.6	Q96ER9	CCDC51
-8.7	4.58	22	41	2	3	15.3	ENSP00000420248	CCDC58
-1.4	3.71	1.1	2	1	1	72.4	ENSP00000401451	CCDC66
-1.2	3.62	3.9	6	1	1	49.6	Q8IV32	CCDC71
-1.2	3.62	2.9	4	1	1	53.9	Q9BR77	CCDC77
-1.1	3.78	2.1	2	1	1	48.5	A2IDD5	CCDC78
-1.7	3.86	3.2	5	1	1	108.1	Q76M96	CCDC80
-1.1	3.36	50	50	1	1	1.7	ENSP00000470858	CCDC97
-1.5	3.07	35	63	1	1	12.7	P06307	CCK
-1.1	3.83	30	35	1	1	10.6	Q9Y258	CCL26
-1.2	3.52	11	20	1	1	38.4	P46092	CCR10
-1.1	3.59	4.1	16	1	1	42	P51686	CCR9
-1.7	3.36	5.3	7	1	1	60.5	P49368	CCT3
-1.7	3.98	0.6	1	1	1	161.6	Q6YHK3	CD109
-1.3	3.69	0.6	1	1	1	161.6	Q6YHK3	CD109
-149.8	5.89	32	68	11	72	40.1	P08571	CD14
-145	5.64	40	84	10	55	40.1	P08571	CD14
-134.8	5.68	40	84	10	41	40.1	P08571	CD14
-119.4	5.56	32	67	9	18	40.1	P08571	CD14
-61.4	4.23	19	41	6	6	40.1	P08571	CD14
-49.1	4.48	18	38	5	7	40.1	P08571	CD14
-41.5	5.23	16	33	4	21	40.1	P08571	CD14
-40.2	4.6	15	33	5	5	40.1	P08571	CD14
-1.3	3.29	5.5	9	1	1	19.8	O95971	CD160
-2.2	3.77	1	2	1	1	125.4	Q86VB7	CD163
-1.2	3.24	3	4	1	1	36.7	Q9UJ71	CD207
-1.9	2.9	2.5	3	1	1	45.7	Q9NNX6	CD209
-1.1	3.44	4.8	12	1	1	38.6	Q15762	CD226
-61.8	5.16	7.7	15	6	14	80.8	Q9HCU0	CD248
-56.9	5.09	6.7	13	5	10	80.8	Q9HCU0	CD248
-41.4	5.09	5.7	11	4	7	80.8	Q9HCU0	CD248
-41.4	4.61	6.5	13	3	11	80.8	Q9HCU0	CD248
-37.6	4.84	5.4	11	4	11	80.8	Q9HCU0	CD248
-25.9	4.66	8.7	17	4	5	80.8	Q9HCU0	CD248
-18.8	4.12	3	6	2	2	80.8	Q9HCU0	CD248
-15.9	3.81	5	6	1	2	29.1	P26842	CD27
-14.5	4.02	8.1	9	2	2	29.1	P26842	CD27
-9.5	3.7	5	6	1	1	29.1	P26842	CD27
-7.4	3.73	5	6	1	1	29.1	P26842	CD27
-1.8	3.5	5.7	11	1	1	33.2	Q9UGN4	CD300A
-1.8	3.67	5.7	11	1	1	33.2	Q9UGN4	CD300A
-17.2	4.26	12	25	2	5	29.9	ENSP00000366408	CD300LG
-13	3.75	8.8	19	2	2	29.9	ENSP00000366408	CD300LG
-9.8	3.58	5.5	12	1	1	29.9	Q6UXG3	CD300LG
-24.7	4.61	7.5	18	3	5	39.4	P16070	CD44
-3.4	4.68	2.5	6	1	2	39.4	P16070	CD44
-2.7	3.9	1.9	5	1	1	39.4	P16070	CD44
-153.2	5.61	43	48	12	35	35.8	ENSP00000340631	CD55
-87.5	5.28	24	28	9	16	41.4	P08174	CD55
-86	5.23	22	24	6	15	35.8	ENSP00000340631	CD55
-79.9	5.28	3.8	5	1	2	34	ENSP00000375788	CD55
-79.3	5.34	24	28	7	21	41.4	P08174	CD55
-75.6	5.18	19	21	5	28	35.8	ENSP00000340631	CD55
-68.9	5.3	3.8	5	1	3	34	ENSP00000375788	CD55
-54.5	5.06	17	18	4	27	35.8	ENSP00000340631	CD55
-30.5	4.38	9.5	12	4	5	49.3	ENSP00000356030	CD55
-25.7	4.25	3.8	5	1	1	34	ENSP00000375788	CD55
-21.6	3.96	4.4	5	2	4	34	ENSP00000375788	CD55
-10.3	3.89	4.2	5	2	2	41.4	P08174	CD55
-129.1	6.52	53	100+	11	86	14.5	ENSP00000432362	CD59
-71.8	6.29	40	100+	6	81	14.5	ENSP00000432362	CD59
-71	5.69	40	100+	5	125	14.5	ENSP00000432362	CD59
-68	6.24	27	97	5	30	14.5	ENSP00000432362	CD59
-66.9	6.12	32	100+	5	40	14.5	ENSP00000432362	CD59
-61	5.73	32	100+	4	23	14.5	ENSP00000432362	CD59
-59.8	5.36	40	100+	6	37	14.5	ENSP00000432362	CD59
-54.2	4.85	32	100+	5	13	14.5	ENSP00000432362	CD59
-32.5	4.87	25	89	3	8	14.5	ENSP00000432362	CD59
-14.5	4.12	8.2	15	2	2	36.8	Q9UIB8	CD84
-4.7	3.71	6.4	11	1	1	36.8	Q9UIB8	CD84
-1.1	3.44	5.1	10	1	1	81.7	P48960	CD97
-1.7	3.45	2.1	3	1	1	58.4	Q9BWV3	CDADC1
-1.7	4.38	3.5	8	1	2	37.9	H3BM60	CDAN1
-1	3.89	4.8	6	1	1	31.8	ENSP00000388501	CDC14A
-1.4	3.91	4.3	6	1	1	40.3	Q00587	CDC42EP1
-2.8	4.87	1	2	1	3	92.2	Q99459	CDC5L
-2.1	4.35	1	2	1	2	92.2	Q99459	CDC5L
-1.6	4.97	1	2	1	2	92.2	Q99459	CDC5L
-1.5	5.19	1	2	1	2	92.2	Q99459	CDC5L
-1.2	4.61	1	2	1	1	92.2	Q99459	CDC5L
-61.1	4.78	9.1	23	6	9	97.4	P12830	CDH1
-28.4	4.54	3.9	10	3	4	97.4	P12830	CDH1
-24.9	4.43	4.1	10	3	3	97.4	P12830	CDH1
-16.8	3.55	2.7	7	2	2	97.4	P12830	CDH1
-15.8	4.13	4	10	2	3	97.4	P12830	CDH1
-15.1	4.17	2.4	6	2	2	97.4	P12830	CDH1
-1.3	3.66	0.9	2	1	1	88.4	Q9Y6N8	CDH10
-3.6	3.6	1.3	2	1	1	76.4	P55287	CDH11
-2.8	3.71	1.3	2	1	1	76.4	P55287	CDH11
-1.2	3.67	1.2	2	1	1	89	Q9UJ99	CDH22
-1.8	4.44	0.5	1	1	2	374.5	Q9H251	CDH23
-1.6	4.24	0.3	1	1	1	374.5	Q9H251	CDH23
-1.1	3.69	11	13	1	1	9	ENSP00000463415	CDH3
-1.5	3.6	4.7	8	1	1	81.5	Q96JP9	CDHR1
-1.1	3.89	0.9	2	1	1	93.5	Q96JP9	CDHR1
-1.2	4.09	1.7	3	1	1	97.9	Q6ZTQ4	CDHR3
-1.1	3.9	0.9	2	1	1	91.2	ENSP00000463048	CDK11B
-1	4.15	0.9	2	1	1	91.2	P21127	CDK11B
-1.6	6.09	6	7	1	3	33.9	P24941	CDK2
-1.2	3.52	0.6	1	1	1	214.9	Q96SN8	CDK5RAP2
-1.6	3.76	5.4	11	1	1	32.2	P49918	CDKN1C
-1.3	3.84	7.8	15	1	1	30.1	A8MXV6	CDRT15L2
-1.2	3.02	2.1	7	1	1	51.6	ENSP00000365465	CDSN
-1.2	3.76	1.5	5	1	1	51.6	ENSP00000365465	CDSN
-1.1	3.66	6.2	7	1	1	60.4	Q9H211	CDT1
-1.4	4.56	5.4	10	1	2	23.4	ENSP00000382764	CECR6
-244.5	6.16	23	49	19	98	79.6	P19835	CEL
-85.3	5.02	12	26	8	13	79.6	P19835	CEL
-48.4	4.47	6.7	14	6	7	79.6	P19835	CEL
-21.9	5.18	3.4	7	2	16	79.6	P19835	CEL
-16.8	4.03	3.8	8	2	2	79.6	P19835	CEL
-14.3	4.7	3.4	7	2	3	79.6	P19835	CEL
-3.8	3.99	1.2	2	1	1	79.6	P19835	CEL
-1.2	4.04	0.9	1	1	1	329.3	Q9NYQ6	CELSR1
-8.6	5.32	1.2	2	2	2	358	Q9NYQ7	CELSR3
-1.6	3.06	0.5	1	1	1	358	Q9NYQ7	CELSR3
-1.2	3.7	7.3	9	1	1	25.9	Q6PRD7	CEMP1
-1	3.45	1.7	3	1	1	106.8	Q03188	CENPC1
-1.6	3.68	0.9	1	1	1	301.6	Q02224	CENPE
-1.2	3.76	0.4	1	1	1	301.6	Q02224	CENPE
-28.6	4.47	2.5	3	4	4	357.3	P49454	CENPF
-23.4	5.55	2.5	3	4	5	357.3	P49454	CENPF
-1.5	3.62	3.6	6	1	1	43.7	Q8N0S6	CENPL
-1.4	3.51	2.7	3	1	1	33.8	Q9BU64	CENPO
-1	3.42	2.6	4	1	1	104.4	O60308	CEP104
-1.2	3.65	1.7	2	1	1	112.6	Q8N960	CEP120
-1.3	3.71	1	1	1	1	195.5	O94986	CEP152
-1.3	3.68	0.9	1	1	1	281	Q9BV73	CEP250
-1.2	3.3	1.2	2	1	1	281	Q9BV73	CEP250
-1.1	3.2	0.7	1	1	1	180	O15078	CEP290
-1.3	3.74	4.5	7	1	1	30.1	O95813	CER1
-1.1	4.33	3.6	5	1	1	19.5	O15182	CETN3
-2.1	3.75	1.4	2	1	1	54.7	P11597	CETP
-156.4	5.11	13	21	13	18	139	P08603	CFH
-58.5	4.68	6	10	6	10	139	P08603	CFH
-29.8	4.24	4	6	4	5	139	P08603	CFH
-22.1	4.45	2.4	4	3	4	139	P08603	CFH
-16.7	3.85	2.4	4	3	3	139	P08603	CFH
-2.3	3.1	0.7	1	1	1	139	P08603	CFH
-1	3.6	1.1	2	1	1	139	P08603	CFH
-105.6	5.12	19	28	11	14	66.6	ENSP00000378131	CFI
-31.4	4.63	5.8	9	3	4	66.6	ENSP00000378131	CFI
-30	4.08	5.6	8	4	4	66.6	ENSP00000378131	CFI
-17.1	3.85	3.4	5	2	2	66.6	ENSP00000378131	CFI
-13.2	4.04	2.7	4	2	2	66.6	ENSP00000378131	CFI
-11.9	3.82	2.9	4	2	2	66.6	ENSP00000378131	CFI
-8.9	4.38	2	3	1	6	66.6	ENSP00000378131	CFI
-5.6	3.54	2	3	1	1	66.6	ENSP00000378131	CFI
-6.7	3.83	6	9	1	1	18.5	P23528	CFL1
-2.1	3.82	7	10	1	1	40.5	O15335	CHAD
-1.7	3.99	1.1	1	1	1	89	Q96JM3	CHAMP1
-1.3	3.91	1.1	1	1	1	89	Q96JM3	CHAMP1
-1.1	4.06	0.3	0	1	1	232.9	Q12873	CHD3
-1.1	3.76	0.6	1	1	1	220.3	Q14839	CHD4
-2	3.75	8.2	50	1	1	23.1	ENSP00000402225	CHEK2
-1.1	3.03	3.1	5	1	1	50.7	P10645	CHGA
-32.4	4.49	5.9	8	3	6	78.2	P05060	CHGB
-26.7	4.14	4.6	6	3	3	78.2	P05060	CHGB
-10.6	4.04	2.2	3	1	2	78.2	P05060	CHGB
-1.1	3.84	1.2	2	1	1	85.4	Q8IZ52	CHPF
-1.1	3.65	3.4	6	1	1	42.2	O43529	CHST10
-1.1	3.57	4.2	6	1	1	91.7	Q86X52	CHSY1
-1.5	3.55	5.9	14	1	2	52.8	ENSP00000447121	CHURC1-FNTB
-8.8	4.75	0.9	2	1	2	257.6	I3L2J0	CIC
-1.4	3.33	22	27	1	1	14.5	Q96AQ7	CIDEC
-8.1	3.98	0.7	1	1	3	123.3	P33076	CIITA
-1.1	3.7	12	16	1	1	15.3	ENSP00000467307	CIRBP
-1.5	3.52	5.1	7	1	1	30.7	ENSP00000409346	CISH
-2.1	4.45	2.9	5	1	1	76.9	Q8WWK9	CKAP2
-1.1	4.09	3.1	5	1	1	25.2	Q9UBD9	CLCF1
-1.5	3.69	12	17	1	1	24.5	P57739	CLDN2
-1.6	3.81	12	18	1	1	23.3	O15551	CLDN3
-1	3.56	18	48	1	1	18	Q8NHS1	CLDND2
-12.4	3.84	3.9	5	2	2	51.6	Q86T13	CLEC14A
-1.6	3.75	21	22	1	1	7	ENSP00000454976	CLEC18A
-1.2	4.08	3.8	6	1	1	18.6	Q6UVW9	CLEC2A
-1.2	4.41	12	15	1	1	23.9	P0C7M8	CLEC2L
-24.5	4.13	16	21	3	3	22.5	P05452	CLEC3B
-17.7	4.29	10	14	2	3	22.5	P05452	CLEC3B
-5.6	3.87	5.4	7	1	1	22.5	P05452	CLEC3B
-2.8	3.57	5	7	1	1	22.5	P05452	CLEC3B
-1.6	3.25	2.9	4	1	1	26.9	O00299	CLIC1
-1.1	4.25	1	1	1	1	111.7	Q9UDT6	CLIP2
-1.5	3.83	2.4	3	1	1	59.5	Q96DZ5	CLIP3
-2.2	3.71	4.9	9	1	1	46.3	O75503	CLN5
-1.4	4.03	3	5	1	1	109.7	O94985	CLSTN1
-106.8	5.65	24	58	9	27	52.5	P10909	CLU
-102.4	5.34	23	57	9	27	52.5	P10909	CLU
-100.8	5.54	20	49	7	22	52.5	P10909	CLU
-94.8	5.66	23	57	8	18	52.5	P10909	CLU
-92.2	5.04	21	52	8	12	52.5	P10909	CLU
-27.9	4.04	7.6	18	3	3	52.5	P10909	CLU
-16.3	3.52	4	10	2	2	52.5	P10909	CLU
-8.4	4.38	12	28	2	2	52.5	P10909	CLU
-5.3	4.35	4.9	12	1	3	52.5	P10909	CLU
-2.3	3.47	3.6	6	1	1	86.3	Q8IY22	CMIP
-1.5	4.37	7.8	10	1	2	49.4	Q5EBM0	CMPK2
-1.2	3.63	16	27	1	1	25.5	ENSP00000435786	CMTM1
-3.1	3.72	1.9	2	1	1	52.8	Q96KP4	CNDP2
-1.3	3.83	1	2	1	1	139.6	Q14028	CNGB1
-1.3	3.17	1.3	2	1	1	63	Q96LI5	CNOT6L
-1.1	3.97	0.7	1	1	1	113.3	Q02246	CNTN2
-1.1	3.82	1.7	3	1	1	53	ENSP00000362972	CNTRL
-1.2	3.63	8	15	1	1	22.7	ENSP00000458696	CNTROB
-12.8	4.45	4	6	2	3	59.4	O43405	COCH
-3.3	4.12	1.8	3	1	1	59.4	O43405	COCH
-1.4	3.76	1.8	2	1	1	181	P12107	COL11A1
-1.3	3.34	6	7	1	1	22.5	ENSP00000410177	COL11A1
-72.1	4.77	5.2	8	7	9	324.4	Q99715	COL12A1
-62.8	5	4.3	6	8	10	324.4	Q99715	COL12A1
-35.7	4.44	2.7	4	4	4	324.4	Q99715	COL12A1
-21.8	4.58	1.5	2	3	4	332.9	Q99715	COL12A1
-1.2	3.57	1.6	2	1	1	79.7	ENSP00000399812	COL12A1
-2.2	3.76	0.6	1	1	1	191.8	Q05707	COL14A1
-1.5	3.83	1.4	2	1	1	193.4	Q05707	COL14A1
-3.2	3.54	0.6	1	1	1	141.6	P39059	COL15A1
-20.9	4.31	3.4	5	2	2	157.7	Q07092	COL16A1
-15.1	5.17	1	1	1	1	157.7	Q07092	COL16A1
-7.5	3.76	1.1	2	1	1	157.7	Q07092	COL16A1
-1.4	3.59	2.3	4	1	1	150.3	Q9UMD9	COL17A1
-1.3	3.86	2.5	5	1	1	150.3	Q9UMD9	COL17A1
-1.2	3.69	0.5	1	1	1	150.3	Q9UMD9	COL17A1
-1	3.39	0.5	1	1	1	150.3	Q9UMD9	COL17A1
-44.5	5.33	4.6	7	3	5	135.7	P39060	COL18A1
-1.4	3.66	1.1	2	1	1	135.7	P39060	COL18A1
-1.4	3.41	2.1	3	1	1	135.7	P39060	COL18A1
-428.4	5.8	27	32	32	62	138.8	P02452	COL1A1
-402.6	5.63	22	27	29	60	138.8	P02452	COL1A1
-386	5.75	27	33	31	54	138.8	P02452	COL1A1
-117.5	5.78	12	15	11	16	138.8	P02452	COL1A1
-100.6	6.06	15	19	10	14	138.8	P02452	COL1A1
-76.6	5.23	6.6	8	8	10	138.8	P02452	COL1A1
-44.2	5.61	2.5	3	2	2	138.8	P02452	COL1A1
-7.2	3.79	1.9	2	2	2	138.8	P02452	COL1A1
-317.8	5.68	19	22	24	35	129.2	P08123	COL1A2
-249.4	5.53	23	25	21	25	129.2	P08123	COL1A2
-133.1	5.43	6.4	7	9	20	129.2	P08123	COL1A2
-74	4.83	14	16	8	8	129.2	P08123	COL1A2
-69.8	5.05	6.2	7	3	3	129.2	P08123	COL1A2
-35.1	4.77	5.9	7	2	3	129.2	P08123	COL1A2
-20.3	3.67	3.1	4	2	2	129.2	P08123	COL1A2
-1.2	3.57	1	2	1	1	161	Q8NFW1	COL22A1
-1.3	3.92	3.5	5	1	1	51.9	Q86Y22	COL23A1
-1.1	4.42	1.7	2	1	1	63.3	ENSP00000382078	COL25A1
-1.2	4.3	1.4	2	1	1	186.8	Q8IZC6	COL27A1
-1.2	3.4	1.8	2	1	1	186.8	Q8IZC6	COL27A1
-1.1	3.52	1.4	2	1	1	186.8	Q8IZC6	COL27A1
-1.7	4.1	0.7	1	1	2	116.6	Q2UY09	COL28A1
-1.7	4.91	0.7	1	1	2	116.6	Q2UY09	COL28A1
-221	5.79	23	35	16	44	111.8	ENSP00000315243	COL3A1
-219.4	5.47	14	21	14	32	111.8	P02461	COL3A1
-152.4	5.6	13	20	10	29	111.8	ENSP00000315243	COL3A1
-31.7	4.79	8.3	13	4	4	111.8	ENSP00000315243	COL3A1
-14.4	3.71	3.1	4	2	2	138.5	P02461	COL3A1
-1.3	3.31	0.7	1	1	1	138.5	P02461	COL3A1
-1.2	3.78	2	3	1	1	111.8	ENSP00000315243	COL3A1
-1.1	3.28	2.7	4	1	1	138.5	P02461	COL3A1
-2	2.98	0.6	1	1	1	167.4	P08572	COL4A2
-1.1	4	0.8	1	1	1	167.4	P08572	COL4A2
-1.6	3.8	0.8	1	1	1	161.7	Q01955	COL4A3
-47.6	5.54	6.7	8	6	10	163.9	P53420	COL4A4
-14.4	4.32	5.1	6	3	3	163.9	P53420	COL4A4
-8.1	4.29	2.5	3	2	3	163.9	P53420	COL4A4
-1.6	3.66	2.1	3	1	1	163.9	P53420	COL4A4
-1.5	4.53	0.9	1	1	1	163.9	P53420	COL4A4
-1	3.62	1.5	2	1	1	163.9	P53420	COL4A4
-53.2	5.82	8.3	11	6	7	161.5	P29400	COL4A5
-8.5	3.45	4.4	6	2	2	161.5	P29400	COL4A5
-8.3	3.99	3.7	5	2	2	161.5	P29400	COL4A5
-8	4.75	1	1	1	1	161.5	P29400	COL4A5
-7.2	4.64	2.2	3	1	1	161.5	P29400	COL4A5
-1.4	3.92	1.1	2	1	1	161.5	P29400	COL4A5
-1.1	3.27	2	3	1	1	161.5	P29400	COL4A5
-2	5.79	1.2	2	1	2	163.5	Q14031	COL4A6
-52.2	5	7.2	10	7	7	183.4	P20908	COL5A1
-8	3.97	2.4	3	1	1	183.4	P20908	COL5A1
-7.6	4.36	1.6	2	1	1	183.4	P20908	COL5A1
-7.5	3.97	0.6	1	1	1	183.4	P20908	COL5A1
-2.1	3.53	1	1	1	1	183.4	P20908	COL5A1
-1.3	3.53	1.4	2	1	1	183.4	P20908	COL5A1
-1.2	4.29	1.3	2	1	1	183.4	P20908	COL5A1
-39.4	5.51	5.9	7	6	6	144.8	P05997	COL5A2
-33.8	5.18	7.4	9	5	6	144.8	P05997	COL5A2
-22	5.27	6.1	8	3	5	144.8	P05997	COL5A2
-12.8	4.37	1.3	2	1	2	144.8	P05997	COL5A2
-1.2	5.58	1.7	2	1	1	144.8	P05997	COL5A2
-1.1	3.3	2.1	3	1	1	144.8	P05997	COL5A2
-1.8	3.91	0.9	1	1	1	172	P25940	COL5A3
-91.8	4.89	12	16	9	12	108.5	P12109	COL6A1
-45.9	4.96	8	11	6	6	108.5	P12109	COL6A1
-28.8	4.47	4	5	3	3	108.5	P12109	COL6A1
-19.8	4.37	3	4	3	4	108.5	P12109	COL6A1
-18.3	4.21	2.7	4	2	2	108.5	P12109	COL6A1
-11.4	4.3	1.6	2	2	5	108.5	P12109	COL6A1
-4.4	3.68	1.5	2	1	1	108.5	P12109	COL6A1
-46.8	4.98	11	17	6	7	108.5	P12110	COL6A2
-8	4.69	2.5	4	2	2	108.5	P12110	COL6A2
-7.6	3.85	1.5	2	1	1	108.5	P12110	COL6A2
-1.7	4.4	2	3	1	1	108.5	P12110	COL6A2
-1.5	4.55	1.3	2	1	2	108.5	P12110	COL6A2
-1.1	4.71	1.3	2	1	1	108.5	P12110	COL6A2
-24.5	4.5	0.8	1	2	2	343.5	P12111	COL6A3
-8.1	4.36	1.3	2	2	2	343.5	P12111	COL6A3
-7.8	4.48	0.9	1	1	1	343.5	P12111	COL6A3
-2	3.71	0.7	1	1	2	343.5	P12111	COL6A3
-1.3	3.58	0.4	1	1	1	343.5	P12111	COL6A3
-1	3.22	0.6	1	1	1	343.5	P12111	COL6A3
-1.1	3.3	0.3	0	1	1	289.7	A8TX70	COL6A5
-8.6	4.12	0.9	1	2	2	247	A6NMZ7	COL6A6
-1.3	3.97	0.9	1	1	1	247	A6NMZ7	COL6A6
-1.1	4	0.4	1	1	1	247	A6NMZ7	COL6A6
-41.8	5.11	4.1	5	5	5	295	Q02388	COL7A1
-16	4.46	1	1	2	2	295	Q02388	COL7A1
-14.5	4.97	1.8	2	2	2	295	Q02388	COL7A1
-7.7	3.75	1.7	2	2	2	295	Q02388	COL7A1
-1.6	4.9	0.7	1	1	4	295	Q02388	COL7A1
-1.2	4.77	0.7	1	1	1	295	Q02388	COL7A1
-1.1	3.59	0.7	1	1	1	295	Q02388	COL7A1
-1.3	3.78	1.9	4	1	1	73.3	P27658	COL8A1
-9.8	3.66	7.2	11	2	2	60.7	ENSP00000436433	COL8A2
-1.2	3.46	7.4	11	1	1	60.7	ENSP00000436433	COL8A2
-1	4.05	2.8	4	1	1	67.2	P25067	COL8A2
-1	3.46	1.2	2	1	1	91.8	P20849	COL9A1
-18.1	4.73	9.6	15	3	3	63.6	Q14050	COL9A3
-18	4.42	12	18	3	5	63.6	Q14050	COL9A3
-3.1	3.74	1.2	2	1	1	81.5	Q5KU26	COLEC12
-1.5	3.79	1.2	2	1	1	102.4	P35606	COPB2
-1.2	3.62	3.7	5	1	1	45.7	Q9UNS2	COPS3
-1	3.33	14	15	1	1	21.3	ENSP00000386785	COQ10B
-1.5	3.59	26	27	1	1	9.9	ENSP00000449933	COQ5
-2.3	3.6	4.9	7	1	1	15.9	Q14019	COTL1
-1.1	3.6	27	34	1	1	13.8	ENSP00000413423	COX19
-272	5.77	23	33	18	49	122.1	P00450	CP
-177.7	5.23	18	25	14	23	108.8	ENSP00000418773	CP
-117.7	5.28	9.9	14	8	12	122.1	P00450	CP
-81.4	4.72	8.2	12	7	8	122.1	P00450	CP
-75.2	5.18	11	15	7	10	108.8	ENSP00000418773	CP
-58.2	4.43	6.7	9	6	8	122.1	P00450	CP
-56.2	4.83	5.5	8	5	11	108.8	ENSP00000418773	CP
-25.7	4.6	3.4	5	2	3	108.8	ENSP00000418773	CP
-11.5	3.51	2.6	4	2	2	108.8	ENSP00000418773	CP
-3.7	3.57	2.6	4	1	1	48.4	Q96IY4	CPB2
-8.7	4.34	4.2	6	2	2	53.1	P16870	CPE
-2.6	3.89	1.5	2	1	1	53.1	P16870	CPE
-2.4	3.56	9.4	11	1	1	15.6	ENSP00000424830	CPE
-3.1	3.78	94	94	1	1	3.8	ENSP00000455268	CPEB1
-1.6	3.7	1.6	2	1	1	117.4	A4D0V7	CPED1
-16.4	4.14	7.7	19	3	3	60.5	P22792	CPN2
-7.8	3.84	2.8	7	1	1	60.5	P22792	CPN2
-1	3.39	3.1	5	1	1	62.4	Q96A23	CPNE4
-8.4	5.06	6.4	8	2	7	65.7	Q9HCH3	CPNE5
-1.8	3.45	7.4	10	1	1	16.5	ENSP00000454075	CPNE6
-1.2	3.54	7.4	10	1	1	16.5	ENSP00000454075	CPNE6
-19.9	4.16	5.7	11	3	4	51.9	Q9Y646	CPQ
-1.7	3.68	3.7	5	1	1	77.4	Q9UKF6	CPSF3
-1.1	3.76	2.8	4	1	1	67.6	Q5TA45	CPSF3L
-1	3.73	3.6	8	1	1	59.2	Q16630	CPSF6
-1.2	3.31	3.6	7	1	1	52	Q8N684	CPSF7
-58.4	5.24	11	19	5	14	54.1	Q9H3G5	CPVL
-29.5	4.02	7.4	13	3	3	54.1	Q9H3G5	CPVL
-20.4	4.77	4.2	7	2	16	54.1	Q9H3G5	CPVL
-13.7	4.69	3.8	6	2	5	54.1	Q9H3G5	CPVL
-11.8	4.1	3.4	6	2	2	54.1	Q9H3G5	CPVL
-8.7	4.71	2.3	4	1	21	54.1	Q9H3G5	CPVL
-4.5	4.05	2.5	4	1	1	54.1	Q9H3G5	CPVL
-1.5	3.44	8.4	13	1	1	50.4	Q96SW2	CRBN
-1.6	4.4	14	20	1	2	30.3	ENSP00000260058	CREBZF
-1.3	3.99	8.9	11	1	1	30.2	ENSP00000426119	CRIP2
-1.2	3.84	8.9	11	1	1	30.2	ENSP00000426119	CRIP2
-1.1	3.81	2	2	1	1	56.9	Q9H336	CRISPLD1
-1.5	4.34	4.8	7	1	1	55.9	Q9H0B8	CRISPLD2
-2.5	5.36	13	28	1	12	32.6	Q9UJA2	CRLS1
-1.8	4.46	13	28	1	2	32.6	Q9UJA2	CRLS1
-1	3.92	0.5	1	1	1	228.3	Q5TZA2	CROCC
-1.7	3.44	4.1	9	1	1	41.9	ENSP00000469285	CRTC1
-1.1	3.76	10	14	1	1	24.2	P26998	CRYBB3
-1.5	4.47	8.2	9	1	1	10.5	ENSP00000460820	CRYM
-1.4	3.44	2.8	5	1	1	44.7	O75390	CS
-10.2	4.38	5.4	11	2	2	60.1	P09603	CSF1
-4.9	3.37	2.2	4	1	1	60.1	P09603	CSF1
-3.7	3.71	2.2	4	1	1	60.1	P09603	CSF1
-1.3	3.73	3.4	9	1	1	46.9	P15509	CSF2RA
-2.2	3.83	0.3	0	1	2	323.4	ENSP00000334828	CSMD1
-2.1	4.02	1	2	1	1	323.4	ENSP00000334828	CSMD1
-2.1	4.49	0.3	0	1	1	323.4	ENSP00000334828	CSMD1
-1.7	3.7	0.3	0	1	1	323.4	ENSP00000334828	CSMD1
-1.9	4.19	3.7	5	1	1	33.7	ENSP00000468637	CSNK1G2
-1.9	3.31	0.4	1	1	1	250.4	Q6UVK1	CSPG4
-1	4.44	3.1	6	1	1	88.7	Q9H8E8	CSRP2BP
-51.7	5.07	29	39	4	9	15.8	P01034	CST3
-39.9	4.89	22	29	3	10	15.8	P01034	CST3
-26.4	5.32	18	24	3	6	15.8	P01034	CST3
-25.6	4.51	22	29	3	4	15.8	P01034	CST3
-18.3	4.64	18	24	2	4	15.8	P01034	CST3
-8	4.66	6.8	9	1	3	15.8	P01034	CST3
-6.1	4.25	6.8	9	1	5	15.8	P01034	CST3
-5.3	4.06	6.8	9	1	3	15.8	P01034	CST3
-1.4	3.8	9.2	14	1	1	16.1	P28325	CST5
-110.9	5.79	62	93	9	31	16.5	Q15828	CST6
-104.7	5.67	65	98	8	34	16.5	Q15828	CST6
-80.1	5.62	48	72	6	17	16.5	Q15828	CST6
-74.5	5.57	47	71	5	16	16.5	Q15828	CST6
-46.1	5.06	28	41	4	8	16.5	Q15828	CST6
-21.1	4.34	20	30	2	2	16.5	Q15828	CST6
-19.5	4.52	26	39	2	4	16.5	Q15828	CST6
-13.5	4.28	13	19	2	3	16.5	Q15828	CST6
-3.3	4.17	6.7	10	1	2	16.5	Q15828	CST6
-14.2	4.33	38	50	2	2	11	P01040	CSTA
-1.7	3.53	1.6	3	1	1	64.4	Q9H0L4	CSTF2T
-1.2	4.07	1.6	3	1	1	64.4	Q9H0L4	CSTF2T
-1.3	3.76	1.8	2	1	1	106.1	P56545	CTBP2
-1.3	3.74	1	1	1	1	106.1	P56545	CTBP2
-45.2	4.65	15	26	5	6	43.7	Q01459	CTBS
-4.7	3.78	1.8	3	1	1	43.7	Q01459	CTBS
-11.2	4.35	5.4	7	2	4	38.1	P29279	CTGF
-10.1	3.96	6	7	2	2	38.1	P29279	CTGF
-1.4	3.63	2	3	1	1	85.4	P35222	CTNNB1
-1.2	3.62	1.8	3	1	1	104.1	O60716	CTNND1
-1.1	3.77	0.9	1	1	1	133.4	Q6PD62	CTR9
-86.6	5.31	14	27	7	19	56.2	P10619	CTSA
-77.6	4.81	16	31	8	13	56.2	P10619	CTSA
-71.1	5.12	13	24	7	12	54.2	ENSP00000346952	CTSA
-55.7	4.73	10	19	5	7	54.2	ENSP00000346952	CTSA
-51.6	5.59	8	15	4	53	56.2	P10619	CTSA
-39.5	5.59	8	15	3	36	56.2	P10619	CTSA
-20.1	4.62	5.4	10	2	3	56.2	P10619	CTSA
-18.9	3.78	4	8	2	2	56.2	P10619	CTSA
-8.2	3.66	2.4	5	1	1	56.2	P10619	CTSA
-39.2	4.47	13	25	3	5	37.8	P07858	CTSB
-33.1	4.3	13	25	3	3	37.8	P07858	CTSB
-17.2	4.54	8	16	2	2	37.8	P07858	CTSB
-74	4.67	17	25	6	7	51.8	P53634	CTSC
-34.5	4.38	11	16	3	3	51.8	P53634	CTSC
-2.2	3.81	2.4	4	1	2	51.8	P53634	CTSC
-132.9	5.63	35	55	12	32	44.5	P07339	CTSD
-79.8	5.11	22	35	8	15	44.5	P07339	CTSD
-66.7	5.07	16	25	6	10	44.5	P07339	CTSD
-50.9	5.02	15	23	5	8	44.5	P07339	CTSD
-19.6	4.04	6.3	10	3	3	44.5	P07339	CTSD
-9.6	4.18	4.1	7	2	4	44.5	P07339	CTSD
-3.2	3.46	2.2	3	1	1	44.5	P07339	CTSD
-2.4	3.15	1.9	3	1	1	44.5	P07339	CTSD
-1.5	3.73	5.6	44	1	1	42.8	P14091	CTSE
-1.4	3.83	4.3	7	1	1	28.8	P08311	CTSG
-31	4.52	8.4	14	3	5	37.4	P09668	CTSH
-10.9	3.83	3.6	6	1	1	37.4	P09668	CTSH
-9.4	3.89	3.6	6	1	1	37.4	P09668	CTSH
-2.3	3.38	3.6	6	1	1	37.4	P09668	CTSH
-7	4.41	3	6	1	2	33.8	Q9UBR2	CTSZ
-4.8	3.71	3.6	7	1	1	33.8	Q9UBR2	CTSZ
-4.7	4.3	3	6	1	2	33.8	Q9UBR2	CTSZ
-4	3.22	3	6	1	1	33.8	Q9UBR2	CTSZ
-3.6	3.58	3	6	1	1	33.8	Q9UBR2	CTSZ
-3.1	3.14	3.6	7	1	1	33.8	Q9UBR2	CTSZ
-3	3.5	5.3	10	1	1	33.8	Q9UBR2	CTSZ
-1.9	4.04	3.6	7	1	1	33.8	Q9UBR2	CTSZ
-213.1	5.35	6.8	16	21	31	398.5	O60494	CUBN
-87.6	4.68	2.7	6	9	9	398.5	O60494	CUBN
-43.1	4.43	1.5	4	4	4	398.5	O60494	CUBN
-38.9	4.06	1.6	4	5	5	398.5	O60494	CUBN
-28.5	4.48	1	2	4	5	398.5	O60494	CUBN
-23.8	4.3	0.6	2	2	3	398.5	O60494	CUBN
-23.4	4.15	1	2	3	6	398.5	O60494	CUBN
-7.9	3.64	0.4	1	1	1	398.5	O60494	CUBN
-3.2	3.93	0.2	1	1	1	398.5	O60494	CUBN
-1.5	3.75	1.8	2	1	1	89.6	Q13616	CUL1
-1.6	4.53	2	3	1	2	88.9	Q13618	CUL3
-1.2	3.62	2	3	1	1	102.2	Q13620	CUL4B
-1	3.6	19	45	1	1	10.9	P02778	CXCL10
-1.5	3.53	9.2	16	1	1	12.7	O43927	CXCL13
-1.5	4.03	14	20	1	1	11.3	P19876	CXCL3
-1.2	4.63	1	2	1	1	110.3	Q6ZTR5	CXorf22
-1.1	3.18	6.9	10	1	1	20	Q9H5V9	CXorf56
-1.2	4.3	31	34	1	1	6	ENSP00000397191	CXXC11
-1.1	3.98	31	34	1	1	6	ENSP00000397191	CXXC11
-1.5	4.4	15	39	1	3	25.1	ENSP00000386739	CYBRD1
-1.1	3.78	1	2	1	1	142.5	ENSP00000430904	CYFIP2
-1.5	3.62	3.2	4	1	1	57.5	P19099	CYP11B2
-7.7	4.72	7.2	12	2	2	57.5	Q9NR63	CYP26B1
-1.4	3.95	2.8	3	1	1	56.5	P11509	CYP2A6
-1.1	3.63	3.1	4	1	1	61.9	Q7Z449	CYP2U1
-1.6	3.45	1.5	2	1	1	60.7	Q6ZWL3	CYP4V2
-1.4	5.2	1.8	3	1	1	58.8	Q8N118	CYP4X1
-1.4	4.34	2.8	4	1	1	57.6	P22680	CYP7A1
-1.2	3.47	5.3	8	1	1	39.4	ENSP00000465940	CYTH1
-1.5	4.65	14	18	1	2	29.1	ENSP00000314566	CYTH2
-2	3.62	6.1	8	1	1	56.4	Q8N465	D2HGDH
-1.2	3.75	1.6	2	1	1	82.6	Q5SW24	DACT2
-1.4	3.9	0.8	1	1	2	114.9	Q9Y4D2	DAGLA
-8.4	3.92	1.4	2	1	1	159.9	P53355	DAPK1
-7.2	4.37	0.8	1	1	1	159.9	P53355	DAPK1
-1.9	3.42	3.6	4	1	1	73.5	Q6PI48	DARS2
-1.1	3.94	1.6	3	1	1	81.3	Q9UER7	DAXX
-66.6	5.44	25	45	5	15	11.3	P81605	DCD
-40.2	5.04	34	60	4	12	11.3	P81605	DCD
-18.4	4.9	18	32	2	4	11.3	P81605	DCD
-18.4	4.44	18	32	2	5	11.3	P81605	DCD
-17.9	4.81	18	32	2	5	11.3	P81605	DCD
-4.6	4.44	9.1	16	1	2	11.3	P81605	DCD
-8.2	4	1.7	3	1	1	83.6	Q8N568	DCLK2
-1.1	4.06	1	2	1	1	83.6	Q8N568	DCLK2
-7.4	5.4	9.2	14	2	4	44.8	ENSP00000424982	DCP2
-1.1	3.95	5.6	10	1	1	38.6	Q96C86	DCPS
-1.1	4.19	6.3	12	1	1	59.9	ENSP00000433667	DCST1
-2.2	3.64	3.1	7	1	1	71.7	Q5T1A1	DCST2
-1.3	3.15	9.5	14	1	1	21	P32321	DCTD
-1.5	3.57	2.1	3	1	1	53.9	P20711	DDC
-2.4	3.56	4.5	5	1	1	44.5	Q5TDH0	DDI2
-1	3.69	6	10	1	1	25.4	Q9NX09	DDIT4
-10	5.6	4.6	7	2	8	75.4	Q9NVP1	DDX18
-1.5	3.78	1.8	3	1	1	75.4	Q9NVP1	DDX18
-1.3	4.01	3.3	5	1	1	75.4	Q9NVP1	DDX18
-1.2	3.9	1.8	3	1	1	75.4	Q9NVP1	DDX18
-1.1	4.23	1.8	3	1	1	75.4	Q9NVP1	DDX18
-1	3.42	2.2	3	1	1	96.6	Q5JSJ4	DDX26B
-1.1	3.44	12	14	1	1	28.5	ENSP00000437017	DDX39B
-1.5	3.94	3.9	6	1	1	117.4	Q7L014	DDX46
-1.2	3.92	7.7	16	1	1	6.9	ENSP00000464304	DDX5
-1.2	3.77	1	1	1	1	98.6	Q8TDD1	DDX54
-21.2	4.75	28	41	3	3	10.2	P59665	DEFA1B
-12.9	4.65	17	25	2	2	10.2	P59665	DEFA1B
-5.2	3.82	8.5	12	1	1	10.2	P59665	DEFA1B
-3.9	3.77	8.5	12	1	1	10.2	P59665	DEFA1B
-1.2	3.1	20	26	1	1	11	Q01524	DEFA6
-1.8	3.65	8.8	10	1	1	7.4	P60022	DEFB1
-1.1	3.1	8.8	10	1	1	7.4	P60022	DEFB1
-1.9	3.2	36	60	1	1	8.7	Q30KP8	DEFB136
-1	4.55	1.6	3	1	1	87	Q8IV53	DENND1C
-36.8	5.32	6.4	9	6	9	147	Q6IQ26	DENND5A
-1.3	3.59	1.4	2	1	1	144.9	Q6ZUT9	DENND5B
-1.2	3.6	0.6	1	1	1	144.9	Q6ZUT9	DENND5B
-1.2	3.83	1.4	2	1	1	144.9	Q6ZUT9	DENND5B
-1.1	3.62	2	3	1	1	144.9	Q6ZUT9	DENND5B
-1.6	3.49	6.6	10	1	1	63.7	O75140	DEPDC5
-1.4	3.38	8	20	1	1	35.6	ENSP00000373914	DGCR2
-1.1	5.06	2.5	4	1	1	90.5	Q9Y6T7	DGKB
-1.2	3.44	1.2	2	1	1	115	ENSP00000399131	DGKI
-1.3	3.38	1	1	1	1	94.9	ENSP00000425862	DGKQ
-1.1	3.81	1.5	2	1	1	106	Q13574	DGKZ
-1.4	4.41	30	37	1	1	8.3	ENSP00000403529	DHDDS
-1.1	3.7	25	28	1	1	15.6	ENSP00000472094	DHPS
-1	4.52	21	23	1	1	17.9	M0R0V2	DHPS
-1.5	3.08	6.5	8	1	1	38.3	Q9Y394	DHRS7
-1.1	3.96	2.4	4	1	1	84.4	Q7L7V1	DHX32
-2	4.13	2.3	3	1	1	78.8	Q9H6R0	DHX33
-1.8	3.43	3.4	4	1	1	107.2	ENSP00000439009	DHX37
-1.2	3.48	1.1	2	1	1	140.4	Q92620	DHX38
-1.8	5.69	2.2	3	1	7	76.6	Q96C10	DHX58
-16.4	3.75	1.6	2	2	2	139.2	Q14562	DHX8
-1.2	3.87	1.7	2	1	1	243.7	Q9BTC0	DIDO1
-1.3	3.57	1.4	2	1	1	108.9	Q9Y2L1	DIS3
-1.1	3.81	1.9	2	1	1	108.9	Q9Y2L1	DIS3
-1.1	4.02	1.6	2	1	1	111	Q8TF46	DIS3L
-3.1	3.79	2	3	1	1	99.2	Q8IYB7	DIS3L2
-1.4	3.97	8.3	16	1	1	24.3	Q155Q3	DIXDC1
-1.2	4.31	8.3	16	1	1	24.3	ENSP00000434130	DIXDC1
-1.2	3.9	8.3	16	1	1	24.3	ENSP00000434130	DIXDC1
-1	3.02	8.3	16	1	1	24.3	ENSP00000434130	DIXDC1
-1.2	3.46	1	2	1	1	170.5	Q96QB1	DLC1
-1.8	3.63	0.9	2	1	1	195.6	Q9Y238	DLEC1
-1.1	3.84	1.7	3	1	1	80.4	ENSP00000382425	DLG4
-1.1	4.35	0.6	1	1	1	213.7	Q8TDM6	DLG5
-1.4	3.72	3.6	5	1	1	94.1	ENSP00000378815	DLGAP5
-16.8	3.97	7	16	2	4	41.3	P80370	DLK1
-2.4	3.48	4.2	10	1	1	30.5	ENSP00000399829	DLK2
-1.5	4.03	1.9	3	1	1	61.1	ENSP00000348810	DLL3
-1.3	3.4	0.2	0	1	1	425.8	ENSP00000367948	DMD
-1.1	4	0.8	1	1	1	159.3	ENSP00000350765	DMD
-10.8	3.87	11	44	2	2	41.9	Q6E0U4	DMKN
-3.9	3.75	1.9	5	1	1	47.1	Q6E0U4	DMKN
-1.4	3.73	4.3	8	1	1	69.3	Q09013	DMPK
-1.5	3.77	4.6	8	1	1	61.8	Q9Y5R5	DMRT2
-1.1	4.12	0.6	1	1	1	337.6	Q9Y485	DMXL1
-8.3	4.42	1.2	2	1	1	98.6	ENSP00000450393	DNA2
-1.7	4.36	1.3	3	1	1	59.4	ENSP00000432046	DNAAF3
-1.4	3.7	0.3	0	1	1	487.2	Q9P2D7	DNAH1
-9.3	5.37	0.7	1	2	5	514.5	Q8IVF4	DNAH10
-2.5	4.42	0.4	1	1	2	514.5	Q8IVF4	DNAH10
-1.7	5.3	0.4	1	1	3	514.5	Q8IVF4	DNAH10
-1.7	4.61	0.4	1	1	2	514.5	Q8IVF4	DNAH10
-1.4	4.5	0.4	1	1	2	514.5	Q8IVF4	DNAH10
-1.3	4.7	0.4	1	1	1	514.5	Q8IVF4	DNAH10
-1.1	3.54	0.3	0	1	1	514.5	Q8IVF4	DNAH10
-1.5	3.58	0.4	0	1	1	454	ENSP00000418137	DNAH12
-1.4	4.06	0.5	1	1	1	399.6	Q0VDD8	DNAH14
-1.2	4.12	0.6	1	1	1	508.5	ENSP00000465516	DNAH17
-1.2	3.9	1.6	2	1	1	176.3	ENSP00000466150	DNAH17
-1.2	4.04	0.3	0	1	1	507.4	Q9P225	DNAH2
-7.6	4.72	0.8	1	1	1	528.7	Q8TE73	DNAH5
-1.2	3.84	0.3	0	1	1	528.7	Q8TE73	DNAH5
-1	3.93	0.3	0	1	1	528.7	Q8TE73	DNAH5
-2.6	3.46	0.5	1	1	1	475.7	Q9C0G6	DNAH6
-1.1	3.69	0.3	0	1	1	475.7	Q9C0G6	DNAH6
-1	4.19	0.3	0	1	1	475.7	Q9C0G6	DNAH6
-1	3.72	0.3	0	1	1	475.7	Q9C0G6	DNAH6
-1.1	3.6	0.3	0	1	1	538.3	Q96JB1	DNAH8
-1	4.17	0.2	0	1	1	538.3	Q96JB1	DNAH8
-1.5	3.3	2.7	4	1	1	45.7	O60884	DNAJA2
-1.3	4	11	13	1	1	25.4	ENSP00000414796	DNAJB2
-1.6	3.31	2	4	1	1	63.8	Q96KC8	DNAJC1
-1.4	3.88	2.4	3	1	1	69.3	ENSP00000364998	DNAJC16
-1.3	4.17	4.6	7	1	1	34.7	Q9NVM6	DNAJC17
-1.2	3.4	3.2	6	1	1	62	Q5F1R6	DNAJC21
-1.7	4.69	1.3	3	1	4	98.6	ENSP00000263441	DNAJC6
-1	3.93	1.3	3	1	1	98.6	ENSP00000263441	DNAJC6
-48.8	4.86	18	32	4	7	31.4	P24855	DNASE1
-35.5	4.33	13	24	3	3	31.4	P24855	DNASE1
-3.8	4.08	10	20	1	2	9.2	ENSP00000458467	DNASE1
-2.2	3.45	9.2	21	1	1	39.6	O00115	DNASE2
-1.1	4.08	0.8	1	1	1	79.4	O00429	DNM1L
-1.5	3.75	8.5	13	1	1	43.6	Q9UJW3	DNMT3L
-1.1	4.15	16	20	1	1	9.1	ENSP00000454827	DOC2A
-1.5	3.76	1.2	2	1	1	226	Q8N1I0	DOCK4
-1.5	3.59	0.8	1	1	1	238.4	Q8NF50	DOCK8
-1.3	3.86	5.9	14	1	1	27.5	ENSP00000423614	DOK7
-1.5	3.95	3.5	5	1	1	44.9	O77932	DOM3Z
-1.3	3.5	2.9	4	1	1	45.6	P16444	DPEP1
-1.2	2.68	4.3	5	1	1	45.3	ENSP00000390223	DPF1
-86.1	4.96	11	18	8	13	88.2	P27487	DPP4
-85.1	4.5	11	18	9	10	88.2	P27487	DPP4
-71.2	5.12	12	19	8	16	88.2	P27487	DPP4
-53.6	5.09	7	12	6	8	88.2	P27487	DPP4
-47.9	4.69	8.2	14	6	10	88.2	P27487	DPP4
-39.4	4.86	6.8	11	5	7	88.2	P27487	DPP4
-25.5	4.45	3.9	6	3	3	88.2	P27487	DPP4
-44	4.55	12	17	5	6	54.3	Q9UHL4	DPP7
-13.1	3.7	2.2	3	1	1	54.3	Q9UHL4	DPP7
-4.8	3.76	2	3	1	1	54.3	Q9UHL4	DPP7
-3.3	3.61	2	3	1	1	54.3	Q9UHL4	DPP7
-2.1	3.28	2	3	1	1	54.3	Q9UHL4	DPP7
-1.2	3.81	1.6	2	1	1	95	ENSP00000472224	DPP9
-1.5	3.58	5.2	6	1	1	13.5	A6NC42	DPPA5
-34.5	5.27	20	29	4	6	24	Q07507	DPT
-23.2	5.13	13	19	2	4	24	Q07507	DPT
-12.2	4.03	8.5	12	2	2	24	Q07507	DPT
-5.5	4.35	5	7	1	3	24	Q07507	DPT
-5.2	4.42	5	7	1	2	24	Q07507	DPT
-4.7	4.13	5	7	1	1	24	Q07507	DPT
-3.7	3.56	8	11	1	1	24	Q07507	DPT
-3.3	3.89	5	7	1	1	24	Q07507	DPT
-1.4	3.83	1.7	2	1	1	107.9	Q13474	DRP2
-19.4	4.18	3.3	5	2	2	93.8	Q08554	DSC1
-1.7	3.54	1.5	2	1	1	93.8	Q08554	DSC1
-1	4	1	1	1	1	93.8	Q08554	DSC1
-4.3	3.89	0.9	1	1	2	99.9	Q02487	DSC2
-2.8	3.99	0.9	1	1	1	99.9	Q02487	DSC2
-114.6	5.07	13	24	10	14	113.7	Q02413	DSG1
-14.3	4.23	2.3	4	2	2	113.7	Q02413	DSG1
-3.9	3.56	1	2	1	1	113.7	Q02413	DSG1
-1.8	4.04	1.3	2	1	2	122.2	Q14126	DSG2
-2.4	6.03	1.9	3	1	15	107.5	P32926	DSG3
-630.9	5.98	22	30	57	89	331.6	P15924	DSP
-106.6	4.72	4.9	7	12	12	331.6	P15924	DSP
-74.5	4.59	2.6	4	8	8	331.6	P15924	DSP
-10.1	3.52	0.5	1	2	2	331.6	P15924	DSP
-1.2	3.5	0.2	0	1	1	615.3	ENSP00000359824	DST
-1.1	4	4	5	1	1	50.4	ENSP00000269192	DTNA
-1.4	3.49	5.1	10	1	1	67.2	Q86UW9	DTX2
-1.3	4.09	2.3	4	1	1	67.2	Q86UW9	DTX2
-1.1	3.62	93	93	1	1	1.5	ENSP00000392114	DTX2
-1	3.48	93	93	1	1	1.5	ENSP00000392114	DTX2
-1.1	3.37	6.3	22	1	1	34.8	Q1HG44	DUOXA2
-1.4	3.43	7.5	10	1	1	25.4	ENSP00000438718	DUS1L
-1.6	3.87	23	24	1	1	9.8	H3BTR3	DUS2L
-1.1	3.98	9.3	12	1	1	16.6	Q9BVJ7	DUSP23
-1.3	3.2	1.4	2	1	1	130.1	Q5VZP5	DUSP27
-1.7	3.77	0.7	1	1	1	492.3	Q8NCM8	DYNC2H1
-1.1	3.64	0.2	0	1	1	492.3	Q8NCM8	DYNC2H1
-1	3.61	0.6	1	1	1	492.3	Q8NCM8	DYNC2H1
-1.9	3.56	3.6	4	1	1	60.8	Q9NVP4	DZANK1
-1.7	3.03	2.8	4	1	1	62.4	Q8IYY4	DZIP1L
-1.4	3.5	1.4	2	1	1	94.1	A0AVK6	E2F8
-1.3	5.27	4.4	11	1	2	25.4	Q14213	EBI3
-1.6	4.33	4	7	1	2	30.4	Q6P2I7	EBLN2
-1.8	3.37	1.7	3	1	1	87	P42892	ECE1
-1.1	3.53	2.7	4	1	1	35.8	Q13011	ECH1
-1	3.96	13	14	1	1	14	Q92838	EDA
-1.2	3.65	3.8	7	1	1	24.4	P05305	EDN1
-1.1	3.31	5	8	1	1	49.6	P24530	EDNRB
-72.5	5.19	16	31	7	12	50.1	P68104	EEF1A1
-21.4	4.58	5.2	10	3	4	50.1	P68104	EEF1A1
-12.5	3.94	3.2	6	2	2	50.1	P68104	EEF1A1
-12	4.04	3.7	7	2	2	50.1	P68104	EEF1A1
-5.6	4.39	2.2	4	1	2	50.1	P68104	EEF1A1
-1.1	3.44	3	4	1	1	50.1	P26641	EEF1G
-32	4.24	7.8	11	5	5	95.3	P13639	EEF2
-1.4	3.44	2.2	3	1	1	65.3	P57772	EEFSEC
-1.5	3.71	2.2	3	1	1	56	ENSP00000403932	EFCAB3
-1.1	3.38	2.2	3	1	1	56	ENSP00000403932	EFCAB3
-1.1	3.85	0.5	1	1	2	173.3	A4FU69	EFCAB5
-238.9	6.12	47	67	18	98	54.6	Q12805	EFEMP1
-171.7	5.49	34	50	13	25	54.6	Q12805	EFEMP1
-119.6	5.69	26	37	10	38	54.6	Q12805	EFEMP1
-106.8	5.68	19	28	9	73	54.6	Q12805	EFEMP1
-102.6	5.42	19	28	9	20	54.6	Q12805	EFEMP1
-98.3	5.03	23	34	9	12	54.6	Q12805	EFEMP1
-73.9	5.53	15	21	7	84	54.6	Q12805	EFEMP1
-49.1	4.51	13	18	5	7	54.6	Q12805	EFEMP1
-16.5	3.75	4.1	6	2	2	54.6	Q12805	EFEMP1
-18.2	4.37	5	8	2	2	49.4	O95967	EFEMP2
-3.2	3.95	2.5	4	1	1	49.4	O95967	EFEMP2
-1.1	3.36	1.7	2	1	1	93.7	Q8N7U6	EFHB
-15.4	5.71	4.2	7	2	22	26.7	Q96C19	EFHD2
-1.4	5.33	4.2	7	1	4	26.7	Q96C19	EFHD2
-1.2	4.31	4.2	7	1	1	26.7	Q96C19	EFHD2
-11.8	4.37	4.6	6	2	3	38	P98172	EFNB1
-3	3.71	1.8	2	1	1	35.8	Q15768	EFNB3
-1.3	3.41	4	5	1	1	82.2	Q9Y2G0	EFR3B
-209.6	5.43	15	23	20	31	133.9	P01133	EGF
-170.4	5.34	16	26	16	26	133.9	P01133	EGF
-52.4	4.93	4.1	6	5	9	129.2	P01133	EGF
-48.6	5.02	4.3	7	5	9	129.2	P01133	EGF
-40.8	4.65	5.2	8	4	10	129.2	P01133	EGF
-36	4.45	4	6	4	6	133.9	P01133	EGF
-24	4.11	2.8	4	2	7	129.2	P01133	EGF
-20.2	4.12	2.2	3	3	3	129.2	P01133	EGF
-2.1	3.51	0.7	1	1	1	129.2	P01133	EGF
-2.1	5.1	1.4	2	1	6	84.7	Q63HQ2	EGFLAM
-1.2	3.89	2.5	3	1	1	43.6	Q96KS0	EGLN2
-1.3	3.36	4	13	1	1	44.9	P11161	EGR2
-1.7	4.11	1.7	3	1	1	161.8	Q8N3D4	EHBP1L1
-2.1	3.63	3.6	4	1	1	60.6	Q9H4M9	EHD1
-1.1	3.12	1.4	2	1	1	86.6	Q9H9B1	EHMT1
-1.1	3.76	3.4	5	1	1	41.3	ENSP00000428796	EIF3E
-1.4	3.15	6.8	9	1	1	13.9	ENSP00000463067	EIF4A1
-22.5	4.27	8.1	11	3	3	46.4	Q14240	EIF4A2
-1.4	3.58	3.7	5	1	1	46.4	Q14240	EIF4A2
-1.4	4.06	0.7	1	1	1	102.3	ENSP00000433664	EIF4G2
-19.2	4.3	21	35	2	2	26.6	P56537	EIF6
-1.5	3.76	1.5	2	1	1	92.2	Q9BQ52	ELAC2
-30.3	4.33	8.6	15	4	4	28.5	ENSP00000466090	ELANE
-11.3	4.36	3	5	2	2	28.5	ENSP00000466090	ELANE
-10.7	4.07	2.6	5	1	1	28.5	ENSP00000466090	ELANE
-3	3.55	3.4	6	1	1	28.5	ENSP00000466090	ELANE
-2.3	3.68	2.6	5	1	1	28.5	ENSP00000466090	ELANE
-1.6	4.8	2.6	5	1	3	28.5	ENSP00000466090	ELANE
-1.5	5.5	4.5	8	1	3	28.5	ENSP00000466090	ELANE
-1.2	4.05	4.5	8	1	1	28.5	ENSP00000466090	ELANE
-1.4	3.71	5.1	11	1	1	41.4	P78545	ELF3
-1.5	4.88	2.4	3	1	2	68.2	P55199	ELL
-1.1	3.38	7.8	21	1	1	10.2	ENSP00000467330	ELOF1
-1.3	4.41	5.4	15	1	1	32.6	Q9BW60	ELOVL1
-1	3.42	8	9	1	1	11.7	ENSP00000471751	EMC8
-1.1	3.55	12	13	1	1	15.4	ENSP00000454016	EMC9
-1.6	3.65	2	3	1	2	86.4	O95834	EML2
-1.2	3.99	1.3	2	1	1	97.5	ENSP00000378256	EML3
-1.1	3.95	0.9	1	1	1	217.8	Q6ZMW3	EML6
-1.7	3.4	3.8	7	1	1	90.4	Q9UHX3	EMR2
-1.1	3.36	12	16	1	1	24.9	Q8N8S7	ENAH
-1.7	3.61	1.4	2	1	1	55	O94919	ENDOD1
-1.7	3.3	5.1	7	1	1	29.4	Q8TC29	ENKUR
-39.2	4.77	13	16	4	7	47.1	P06733	ENO1
-13.8	4.08	5.3	7	2	3	47.1	P06733	ENO1
-13	4.26	4.4	6	2	3	47.1	P06733	ENO1
-3.7	3.58	4.1	5	1	1	47.1	P06733	ENO1
-2.1	3.59	2.8	4	1	1	47.1	P06733	ENO1
-77	5.12	9.6	19	9	11	109.2	Q07075	ENPEP
-20.7	4.41	2.7	5	3	3	109.2	Q07075	ENPEP
-9	3.42	2.2	4	2	2	109.2	Q07075	ENPEP
-2.8	3.72	1.1	2	1	1	109.2	Q07075	ENPEP
-2.1	3.84	0.8	2	1	1	109.2	Q07075	ENPEP
-1.1	4.68	3.6	7	1	1	59.1	O75355	ENTPD3
-1.1	4.31	1.3	2	1	1	83.8	ENSP00000434308	EPB41L2
-1.6	3.79	3.7	5	1	1	81.7	Q9HCM4	EPB41L5
-1.9	3.59	0.6	1	1	1	292.3	Q9HCE0	EPG5
-1.2	3.9	1.9	3	1	1	108.1	P21709	EPHA1
-1.1	3.94	2.2	3	1	1	110.1	P29320	EPHA3
-1.8	3.54	4.2	7	1	1	60.9	ENSP00000420598	EPHA6
-1.3	4.09	3.1	5	1	1	60.9	ENSP00000420598	EPHA6
-1.2	4.13	2.1	3	1	1	109.8	P54762	EPHB1
-12.4	4.58	2.8	4	2	2	102.5	ENSP00000353833	EPHB4
-6.1	3.76	0.9	1	1	1	102.5	ENSP00000353833	EPHB4
-2.2	4.16	2	4	1	1	134.8	ENSP00000462438	ERBB2
-1.5	3.82	1.3	2	1	1	158.2	Q96RT1	ERBB2IP
-1.1	3.42	7.4	13	1	1	50.6	ENSP00000448729	ERBB3
-1.1	3.55	2	3	1	1	86.9	P18074	ERCC2
-1.1	2.9	2.7	4	1	1	104.4	Q92889	ERCC4
-1	5.08	2.9	5	1	1	59.7	H7BXQ9	ERCC6L2
-1.1	3.86	7.7	12	1	1	24.7	ENSP00000415659	ERG
-1.5	4.75	2.5	3	1	1	96.6	ENSP00000413812	ERN2
-2.6	3.73	3.6	5	1	1	54.4	Q96HE7	ERO1L
-1.1	3.38	4.1	7	1	1	78.4	Q9H6T0	ESRP2
-1.2	4.05	2.9	4	1	1	68.5	Q16134	ETFDH
-1.7	3.58	6.5	10	1	1	24.8	ENSP00000405497	ETNK2
-1.2	3.51	3.8	5	1	1	44.8	Q9NVF9	ETNK2
-1.4	3.73	2.1	3	1	1	55.4	P14921	ETS1
-1.1	3.46	3.5	7	1	1	53.9	P43268	ETV4
-4.4	4.02	0.5	1	1	2	231.5	Q92817	EVPL
-1.4	3.62	0.9	1	1	1	231.5	Q92817	EVPL
-1.1	3.79	0.3	0	1	1	231.5	Q92817	EVPL
-2.2	3.68	1.7	2	1	1	96.5	Q8N9H8	EXD3
-1.1	3.89	6.7	7	1	1	41.8	Q9H790	EXO5
-1.7	3.77	3.7	5	1	1	45.8	Q2M3D2	EXOC3L2
-1.2	3.88	1	1	1	1	81.7	Q8IYI6	EXOC8
-1.1	3.72	3.5	4	1	1	98	Q01780	EXOSC10
-1.7	3.01	6.5	12	1	1	26.4	Q9NPD3	EXOSC4
-1.2	3.29	4.7	8	1	1	30	Q96B26	EXOSC8
-1.5	4.88	2.6	4	1	1	104.7	O43909	EXTL3
-1.1	3.9	0.4	1	1	1	348.2	Q5T1H1	EYS
-1	3.24	0.6	1	1	1	348.2	Q5T1H1	EYS
-1.6	3.59	2.3	4	1	1	32.6	Q9Y624	F11R
-9.8	4	4.1	7	2	2	67.7	P00748	F12
-133.7	5.36	17	25	10	23	70	P00734	F2
-96	5.25	10	16	6	18	70	P00734	F2
-84.8	5.1	12	18	5	33	70	P00734	F2
-79.4	5.14	9.2	14	5	8	70	P00734	F2
-69.9	4.76	7.6	11	6	10	70	P00734	F2
-24.5	4.53	5.8	9	2	10	70	P00734	F2
-2.2	3.46	2.9	4	1	1	70	P00734	F2
-1.4	3.96	0.8	1	1	1	266.8	P00451	F8
-31.5	5.51	22	40	4	13	15.2	Q01469	FABP5
-8	4.35	5.9	11	1	2	15.2	Q01469	FABP5
-2.7	3.27	5.9	11	1	1	15.2	Q01469	FABP5
-1.2	3.55	16	68	1	1	17.9	Q8IYN6	FAM100B
-1.1	5.38	4.9	7	1	1	24.5	ENSP00000467638	FAM108A1
-1.7	3.66	2.6	4	1	1	70.2	Q96PZ2	FAM111A
-1.2	3.2	2.6	4	1	1	70.2	Q96PZ2	FAM111A
-1	4.03	1.7	3	1	1	102.1	Q9Y4C2	FAM115A
-1.4	3.83	3.5	6	1	1	120.5	Q9NX05	FAM120C
-1.8	3.49	2.8	4	1	1	26.9	Q7Z309	FAM122B
-2	3.95	2.1	4	1	1	87.8	Q5JTC6	FAM123B
-1.3	2.82	2.5	5	1	1	87.8	Q5JTC6	FAM123B
-8.8	5.7	4.4	6	1	1	60.1	Q86V42	FAM124A
-1.5	3.64	17	31	1	1	13	ENSP00000433280	FAM125A
-1	3.89	3	4	1	1	63.5	ENSP00000471117	FAM129C
-1.1	3.45	9.6	20	1	1	37.3	Q4G0M1	FAM132B
-1.1	3.47	1.7	4	1	1	64	Q8WW52	FAM151A
-1.2	3.78	3.2	6	1	1	69.5	ENSP00000416861	FAM161A
-1.7	3.7	6.2	10	1	1	17.7	Q5T6X4	FAM162B
-1.8	3.24	13	15	1	1	30.6	A8MTA8	FAM166B
-1.4	4.53	7.6	9	1	3	30.6	A8MTA8	FAM166B
-1.5	4.6	0.7	1	1	1	111.1	Q6ZUX3	FAM179A
-2.1	4.12	0.8	1	1	1	189.2	Q9Y4F4	FAM179B
-1.8	3.93	5.7	7	1	2	16.9	ENSP00000403472	FAM184A
-1.5	3.2	6.1	10	1	1	19.1	ENSP00000357457	FAM184A
-1	3.37	1	1	1	1	113.5	ENSP00000326608	FAM184A
-1	3.44	1.8	2	1	1	121	Q9ULE4	FAM184B
-1.3	3.99	0.8	1	1	1	262.1	ENSP00000441337	FAM186A
-1.1	3.56	0.8	1	1	1	262.1	ENSP00000441337	FAM186A
-1.6	3.33	2.8	5	1	1	61.1	P81408	FAM189B
-1.1	3.01	29	40	1	1	7.8	ENSP00000421678	FAM190A
-1.3	3.67	1.4	2	1	1	81.6	Q5W0A0	FAM194B
-1.3	3.52	6.8	15	1	1	14.3	Q7Z5A7	FAM19A5
-1.1	3.66	2.4	3	1	1	76	P0CF97	FAM200B
-1.3	4.04	3.1	5	1	1	66.2	Q8IXL6	FAM20C
-2	3.89	6.8	8	1	1	20.7	Q8TBF2	FAM213B
-1.2	3.51	4.7	7	1	1	36.9	A6H8Z2	FAM221B
-1	3.79	6.3	9	1	1	23.7	Q86W67	FAM228A
-1.5	4.06	28	36	1	1	7.4	Q5VT28	FAM27C
-30.9	4.42	17	23	3	4	24.7	Q92520	FAM3C
-17.7	4.03	11	16	2	3	24.7	Q92520	FAM3C
-7.5	3.68	5.3	7	1	1	24.7	Q92520	FAM3C
-4.6	3.57	4.8	7	1	1	24.7	Q92520	FAM3C
-1.6	3.86	2.4	3	1	1	40.2	Q14320	FAM50A
-1.4	3.81	2.1	3	1	1	45.7	Q14153	FAM53B
-1.1	3.73	15	20	1	1	16.5	ENSP00000458224	FAM57A
-1.8	3.77	7.7	16	1	1	30.6	Q71RH2	FAM57B
-9.4	4.79	16	22	2	6	27.8	ENSP00000416367	FAM82A1
-1.1	3.49	6.8	11	1	1	52.1	Q96TC7	FAM82A2
-1.9	3.2	3.3	4	1	1	51.7	Q2M2I3	FAM83E
-1.2	3.79	8.5	12	1	1	32.7	ENSP00000432491	FAM86B2
-3	3.53	5.8	7	1	1	26.1	ENSP00000354770	FAM9B
-2.8	4.84	5.8	7	1	10	26.1	ENSP00000354770	FAM9B
-1.9	3.86	5.8	7	1	2	26.1	ENSP00000354770	FAM9B
-1.1	3.53	63	96	1	1	4.2	ENSP00000402166	FANCD2
-1.1	3.61	0.7	1	1	1	142.5	Q9NVI1	FANCI
-1.3	3.49	0.5	1	1	1	119.8	O94887	FARP2
-8.6	3.72	3.6	6	2	2	62.4	ENSP00000468051	FARSA
-1.2	3.71	4.5	8	1	1	43.2	ENSP00000467384	FARSA
-1.3	3.6	0.8	1	1	1	273.3	P49327	FASN
-1.5	3.81	0.3	0	1	1	488.5	ENSP00000432586	FAT3
-1.2	4.42	0.3	1	1	1	488.5	E9PQ73	FAT3
-1.1	3.82	1.7	2	1	1	125.4	ENSP00000465132	FBF1
-65.1	4.49	7.5	10	6	7	78.3	ENSP00000385521	FBLN1
-23	3.8	12	14	1	1	20.5	ENSP00000415289	FBLN1
-9.1	4.2	1.6	2	1	1	77.2	P23142	FBLN1
-9	4.46	3.1	4	2	2	78.3	ENSP00000385521	FBLN1
-3.1	3.75	5.3	6	1	1	20.5	ENSP00000415289	FBLN1
-44.3	4.84	7.1	12	5	13	131.8	P98095	FBLN2
-54.9	4.79	10	17	4	6	50.1	Q9UBX5	FBLN5
-44	4.76	8.3	14	4	7	50.1	Q9UBX5	FBLN5
-39.4	4.74	10	18	5	6	50.1	Q9UBX5	FBLN5
-14.8	4.12	4.9	9	2	5	54.1	ENSP00000267620	FBLN5
-14	4.1	3.9	7	2	3	54.1	ENSP00000267620	FBLN5
-9.7	4.64	2.5	4	1	2	50.1	Q9UBX5	FBLN5
-1.5	3.61	2.3	3	1	1	47.3	Q53RD9	FBLN7
-105.5	5.03	3.6	5	11	13	312.1	P35555	FBN1
-41.5	4.47	1.7	2	5	5	312.1	P35555	FBN1
-30	5.21	1.3	2	3	5	312.1	P35555	FBN1
-16.5	4.02	0.9	1	2	3	312.1	P35555	FBN1
-12.9	4.19	0.7	1	2	2	312.1	P35555	FBN1
-1.2	4.44	3.5	4	1	1	36.8	ENSP00000424753	FBN2
-6.5	3.76	3.3	4	1	1	36.8	P09467	FBP1
-1.9	3.67	3.2	4	1	1	67	Q86XK2	FBXO11
-1.6	3.63	2.9	4	1	1	40.2	ENSP00000428902	FBXO16
-8.2	3.82	2.5	4	2	2	117.6	Q8NFZ0	FBXO18
-1.3	3.9	3.7	5	1	1	60.6	Q5XUX0	FBXO31
-1.3	4.11	2.5	4	1	1	133.9	Q6PIJ6	FBXO38
-1	4.03	1.2	2	1	1	76.9	Q86WN1	FCHSD1
-1.6	3.98	9.4	12	1	1	32.9	O75636	FCN3
-1.3	3.71	2.1	4	1	1	47.7	Q6DN72	FCRL6
-1.2	3.8	10	28	1	1	12	ENSP00000431629	FDXACB1
-1.1	3.66	3.3	4	1	1	94.6	P16591	FER
-142.3	5.39	17	27	12	24	94.9	P02671	FGA
-131.2	5.36	17	27	12	26	94.9	P02671	FGA
-53.9	5.02	8.1	13	6	9	94.9	P02671	FGA
-35.8	4.31	4.2	7	3	4	94.9	P02671	FGA
-29.4	4.7	5	8	3	7	94.9	P02671	FGA
-9.4	3.36	1.7	3	1	1	94.9	P02671	FGA
-7	2.99	1.7	3	1	1	94.9	P02671	FGA
-1.3	3.54	0.7	1	1	1	94.9	P02671	FGA
-155.2	5.1	31	39	12	23	55.9	P02675	FGB
-140.5	5.23	26	33	11	20	55.9	P02675	FGB
-70.9	4.82	15	19	6	8	55.9	P02675	FGB
-61.4	4.66	15	19	6	7	55.9	P02675	FGB
-42.2	4.57	9.6	12	4	11	55.9	P02675	FGB
-31.6	4.09	6.9	9	4	5	55.9	P02675	FGB
-23	4.4	5.7	7	3	5	55.9	P02675	FGB
-19.8	3.89	4.9	6	2	2	55.9	P02675	FGB
-15.6	4.17	4.3	5	2	6	55.9	P02675	FGB
-1.2	3.6	7.7	11	1	1	22.3	ENSP00000434356	FGD4
-7.9	3.94	1.8	3	2	2	159.8	Q6ZNL6	FGD5
-1.1	3.81	1.3	2	1	1	159.8	Q6ZNL6	FGD5
-1.1	3.42	6.4	7	1	1	16	ENSP00000412904	FGF12
-1.6	3.72	8.3	15	1	1	23.7	O60258	FGF17
-1.1	3.71	6.1	7	1	1	18.2	ENSP00000466004	FGF22
-1.6	3.55	1.4	3	1	1	88.1	P22607	FGFR3
-171.5	5.52	34	40	15	31	49.5	P02679	FGG
-149.7	5.47	34	40	15	29	49.5	P02679	FGG
-27.3	4.02	8.5	10	4	4	49.5	P02679	FGG
-25.6	4.32	7.1	8	3	4	49.5	P02679	FGG
-14.8	4.17	7.1	8	2	2	49.5	P02679	FGG
-8.8	3.83	2.5	3	1	1	49.5	P02679	FGG
-2.1	2.92	2.5	3	1	1	49.5	P02679	FGG
-1.2	3.71	2.5	3	1	1	49.5	P02679	FGG
-1.2	4	3.6	5	1	1	59.4	P09769	FGR
-1.3	2.97	2.8	5	1	1	160.7	Q2V2M9	FHOD3
-1.3	4.47	1.4	2	1	1	41.9	O43427	FIBP
-1.8	3.66	1.6	2	1	1	74	Q6PIW4	FIGNL1
-7.5	4.32	10	15	1	1	16.1	ENSP00000417617	FILIP1L
-1.4	3.7	10	15	1	1	16.1	ENSP00000417617	FILIP1L
-1	3.71	2	3	1	1	130.3	Q4L180	FILIP1L
-1.3	3.32	1.4	2	1	1	133.5	Q5T1M5	FKBP15
-1.9	3.89	23	27	1	1	6.1	ENSP00000416349	FKBP1B
-1.2	3.62	5.9	8	1	1	25.8	Q9Y680	FKBP7
-14.8	4.4	0.4	1	2	4	434.9	P20930	FLG
-8.2	3.66	0.6	1	2	2	434.9	P20930	FLG
-8	5.42	0.6	1	2	2	434.9	P20930	FLG
-24.6	3.98	1.5	3	2	2	247.9	Q5D862	FLG2
-13	3.69	1.8	4	2	2	247.9	Q5D862	FLG2
-1.6	3.29	1	2	1	1	247.9	Q5D862	FLG2
-10.5	4.05	0.8	1	2	2	279.8	P21333	FLNA
-1.9	3.5	0.5	1	1	1	281.5	O75369	FLNB
-1.5	3.57	0.8	1	1	1	281.5	O75369	FLNB
-1.7	3.61	1.2	2	1	1	290.8	Q14315	FLNC
-1.1	3.2	0.8	1	1	1	290.8	Q14315	FLNC
-1.5	3.25	5.5	7	1	1	73	Q9NZU0	FLRT3
-1.1	3.19	0.7	1	1	1	152.7	P35916	FLT4
-218	5.24	9.5	16	20	27	272.1	P02751	FN1
-74.9	4.87	5.5	9	8	21	246.5	P02751	FN1
-74.8	4.89	5	8	8	15	246.5	P02751	FN1
-61.3	4.8	2.8	5	6	7	246.5	P02751	FN1
-50.5	4.76	3.9	6	6	9	246.5	P02751	FN1
-40.3	4.39	1.7	3	3	3	272.1	P02751	FN1
-38.7	4.67	3.3	5	5	5	246.5	P02751	FN1
-7.5	3.33	0.9	1	2	2	246.5	P02751	FN1
-1.2	4.23	1.4	2	1	1	199.9	Q5VW36	FOCAD
-2.5	4.09	2.7	5	1	1	29.8	P15328	FOLR1
-1	3.96	8.7	12	1	1	27.8	ENSP00000432663	FOXK2
-1.1	3.65	1.3	2	1	1	75.3	Q9H334	FOXP1
-1	3.76	1.9	4	1	1	64	ENSP00000418225	FOXP1
-1.6	3.27	5.1	8	1	1	35.9	Q6PJQ5	FOXR2
-1.2	3.24	1.1	2	1	1	350.9	Q5SZK8	FREM2
-1	3.89	2.7	4	1	1	81.6	Q6ZUT3	FRMD7
-2	4.57	3.7	5	1	3	51.2	Q9BZ67	FRMD8
-8.2	3.85	2.7	4	2	2	193.4	Q5JV73	FRMPD3
-1.2	5.83	0.7	1	1	3	338.7	ENSP00000445043	FRY
-1	5.05	0.1	0	1	1	780.1	Q5CZC0	FSIP2
-1.3	3.75	5.8	8	1	1	27.5	Q8N4E7	FTMT
-1.8	3.26	1.6	2	1	1	58.2	Q9C0B1	FTO
-12.8	4.04	4.3	7	2	3	53.7	P04066	FUCA1
-1.4	3.5	2.1	3	1	1	54	Q9BTY2	FUCA2
-2.1	3.65	5.3	8	1	1	55.8	Q495W5	FUT11
-1.4	4.29	3.6	5	1	1	42.1	P21217	FUT3
-1.6	5.95	7.3	11	1	3	19.9	ENSP00000399896	FYTTD1
-1.1	5.36	7.3	11	1	2	19.9	ENSP00000399896	FYTTD1
-1.2	3.99	4	5	1	1	48.7	F5H450	FZD10
-1.1	3.86	3.3	6	1	1	65.3	Q9ULW2	FZD10
-10.4	3.99	5	10	2	3	59.8	Q9ULV1	FZD4
-5.2	3.69	2.8	6	1	1	59.8	Q9ULV1	FZD4
-3.3	3.89	2.8	6	1	1	59.8	Q9ULV1	FZD4
-1.4	3.25	2.8	6	1	1	59.8	Q9ULV1	FZD4
-1.3	3.6	45	94	1	1	7.3	ENSP00000428188	FZD6
-4.8	3.66	1.2	3	1	1	63.6	O75084	FZD7
-1.1	3.95	3.1	7	1	1	63.6	O75084	FZD7
-1.1	3.16	2.4	6	1	1	63.6	O75084	FZD7
-1.2	3.87	2.8	6	1	1	40.6	Q9NQR9	G6PC2
-110.4	5.2	13	23	10	15	105.3	P10253	GAA
-58.1	4.76	6.8	12	6	8	105.3	P10253	GAA
-53.7	5.03	5.8	10	5	9	105.3	P10253	GAA
-42.9	4.56	9	16	6	7	105.3	P10253	GAA
-12.7	3.88	2.1	4	2	2	105.3	P10253	GAA
-2.5	5.21	3.1	5	1	3	50.7	O14764	GABRD
-1.1	3.55	15	68	1	1	14.7	ENSP00000365424	GAD2
-1.1	3.47	4.1	6	1	1	25.4	Q8TAE8	GADD45GIP1
-1.1	3.92	3.1	4	1	1	49.2	Q01415	GALK2
-1.5	3.9	5.6	9	1	1	51.4	Q7Z4T8	GALNTL5
-1.1	3.8	6	13	1	1	39.5	O60755	GALR3
-1.3	3.61	9.7	11	1	1	12.6	ENSP00000457604	GANC
-101.2	5.15	39	58	9	16	36	P04406	GAPDH
-21.3	4.57	11	17	3	5	36	P04406	GAPDH
-2.3	3.19	4.2	6	1	1	36	P04406	GAPDH
-1.1	3.53	2.9	4	1	1	35.7	P54826	GAS1
-1.6	4.63	2.3	4	1	1	56.3	O95995	GAS8
-1.1	4.01	4.5	8	1	1	41.3	Q9BWX5	GATA5
-8.3	4.18	2.7	4	2	2	80.4	Q04446	GBE1
-168.6	5.34	34	42	14	31	52.9	P02774	GC
-155.5	4.98	36	44	12	17	52.9	P02774	GC
-74.9	5.09	15	18	6	12	52.9	P02774	GC
-68.9	4.87	16	19	6	8	52.9	P02774	GC
-58.7	4.89	15	18	4	18	52.9	P02774	GC
-39.6	4.43	13	16	4	7	52.9	P02774	GC
-23.4	4.14	8.9	11	3	3	52.9	P02774	GC
-8	3.92	2.7	3	2	2	52.9	P02774	GC
-7.9	4.32	2.7	3	2	3	52.9	P02774	GC
-1.6	3.67	0.7	1	1	1	195.8	Q8IWJ2	GCC2
-1.1	3.68	1.8	2	1	1	89.3	P16383	GCFC2
-1.5	3.76	32	40	1	1	7	ENSP00000455579	GCSH
-1.1	3.96	14	16	1	1	28.9	ENSP00000404128	GDAP1L1
-1.3	3.63	6.5	9	1	1	53.1	P55107	GDF10
-1.3	3.94	1.9	2	1	1	53.1	P55107	GDF10
-2.2	4.59	3.8	5	1	5	46.9	Q7Z4P5	GDF7
-1.5	2.93	4	5	1	1	50.6	P50395	GDI2
-1.1	3.44	4.7	9	1	1	23.7	P39905	GDNF
-1.3	4.64	1.3	2	1	1	120	P57678	GEMIN4
-1.2	3.53	11	12	1	1	14.5	ENSP00000466342	GEMIN7
-1.2	3.82	11	12	1	2	14.5	Q9H840	GEMIN7
-1.6	3.3	7.8	15	1	1	28.6	Q9GZZ7	GFRA4
-14.8	4.32	8.2	13	2	3	35.9	Q92820	GGH
-2	3.6	3.5	5	1	1	35.9	Q92820	GGH
-1.6	3.9	4.4	7	1	1	35.9	Q92820	GGH
-1.5	3.48	3.8	6	1	1	35.9	Q92820	GGH
-1.8	4.65	2.1	3	1	3	66.7	Q86UU5	GGN
-1.6	3.3	1.4	3	1	1	61.4	P19440	GGT1
-1.7	3.54	15	16	1	1	20.2	ENSP00000343791	GH1
-1.9	3.82	4.5	11	1	1	69.2	P10912	GHR
-1.3	6.24	18	22	1	3	11.6	Q9UBU3	GHRL
-1.1	5.12	18	22	1	1	11.6	Q9UBU3	GHRL
-1.6	3.64	1.5	3	1	1	150	Q6Y7W6	GIGYF2
-1.1	3.36	5.2	7	1	1	34.3	Q8WWP7	GIMAP1
-2.1	4.09	8.9	13	1	1	38	Q9UG22	GIMAP2
-2.2	4.12	2.6	3	1	1	74.8	Q8ND71	GIMAP8
-1.6	5.56	2.6	3	1	3	74.8	Q8ND71	GIMAP8
-1.1	3.48	8	12	1	1	14.1	ENSP00000407343	GINM1
-1.1	3.69	12	20	1	1	19.2	ENSP00000466824	GIT1
-1.4	3.16	3.1	5	1	1	61.8	Q969M2	GJA10
-54.4	4.71	8.1	17	5	6	76	P16278	GLB1
-7.2	3.99	1.9	4	1	2	76	P16278	GLB1
-1.1	3.4	62	97	1	1	5.3	ENSP00000396263	GLB1L
-1.2	3.31	2.8	3	1	1	54.7	ENSP00000444315	GLOD4
-1.3	4.35	2.6	5	1	1	53	P43220	GLP1R
-1.1	3.38	3.2	5	1	1	56.1	P48167	GLRB
-4.6	3.79	9.4	16	1	3	11.8	P35754	GLRX
-2.1	4.41	2.5	3	1	2	73.4	O94925	GLS
-1.8	4.22	12	16	1	1	17	Q96MS3	GLT1D1
-1.9	4.09	3.5	8	1	1	23.5	M0QZ34	GLTSCR2
-90	5.69	38	47	8	33	20.8	P17900	GM2A
-61.2	5.57	30	36	6	19	20.8	P17900	GM2A
-43.7	5.57	17	21	5	17	20.8	P17900	GM2A
-33.7	5.14	17	20	4	8	20.8	P17900	GM2A
-18.9	4.99	10	13	2	7	20.8	P17900	GM2A
-18.2	4.53	11	14	3	4	20.8	P17900	GM2A
-9.4	4.25	7.3	9	2	2	20.8	P17900	GM2A
-7.9	4.14	7.8	9	2	2	20.8	P17900	GM2A
-3.8	4.58	4.1	6	1	9	16.1	ENSP00000429100	GM2A
-1.3	3.59	1.4	2	1	1	106.6	Q9P107	GMIP
-1	3.78	2.1	3	1	1	106.6	Q9P107	GMIP
-2.2	3.91	3.3	6	1	1	46.3	Q96IJ6	GMPPA
-1.2	3.36	7.8	16	1	1	28	O95467	GNAS
-1.6	4.55	3.6	6	1	3	34	Q9UJJ9	GNPTG
-1.5	4.98	3.6	6	1	3	34	Q9UJJ9	GNPTG
-82.3	5.26	16	30	8	18	56.3	ENSP00000413130	GNS
-52.7	5.35	12	23	6	14	56.3	ENSP00000413130	GNS
-34.5	4.69	7.9	15	3	4	56.3	ENSP00000413130	GNS
-28.8	4.67	6	12	3	4	56.3	ENSP00000413130	GNS
-13.7	4.23	3.8	8	2	4	56.3	ENSP00000413130	GNS
-7.2	3.87	2.2	4	1	1	56.3	ENSP00000413130	GNS
-4.9	4.06	1.6	3	1	3	56.3	ENSP00000413130	GNS
-1.9	5.38	0.7	1	1	1	113	Q08379	GOLGA2
-8.3	4.25	0.9	1	1	1	167.3	Q08378	GOLGA3
-21.6	4.82	1.8	3	3	3	262.2	ENSP00000349305	GOLGA4
-1.8	5.01	0.6	1	1	4	261	Q13439	GOLGA4
-1.2	3.56	0.2	0	1	1	375.8	Q14789	GOLGB1
-2.1	3.5	1.6	2	1	1	248.4	Q3T8J9	GON4L
-1.5	3.81	0.9	1	1	1	248.4	Q3T8J9	GON4L
-1.2	4.01	0.9	1	1	1	248.4	Q3T8J9	GON4L
-2	3.75	2.4	3	1	1	46.2	P17174	GOT1
-13.9	3.63	6	8	2	2	67.4	Q9HCN6	GP6
-12.9	4.14	10	15	2	3	36.8	Q9HCN6	GP6
-3.8	3.47	3.2	5	1	1	36.8	Q9HCN6	GP6
-2.6	4.53	4	11	1	3	36.2	Q13491	GPM6B
-1.1	4.48	9.7	13	1	1	34.5	Q9H9Y4	GPN2
-2.4	3.97	1.4	4	1	1	62.6	Q14956	GPNMB
-1.2	3.71	2.3	5	1	1	80.9	Q86SP6	GPR149
-1.8	3.65	0.8	1	1	1	135.4	Q5T848	GPR158
-1.7	3.83	1.6	3	1	1	41.5	Q9NS66	GPR173
-12.2	4.12	5.9	13	2	2	49.4	Q86V85	GPR180
-1.1	3.18	9.3	32	1	1	40.1	O75388	GPR32
-1.3	3.48	7.5	16	1	1	49.3	Q9BZJ8	GPR61
-1.1	4.08	7.3	14	1	1	52.9	B7ZAQ6	GPR89A
-1.4	4.11	0.6	1	1	2	692.6	Q8WXG9	GPR98
-1.1	2.95	1.5	2	1	1	102.3	Q7Z2K8	GPRIN1
-1.1	3.57	3.9	7	1	1	55.1	Q13098	GPS1
-36.1	4.53	24	36	4	7	25.5	P22352	GPX3
-4.1	3.5	7.1	11	1	1	25.5	P22352	GPX3
-1.2	3.66	1.6	3	1	1	214.2	Q9C091	GREB1L
-1.1	3.63	2.4	4	1	1	101.4	P42261	GRIA1
-1.1	3.73	2.1	3	1	1	104	Q13003	GRIK3
-1.1	3.59	1.3	2	1	1	109.2	Q16478	GRIK5
-1.5	3.26	1.8	3	1	1	112.9	O60391	GRIN3B
-1.1	3.89	1.2	2	1	1	112.9	O60391	GRIN3B
-1.1	3.47	1	2	1	1	116.3	Q9Y3R0	GRIP1
-1.5	4.08	2.2	3	1	1	95.4	O15303	GRM6
-16.7	4.28	4.4	9	2	5	63.5	P28799	GRN
-13.2	4.26	2.4	5	1	2	63.5	P28799	GRN
-8.8	3.54	2.4	5	1	1	63.5	P28799	GRN
-4	3.69	2.4	5	1	1	63.5	P28799	GRN
-1.1	3.61	7.8	10	1	1	24.3	Q9HAV7	GRPEL1
-1.4	3.64	5.2	6	1	1	49.4	Q9BQ67	GRWD1
-17.2	4.35	1.6	2	1	1	49.3	Q96QA5	GSDMA
-1.5	3.66	2.4	3	1	1	128.8	Q14687	GSE1
-1.4	3.53	4.3	13	1	1	36.7	Q2KHT4	GSG1
-211.3	5.92	24	34	19	73	80.6	P06396	GSN
-159.4	5.5	24	33	14	32	85.6	P06396	GSN
-104.9	5.32	15	20	9	13	80.6	P06396	GSN
-84.2	5.54	12	17	8	33	80.6	P06396	GSN
-72.7	5.03	35	39	7	12	22.9	ENSP00000362912	GSN
-65.4	5.28	8.6	12	5	13	80.6	P06396	GSN
-56.3	5.38	8.6	12	5	8	80.6	P06396	GSN
-55.7	5.53	7.8	11	4	40	80.6	P06396	GSN
-41.9	4.49	6.8	10	5	7	80.6	P06396	GSN
-4.6	3.45	3.7	5	1	1	27.5	P78417	GSTO1
-1.8	3.07	3.3	4	1	1	27.5	P78417	GSTO1
-66.5	5.02	41	59	6	11	23.3	P09211	GSTP1
-18.5	4.12	12	17	2	3	23.3	P09211	GSTP1
-3.5	3.53	4.8	7	1	1	23.3	P09211	GSTP1
-1.1	3.32	4.5	15	1	1	36.8	ENSP00000396702	GTF2A1L
-1.7	4.06	5.7	9	1	1	49.4	P29083	GTF2E1
-7.4	4.33	3.3	6	1	1	46.8	ENSP00000393050	GTF3A
-1.5	4.76	2.4	4	1	2	101.2	Q9Y5Q9	GTF3C3
-1.1	3.5	87	97	1	1	4.2	ENSP00000442628	GTPBP1
-1.9	3.8	7.7	12	1	1	31.8	ENSP00000383537	GTPBP6
-17.3	4.18	30	73	2	3	12.4	Q02747	GUCA2A
-12.3	4.66	17	42	2	2	12.4	Q02747	GUCA2A
-4.1	3.85	7.8	19	1	3	12.4	Q02747	GUCA2A
-3.2	4.23	8.7	21	1	3	12.4	Q02747	GUCA2A
-3	3.73	7.8	19	1	1	12.4	Q02747	GUCA2A
-1.1	3.72	3.1	5	1	1	62.7	ENSP00000427226	GUCY1B3
-1.5	3.92	6.9	13	1	1	27.3	P20718	GZMH
-1	3.89	3.5	5	1	1	35.8	Q8IZA3	H1FOO
-1.1	3.54	3.8	5	1	1	35.2	ENSP00000425952	HADH
-1.1	3.39	1.2	2	1	1	82.9	P40939	HADHA
-1.3	3.28	3.4	5	1	1	31.5	Q6PII5	HAGHL
-1.7	3.53	1.1	2	1	1	72.7	P42357	HAL
-1.1	3.4	1.7	2	1	1	72.7	P42357	HAL
-1.5	3.6	1.9	2	1	1	40.9	Q9UJM8	HAO1
-1.5	3.8	1.7	2	1	2	66.7	P54257	HAP1
-1.2	3.95	2.2	3	1	1	66.7	P54257	HAP1
-1.2	5.12	41	51	1	2	5.2	ENSP00000407921	HAT1
-1.9	4.07	4	5	1	1	30.2	Q99871	HAUS7
-1.5	3.93	7.1	10	1	2	44.8	Q9BT25	HAUS8
-13.5	4.15	8	15	2	2	33.4	Q8TDQ0	HAVCR2
-3.3	4.07	4.3	8	1	1	33.4	Q8TDQ0	HAVCR2
-79.1	5.65	62	70	7	24	15.2	P69905	HBA2
-69.6	5.54	42	48	7	26	15.2	P69905	HBA2
-35.1	4.88	27	30	4	7	15.2	P69905	HBA2
-30.9	5.2	21	24	3	6	15.2	P69905	HBA2
-29.8	5.36	15	18	3	3	15.2	P69905	HBA2
-27.3	4.66	44	50	4	7	15.2	P69905	HBA2
-15.5	4.15	20	23	3	4	15.2	P69905	HBA2
-4	4.52	5.6	6	1	3	15.2	P69905	HBA2
-137.8	5.63	70	84	10	35	16	P68871	HBB
-112	5.78	67	80	9	29	16	P68871	HBB
-95.5	5.68	68	81	8	25	16	P68871	HBB
-80.3	5.24	56	67	7	14	16	P68871	HBB
-80.1	4.57	59	70	8	10	16	P68871	HBB
-74.3	5.71	51	61	7	16	16	P68871	HBB
-49.2	4.9	44	53	5	9	16	P68871	HBB
-17.5	4.71	20	24	2	11	16	P68871	HBB
-7.7	4.51	8.2	10	1	17	16	P68871	HBB
-60.2	5.47	15	18	1	1	16	P02042	HBD
-40.3	5.05	7.5	9	1	3	16	P02042	HBD
-33.7	4.87	7.5	9	1	1	16	P02042	HBD
-33.2	4.93	12	14	1	1	16	P02042	HBD
-2.1	3.47	12	22	1	1	23.1	Q99075	HBEGF
-1.3	3.72	8.2	10	1	1	16.1	P69892	HBG2
-1.2	3.18	6.2	12	1	1	54	P14317	HCLS1
-2	3.46	1.3	2	1	1	129	Q9Y3Q4	HCN4
-1.3	3.77	0.8	1	1	1	122	Q9UQL6	HDAC5
-1.3	3.65	3.1	5	1	1	65.5	Q9UKV0	HDAC9
-1.2	3.93	0.8	1	1	1	117.1	Q9UKV0	HDAC9
-1.1	3.7	3.8	5	1	1	26.8	P51858	HDGF
-1.8	4.45	0.3	0	1	1	242.2	Q9H583	HEATR1
-1.9	4.95	0.8	1	1	5	117.1	Q86WZ0	HEATR4
-1.9	3.81	0.8	1	1	2	117.1	Q86WZ0	HEATR4
-1.3	4.7	1.1	2	1	3	224.2	Q9P2D3	HEATR5B
-2.1	3.66	28	28	1	2	7.2	ENSP00000392128	HEATR7B1
-1.2	3.51	28	28	1	1	7.2	ENSP00000392128	HEATR7B1
-1.3	2.94	1.7	3	1	1	123.2	Q8NG08	HELB
-1.7	3.61	0.8	1	1	1	218.8	P42694	HELZ
-2.2	4.28	0.4	0	1	1	231.5	ENSP00000393257	HELZ2
-2.5	3.96	2.1	3	1	1	100.6	ENSP00000337418	HEPH
-1.5	3.78	24	41	1	1	16.6	ENSP00000453196	HERC1
-1.4	3.95	5.4	18	1	1	45.1	Q9BSE4	HERPUD2
-1.3	3.41	8.9	13	1	1	23.5	Q96HZ4	HES6
-1.2	3.47	8.9	13	1	1	23.5	Q96HZ4	HES6
-1	3.62	8.9	13	1	1	23.5	Q96HZ4	HES6
-30.4	4.34	7.4	11	4	5	60.7	P06865	HEXA
-12.3	4.06	4.9	9	2	3	63.1	P07686	HEXB
-2.3	3.77	2.7	4	1	1	38.2	ENSP00000426285	HEXB
-1.4	4.09	8.9	24	1	1	40.6	O94992	HEXIM1
-2.1	3.48	1.8	3	1	1	70.6	Q04756	HGFAC
-1.8	3.48	0.9	2	1	1	88.7	Q8IV36	HID1
-1	3.9	3	5	1	1	72.4	Q9Y2N7	HIF3A
-3.1	3.66	4.4	8	1	1	22.6	P16401	HIST1H1B
-1.1	3.17	6.6	11	1	1	22.6	P16401	HIST1H1B
-11.6	3.88	9.9	17	2	2	21.4	P16403	HIST1H1C
-5.1	4.27	4.7	8	1	1	21.4	P16403	HIST1H1C
-4.9	3.85	4.7	8	1	2	21.4	P16403	HIST1H1C
-18	4.55	13	23	2	3	22.3	P16402	HIST1H1D
-14.6	3.89	11	21	2	2	21.9	P10412	HIST1H1E
-12.2	4.7	32	73	2	4	14.1	Q6FI13	HIST2H2AA4
-10.5	4.5	12	27	2	2	14	Q16777	HIST2H2AC
-3.4	3.93	6.2	15	1	1	14	Q16777	HIST2H2AC
-1.2	3.79	6.2	15	1	1	14	Q16777	HIST2H2AC
-41.4	5.16	39	53	5	11	13.9	Q5QNW6	HIST2H2BF
-33.5	4.57	32	43	4	6	13.9	Q5QNW6	HIST2H2BF
-10.4	4.36	13	17	2	2	13.9	Q5QNW6	HIST2H2BF
-3	4.32	6.3	9	1	2	13.9	Q5QNW6	HIST2H2BF
-12.2	4.72	8.8	12	2	5	15.5	Q16695	HIST3H3
-11	5	8.8	12	2	4	15.5	Q16695	HIST3H3
-10.9	4.39	8.8	12	2	5	15.5	Q16695	HIST3H3
-3.4	3.67	4.4	6	1	1	15.5	Q16695	HIST3H3
-1.4	4.12	5.9	8	1	1	15.5	Q16695	HIST3H3
-15.3	4.76	0.7	1	1	3	259.3	Q5T1R4	HIVEP3
-1.2	3.56	0.2	0	1	2	259.3	Q5T1R4	HIVEP3
-1.1	3.67	0.6	1	1	1	259.3	Q5T1R4	HIVEP3
-1.1	4.05	8.5	11	1	1	27.7	ENSP00000392235	HLA-B
-1.4	4.02	13	15	1	1	15.2	ENSP00000382032	HLA-DQB1
-2.3	4.01	3	3	1	1	29.9	P01911	HLA-DRB1
-42.1	4.43	1	1	4	4	613	Q96RW7	HMCN1
-12.1	4.02	0.4	1	2	2	613	Q96RW7	HMCN1
-11.2	3.73	0.5	1	2	2	613	Q96RW7	HMCN1
-10.3	3.55	0.5	1	2	3	613	Q96RW7	HMCN1
-3.8	3.86	0.2	0	1	1	613	Q96RW7	HMCN1
-2.6	3.77	0.3	0	1	1	613	Q96RW7	HMCN1
-1.1	3.59	0.2	0	1	1	613	Q96RW7	HMCN1
-1.1	3.43	2	3	1	1	75.1	ENSP00000389272	HMCN2
-1.1	3.69	6.7	18	1	1	62.6	ENSP00000389821	HMCN2
-1.7	3.95	6.5	10	1	2	24.4	ENSP00000410924	HMG20B
-1.3	3.61	6.5	10	1	1	24.4	ENSP00000410924	HMG20B
-1	3.54	0.9	2	1	1	137.5	ENSP00000422231	HMGXB3
-1.1	3.72	11	15	1	1	29.6	A2RU54	HMX2
-1.3	3.41	5.6	9	1	1	37.8	A6NHT5	HMX3
-1.6	4.15	5.9	18	1	1	67.3	P20823	HNF1A
-1.8	3.39	3.7	5	1	1	37.4	P22626	HNRNPA2B1
-1.2	3.63	4.2	6	1	1	39.6	P51991	HNRNPA3
-1.1	3.46	1.7	4	1	1	38.4	Q14103	HNRNPD
-1.8	3.85	4.2	5	1	1	73.6	P52272	HNRNPM
-1.6	4.09	2.6	5	1	1	88.9	Q00839	HNRNPU
-1.6	3.42	16	17	1	1	10.1	ENSP00000469934	HNRNPUL1
-1.1	3.84	6.1	8	1	1	39.5	Q9NSC5	HOMER3
-3.9	3.62	19	46	1	1	15.5	ENSP00000398860	HOOK1
-1.1	3.98	6.7	16	1	1	39.7	P31271	HOXA13
-1.2	3.89	10	48	1	1	44.3	P14651	HOXB3
-1.3	3.76	10	18	1	1	14.7	ENSP00000460254	HOXB8
-87.7	5.15	29	49	11	17	38.4	P00738	HP
-79.1	5.07	18	31	7	13	38.4	P00738	HP
-73.1	4.91	18	29	7	8	45.2	P00738	HP
-70.5	5.44	20	34	7	19	38.4	P00738	HP
-54.8	4.56	22	37	6	6	38.4	P00738	HP
-26.9	4.48	9.5	16	3	10	38.4	P00738	HP
-20.4	4.08	8.6	14	3	3	45.2	P00738	HP
-13.4	4.32	5.8	10	2	5	38.4	P00738	HP
-8.8	3.56	5.7	9	2	2	45.2	P00738	HP
-1.6	3.63	2.4	4	1	1	61.2	Q5SSJ5	HP1BP3
-1	3.53	6.4	9	1	1	24.6	P00492	HPRT1
-10.4	4.27	4.8	6	1	1	82.9	Q86YV9	HPS6
-215.3	5.95	45	71	17	75	51.6	P02790	HPX
-182.9	6.16	39	62	14	81	51.6	P02790	HPX
-124.4	5.86	28	44	11	26	51.6	P02790	HPX
-114.6	5.88	32	52	10	36	51.6	P02790	HPX
-105.6	4.89	27	43	10	19	51.6	P02790	HPX
-87	5.19	19	31	9	13	51.6	P02790	HPX
-70.3	5.17	17	27	7	16	51.6	P02790	HPX
-34.5	5.17	7.6	12	4	12	51.6	P02790	HPX
-32.7	5.14	10	16	4	13	51.6	P02790	HPX
-1	3.26	2.7	4	1	1	127.4	O43593	HR
-162.7	5.33	8.2	16	12	18	282.2	Q86YZ3	HRNR
-40.6	4.28	2.5	5	3	3	282.2	Q86YZ3	HRNR
-35.4	4.71	1.2	2	2	6	282.2	Q86YZ3	HRNR
-1	4.14	15	23	1	1	19.6	ENSP00000463187	HSD11B1L
-1.3	3.62	3.2	5	1	1	44.1	P80365	HSD11B2
-1.6	3.58	6.1	9	1	1	34.9	ENSP00000466799	HSD17B1
-1.1	3.64	6.3	7	1	1	26	Q99714	HSD17B10
-1.1	4.25	2.1	4	1	1	60.3	Q03933	HSF2
-27.2	4.29	2.9	4	1	1	84.6	P07900	HSP90AA1
-34.1	4.7	7.2	10	4	5	83.2	P08238	HSP90AB1
-1.1	4.23	1.8	3	1	1	83.2	P08238	HSP90AB1
-1	4.28	2.3	3	1	1	83.2	P08238	HSP90AB1
-51.4	4.85	1.2	2	1	1	70	P08107	HSPA1A
-27.1	4.48	5.2	7	4	5	70	P54652	HSPA2
-1.4	3.64	2.1	3	1	1	91.9	ENSP00000425645	HSPA4L
-37	4.39	8.7	13	3	3	72.3	P11021	HSPA5
-10.2	5.54	3.4	5	2	50	72.3	P11021	HSPA5
-9	5.89	4.6	7	2	18	72.3	P11021	HSPA5
-1.4	4.75	2.3	3	1	5	72.3	P11021	HSPA5
[truncated: 3,646 more rows]
[truncated: 1 more columns]
